# Supplementary material for: Rapid defense responses in maize leaves induced by Spodoptera exigua caterpillar feeding
Source: J Exp Bot. 2017 Aug 22;68(16):4709–23. doi: 10.1093/jxb/erx274 (PMC5853842; doi:10.1093/jxb/erx274)
Supplement: Supplementary Figures S1-S7 [file erx274_suppl_supplementary_figures_s1-s7.xlsx]

## Sheet: Table S1
Supplemental Table S1. Primers used for quantitative RT-PCR analysis.
Gene ID	Gene full name	Gene short name	Amplicon size	Sequence (5’ – 3’) forward	Sequence (3’-5') reverse	Reference
GRMZM2G131907	Adenine phosphate transferase 1	APT1	162 bp	AGGCGTTCCGTGACACCATC	CTGGCAACTTCTTCGGCTTCC	Richter et al., Planta 2015
GRMZM6G617209	2-oxoglutarate-dependent oxygenase	BX6	115 bp	GAGTGCATGCAGAACCTGAA	GCAGGAGGATGGTGAAGAAG	Tzin et al., Molecular Ecology 2015
GRMZM2G015419	Lipoxygenase 10	Lox10	134 bp	GACATCCTCTCGTCGCACTC	ATGAACCCCTCGATCTCCTT
GRMZM2G109130	Lipoxygenase 3	Lox3	118 bp	CGTGTAAACGGGAAGAGAGC	CCAATGATTGCAACAAGCAC	Tzin et al., Plant Physiology 2015
GRMZM2G104843	Lipoxygenase 8	Lox8	110 bp	CCAAGACCATCACAGACGAC	CTCCGACAGCATCTCGTTCT
GRMZM2G148281	12-oxo-phytodienoic acid reductase 7	OPR7	111 bp	GCACGCATGTGATTTGATTATTAGT	CAATCGCGGCATTACCCAGATGT	Zhang et al., Plant Molecular Biology 2005
GRMZM2G063917	Phenylalanine ammonia-lyase (putative)	PAL1	95 bp	TGAGCAAGGTCTGGTGAGTG	ATCCAATGCATCAAACGTGA	Tzin et al., Plant Physiology 2015
References:
Richter, A., Seidl-Adams, I., Köllner, T. G., Schaff, C., Tumlinson, J. H., & Degenhardt, J. (2015). A small, differentially regulated family of farnesyl diphosphate synthases in maize (Zea mays) provides farnesyl diphosphate for the biosynthesis of herbivore-induced sesquiterpenes. Planta, 241(6), 1351–1361. https://doi.org/10.1007/s00425-015-2254-z
Tzin, V., Fernandez-Pozo, N., Richter, A., Schmelz, E. A., Schoettner, M., Schäfer, M., … Jander, G. (2015). Dynamic Maize Responses to Aphid Feeding Are Revealed by a Time Series of Transcriptomic and metabolomic assays. Plant Physiology, 169(November), 1727–1743. https://doi.org/10.1104/pp.15.01039
Tzin, V., Lindsay, P. L., Christensen, S. A., Meihls, L. N., Blue, L. B., & Jander, G. (2015). Genetic mapping shows intraspecific variation and transgressive segregation for caterpillar-induced aphid resistance in maize. Molecular Ecology, 5739–5750. https://doi.org/10.1111/mec.13418
Zhang, X., Feng, B., Zhang, Q., Zhang, D., Altman, N., & Ma, H. (2005). Genome-wide expression profiling and identification of gene activities during early flower development in Arabidopsis. Plant Molecular Biology, 58(3), 401–419. https://doi.org/10.1007/s11103-005-5434-6

## Sheet: Table S2
Supplemental Tabel S2. Bx measurment using LC-QE
	Ret. Time Negative	Tissue	Putative Name	Molecular Formula	ES(-) Theor m/z	ES(-) Found m/z	m/z error (ppm)	ES(+) Theor m/z	ES(+) Found m/z	m/z error (ppm)	MS/MS ES(-) fragments	MS/MS ES(+) fragments	Reference
1	2.31	maize leaf	HDBOA-glc	C15H19NO9	356.098	356.099	3.56644	358.113	358.113	0.530558			Putative, UV spectra
2	2.46	maize leaf	DIMBOA	C9H9NO5	210.04	210.041	4.95144	212.055	212.055	0.660205	149.01180, 164.03536		STD
3	2.33	maize leaf	DIMBOA-glc	C15H19NO10	372.093	372.094	4.02588	374.108	374.109	1.49689			STD
4	2.96	maize leaf	HDMBOA-glc	C16H21NO10	432.114	432.116	4.58213						[M+FA -H]
5	2.43	maize leaf	HMBOA,M2BOA,HDBOA	C9H9NO4	194.045	194.046	6.44181	196.06	196.06	1.85255			Putative, UV spectra
6	1.63	maize leaf	DIBOA-Glc			342.083							Putative, UV spectra
7	2.38	maize leaf	DIM2BOA-Glc			402.106							Putative, UV spectra

## Sheet: Table S3
Supplemental Table S3. Phytohormone analysis of B73 leaves in response to S. exigua feeding. Concentrations were calculated relative to the actual fresh mass of each sample.
			Spike:	RT	MRM	Spike:	RT	MRM	Spike:	RT	MRM	Spike:	RT	MRM	Spike:	RT	MRM	Spike ng	RT	MRM	Spike ng	RT	MRM	Spike ng	RT	MRM
			25ng	4.798	212/59	5ng	5.222	322/130	10ng	4.476	263/153	20ng	3.668	137/93	25ng	5.95	291/165	5	5.008	308/116	5	4.663	338/130	5	4.264	352/130
sample number	Fresh mass (mg)	treatment	d3-JA	JA	Sample ng JA.g FM	d3-JA-Ile	JA-Ile	Sample ng JA-Ile.g FM	d6-ABA	ABA	Sample ng ABA.g FM	d4-SA	SA	Sample SA ng/g FM	d3-JA	OPDA	Sample OPDA ng/g FM	JA-Ile-d3	JA-Val	Sample JA-Val ng/g FM	JA-Ile-d3	OH-JA-Ile isomer B	Sample OH-JA-Ile ng/g FM	JA-Ile-d3	COOH-JA-Ile	Sample COOH-JA-Ile ng/g FM
1	49.2	con	422	4		366	2	0.555333	222	11	10.071	456	105	93.6029	422	23	27.6943	402	1	0.252801	402	0	0	402	2	0.505602
6	33.04	con	551	13	17.8522	532	18	5.12025	292	25	25.913	588	80	82.3574	551	38	52.1834	527	2	0.574314	527	10	2.87157	527	4	1.14863
11	36.31	con	444	4	6.20284	400	2	0.688516	251	17	18.653	558	253	249.741	444	14	21.71	383	1	0.359538	383	2	0.719076	383	2	0.719076
16	49.4	con	516	7	6.86533	449	5	1.12711	277	10	7.30791	557	100	72.6855	516	44	43.1535	439	1	0.230557	439	3	0.691671	439	1	0.230557
21	34.6	con	488	9	13.3256	422	5	1.71219	253	12	13.7083	519	98	109.147	488	19	28.1318	411	1	0.351603	411	2	0.703205	411	1	0.351603
				Cavg	11.0615			1.84068			15.1307			121.507			34.5746			0.353763			0.997104			0.591093
				C-SDV	5.5514			1.88818			7.37366			72.9582			12.6295			0.136064			1.09142			0.361205
				C-SE	2.48266			0.844418			3.2976			32.6279			5.64807			0.0608497			0.488098			0.161536
2	48.25	1hr	448	105	121.438	412	197	49.5498	236	26	22.8331	391	58	61.4871	448	57	65.9234	503	18	3.70832	503	22	4.53239	503	4	0.824071
7	39.2	1hr	412	21	32.5069	395	47	15.177	221	18	20.7775	403	123	155.72	412	185	286.371	389	4	1.31158	389	5	1.63947	389	3	0.983684
12	39.14	1hr	424	115	173.241	399	206	65.9544	242	21	22.1709	449	190	216.23	424	30	45.1934	401	15	4.77855	401	14	4.45998	401	6	1.91142
17	39.4	1hr	446	38	54.0621	396	58	18.5869	263	15	14.4757	515	75	73.9244	446	27	38.4125	426	6	1.78737	426	4	1.19158	426	2	0.595791
22	51.7	1hr	404	98	117.299	374	143	36.978	222	25	21.7819	405	79	75.4591	404	20	23.9386	402	19	4.57096	402	20	4.81153	402	10	2.40577
				1h-avg	99.7094			37.2492			20.4078			116.564			91.9677			3.23136			3.32699			1.34415
				1h-SDV	56.5427			21.2769			3.39872			67.0965			109.721			1.59581			1.757			0.776093
				1h-SE	25.2867			9.51533			1.51995			30.0065			49.0687			0.713669			0.785754			0.347079
3	33.2	4hr	424	105	186.477	355	300	127.27	224	102	137.156	439	413	566.732	424	58	103.006	355	13	5.51502	355	233	98.8461	355	33	13.9997
8	78.7	4hr	509	168	104.847	470	415	56.0978	257	71	35.1035	428	343	203.66	509	62	38.6936	533	49	5.84069	533	911	108.589	533	75	8.93983
13	63.5	4hr	422	176	164.197	403	444	86.7509	220	63	45.0966	431	195	142.5	422	42	39.1835	440	44	7.87402	440	622	111.31	440	64	11.4531
18	38.7	4hr	425	71	107.919	386	155	51.8804	239	27	29.1914	472	159	174.09	425	27	41.0397	368	13	4.56409	368	79	27.7356	368	19	6.6706
23	56.4	4hr	465	224	213.529	432	757	155.347	272	138	89.9562	539	138	90.7907	465	54	51.4756	413	53	11.3767	413	914	196.195	413	43	9.23016
				4h-avg	155.394			95.4692			67.3007			235.554			54.6798			7.03411			108.535			10.0587
				4h-SDV	48.042			45.0631			45.7575			189.795			27.5112			2.71093			59.8212			2.77908
				4h-SE	21.485			20.1528			20.4634			84.8791			12.3034			1.21236			26.7529			1.24284
4	39.44	6hr	516	76	93.3613	458	175	48.4402	268	31	29.3285	485	168	175.655	516	76	93.3613	551	16	3.6813	551	133	30.6008	551	29	6.67236
9	54.31	6hr	404	136	154.959	410	407	91.3904	240	59	45.2648	462	108	86.0859	404	91	103.686	447	25	5.149	447	751	154.676	447	41	8.44436
14	50.2	6hr	373	129	172.233	341	398	116.251	227	64	56.163	436	172	157.169	373	49	65.422	331	32	9.62916	331	516	155.27	331	39	11.7355
19	28.7	6hr	505	155	267.361	505	383	132.128	318	51	55.8806	715	98	95.5142	505	94	162.142	499	29	10.1248	499	608	212.271	499	58	20.2496
24	60.3	6hr	428	125	121.085	350	187	44.3023	236	85	59.7296	546	471	286.115	428	48	46.4965	346	14	3.35509	346	252	60.3917	346	24	5.75159
				6h-avg	161.8			86.5023			49.2733			160.108			94.2215			6.38787			122.642			10.5707
				6h-SDV	66.4086			39.4339			12.3928			80.2804			44.1887			3.26069			74.9514			5.87323
				6h-SE	29.6988			17.6354			5.54221			35.9025			19.7618			1.45823			33.5193			2.62659
5	105.1	24hr	324	185	135.82	342	424	58.9803	191	94	46.8265	442	176	75.7736	324	233	171.06	373	47	5.99455	373	308	39.2834	373	51	6.50472
10	85.2	24hr	406	229	165.505	411	598	85.3866	248	61	28.8695	484	135	65.4755	406	148	106.964	433	59	7.9964	433	523	70.8833	433	48	6.50555
15	78.5	24hr	403	168	132.762	391	396	64.5088	224	65	36.9654	540	164	77.3767	403	190	150.148	401	38	6.03587	401	305	48.4458	401	94	14.9308
20	92	24hr	345	194	179.082	398	672	107.544	213	52	26.536	406	184	98.5222	345	406	319.786	421	50	6.45461	421	710	91.6555	421	79	10.1983
25	48.01	24hr	468	191	110.902	480	571	64.6513	271	42	32.2811	466	186	166.274	468	158	175.8	478	53	11.5475	478	368	80.1786	478	38	8.27931
				24h-avg	144.814			76.2142			34.2957			96.6845			184.751			7.60578			66.0893			9.28374
				24h-SDV	27.2882			20.2078			8.02907			40.713			80.2344			2.34922			21.823			3.50629
				24h-SE	12.2036			9.0372			3.59071			18.2074			35.8819			1.0506			9.75953			1.56806

## Sheet: Table S4
Supplemental Table S4. Primers used to screen for knockout mutations.
								Genetic screen for transposon insertion allele			Genetic screen for WT allele
Gene ID B73 line	Gene ID W22 line	Gene full name	Gene short name	knockout name	Ds transposon insertion	Location	COOP seed stock ID#	Ds-specific end primer	Ds-flanking primer [W22] (screen for presence of Ds)	Product size (bp)	Chromosomal DNA on the other side of the Ds insertion site (B73; screen for absent of Ds) FW	Chromosomal DNA on the other side of the Ds insertion site (B73; screen for absent of Ds) RV	Product size (bp)	Reference
GRMZM2G085381	Zm00004a008822	Indole-3-glycerol phosphate lyase	Bx1	bx1::Ds	B.W06.0775	Exon 4	AcDs-00565	GTTCGAAATCGATCGGGATA	AACGGGCTTGTTAGTCACCTTC	382	GCCAAGAACAACAACCTGGAGC	AACGGGCTTGTTAGTCACCTTC	408	Betsiashvili et al 2014; Tzin et al 2015
GRMZM2G085661		Cytochrome P450 71C4	Bx2	bx2::Ds	I.S07.3472	Exon 2	AcDs-00212	ACCCGACCGGATCGTATCGG	CTCCTCCTCCCGCACTACTC	395	CTCCTCCTCCCGCACTACTC	TAAAACCCTGTATCGCATTGC	445	Tzin et al 2015
GRMZM2G104843	Zm00004a041962	linolenate lipoxygenase	lox8, tasselseed1 (lox8/ts1)	los8-ts1::Ds	B.S06.0143	Exon 3	n/a ; contact Ac/Ds project	CGTCCCGCAAGTTAAATATGA	GCTGCTCCATAACTTCATGC	227	GCTGCTCCATAACTTCATGC	CAACATTGTCGTGCCCCGTAT	302
GRMZM2G104843	Zm00004a041962	linolenate lipoxygenase	tasselseed1, lox8	los8-ts1::ref				CTAGTCCACCGGCGATTTGTTG	ACGATGATTCGGTAAGATCGATG	1783			919
References:
Betsiashvili M, Ahern KR, Jander G. 2015. Additive effects of two quantitative trait loci that confer Rhopalosiphum maidis (corn leaf aphid) resistance in maize inbred line Mo17. Journal of experimental botany 66, 571-578.
Tzin, V., Fernandez-Pozo, N., Richter, A., Schmelz, E. A., Schoettner, M., Schäfer, M., … Jander, G. (2015). Dynamic Maize Responses to Aphid Feeding Are Revealed by a Time Series of Transcriptomic and metabolomic assays. Plant Physiology, 169(November), 1727–1743. https://doi.org/10.1104/pp.15.01039

## Sheet: Table S5
Supplemental Tabel S5. RNAseq raw data
FPKM=Fragments Per Kilobase Million
Gene ID	FPKM-con-repeat1	FPKM-con-repeat2	FPKM-con-repeat3	FPKM-con-repeat4	FPKM-1hour-repeat1	FPKM-1hour-repeat2	FPKM-1hour-repeat3	FPKM-1hour-repeat4	FPKM-4hour-repeat1	FPKM-4hour-repeat2	FPKM-4hour-repeat3	FPKM-4hour-repeat4	FPKM-6hour-repeat1	FPKM-6hour-repeat2	FPKM-6hour-repeat3	FPKM-6hour-repeat4	FPKM-24hour-repeat1	FPKM-24hour-repeat2	FPKM-24hour-repeat3	FPKM-24hour-repeat4
AC148152.3_FG001	0	0	0	0	0	0	0	0	0.115638	0	0.150598	0	0	0	0.10986	0	0	0	0	0
AC148152.3_FG005	0	0	0	0.0875376	0.241839	0.193889	1.61519	0.0850564	0.397207	0.302623	0.862156	0.739621	0	1.27996	2.13839	5.09665	10.8382	17.9538	7.01971	17.8891
AC148152.3_FG006	0	0	0	0	0	0	0	0	0	0	0	0	0	0	0	0	0	0	0	0
AC148152.3_FG008	5.84115	21.5845	13.6635	11.1433	13.5762	16.6126	11.7386	17.1782	13.4512	9.44561	8.33681	10.6167	11.0628	9.95759	4.38803	6.23838	13.8729	8.05146	15.5966	4.64232
AC148167.6_FG001	39.0577	28.3543	26.8321	24.6526	18.032	29.2882	18.8046	18.8856	20.9665	20.4136	19.283	20.0128	17.3051	18.4529	16.3429	16.5169	20.7355	22.1683	25.0289	16.9831
AC149475.2_FG002	0	1.90682	1.84118	1.56656	1.62297	1.73491	4.51645	2.66378	9.47782	2.25655	1.5429	3.78176	1.99839	0	1.12554	0.36194	5.13493	2.07736	6.10671	3.54586
AC149475.2_FG003	18.8137	20.3892	22.3658	23.5879	22.9025	24.2298	19.7115	22.1443	27.2319	29.1514	28.9555	25.3078	38.0849	36.5927	26.1989	33.1726	37.3514	35.2583	36.2976	32.7197
AC149475.2_FG005	5.10683	3.42499	5.37761	3.57233	4.68111	3.46847	2.03161	3.5424	2.77562	3.12974	2.65083	5.0207	1.62306	3.9709	3.09403	4.54511	3.8096	4.36942	3.92422	4.30402
AC149475.2_FG007	5.585	3.81896	3.42411	6.27499	4.7983	11.9131	10.8546	5.22611	7.11828	8.26402	4.85589	4.59854	8.57646	10.8337	11.5931	4.97068	6.24397	3.9624	20.4673	7.24655
AC149810.2_FG003	0	0	0	0	0	0	0	0	0	0	0	0	0	0	0	0	0	0	0	0
AC149810.2_FG004	0	0	0	0	0	0	0	0	0	0	0	0	0	0	0	0	0	0	0	0
AC149810.2_FG008	24.9714	14.2745	9.42138	12.1911	3.17787	8.21998	15.5784	3.67802	12.6859	15.9089	17.837	5.93402	9.19782	6.15099	20.5846	10.7694	10.4616	10.7125	6.10952	12.0341
AC149818.2_FG001	0	0.649942	0.404763	0.344282	1.41373	0.197118	1.43683	0.86473	1.34599	0.512772	0.680183	0.984197	0.681164	1.22454	0.496323	0.739349	0.875137	0.786759	0.594718	0.57552
AC149818.2_FG004	4.61429	1.80297	5.22272	2.96249	2.0461	3.28084	0	4.31778	0	3.41384	2.91775	5.3637	0	2.55734	0	1.36891	4.85527	0	6.599	0
AC149818.2_FG005	0	0.360907	0	0	0	0	0	0.288101	0	0	0	0.35789	0	0	0	0.273854	0	0	0	0.47589
AC149818.2_FG006	9.28286	14.5086	13.2478	18.916	11.5435	6.88725	5.97648	14.8549	20.3803	11.7948	10.974	14.2309	24.1302	16.1054	8.00548	14.6078	24.8438	22.4494	20.2021	23.4607
AC149818.2_FG007	0.917248	0.358402	0.346065	0.785195	0.474522	0.869573	0.226374	0.667571	0.148453	0.904824	0.773336	0.236938	0.500818	0.169453	0.70518	0.272118	1.28687	0.52061	1.09315	0.888631
AC149818.2_FG008	1.373	3.39771	2.6764	2.20375	1.87721	1.46434	1.52484	1.57028	2.11103	1.8623	1.30228	2.30532	1.49932	1.77554	2.95557	1.6293	1.4447	2.20797	2.12719	2.75534
AC149818.2_FG009	0	0.522555	0	0	0	0	0.495085	0	0.974006	0	0	0	0	0	0	0	0	0.379527	0	0.832908
AC149828.2_FG002	27.0009	13.1878	14.1487	19.9837	23.9459	21.8646	22.2125	26.9035	28.4049	23.0283	28.4558	22.9584	42.999	40.321	29.0616	30.9287	27.6219	32.353	37.542	37.0579
AC149828.2_FG004	0	0	0	0	0	0	0	0	0.841924	0	0	0	1.42015	0	0.799862	0.514424	0	0	0	0
AC149828.2_FG005	0	0.454144	0	0	0.128846	1.6528	0	0	0.564328	0.214975	0	0	0	0	0.268068	0.172405	0	0.659683	0	0
AC149829.2_FG002	5.10706	0	0	0	27.1753	185.192	56.7183	62.1254	9.91866	81.2358	83.9628	79.1533	33.4614	45.2871	96.5871	69.6947	16.1213	72.4663	51.126	53.0113
AC149829.2_FG003	0.463381	0.407385	1.35491	0.892507	1.59244	0.576577	0.600397	1.48148	1.0687	1.15705	0.805776	1.70569	2.27706	1.5409	0.801557	1.03103	1.52369	1.64378	0.0828366	1.44297
AC149829.2_FG004	32.3	21.6357	3.48181	17.7749	2.0461	0	0	2.87852	0	11.9484	0	1.7879	0	2.55734	0	0	7.28291	0	0	0
AC149829.2_FG006	8.27804	8.98482	11.9144	10.8263	27.9382	28.5572	39.725	26.2028	19.0544	19.9611	22.6826	27.0855	17.577	20.9003	30.548	20.7381	21.6146	25.7544	25.6503	35.2616
AC150739.3_FG001	0.829598	1.47198	1.28864	1.31683	1.15238	0.844705	0.989552	1.04412	1.17526	1.20855	0.845123	0.934985	0.97299	1.28926	0.822016	1.37657	1.95319	0.465173	1.04829	2.33223
AC152495.1_FG002	2.16193	3.59016	7.13706	5.89904	9.64649	2.4979	4.06838	8.00771	3.93636	3.49887	3.47458	7.22501	3.76256	4.54313	2.74245	5.31807	6.68232	5.47065	3.60712	7.62988
AC152495.1_FG003	0.643145	0.809745	1.15933	1.2158	0.665439	0.152429	0.84654	0.958448	0.451057	0.422955	0.271119	1.21831	0.702314	0.752495	0.263706	0.784402	0.939907	0.851748	0.357691	0.534068
AC152495.1_FG010	1.44598	4.3081	7.56947	7.36881	10.0386	3.66267	4.41619	9.41505	3.94918	4.21232	2.40013	8.75428	3.47875	5.76001	3.91863	5.20134	4.51694	5.12941	4.07123	8.36768
AC152495.1_FG011	0.855935	0.334445	0	0.274766	0.75909	0.811447	1.26745	0.71194	0	0.211085	0.541232	0.331649	0	0.316252	0.263217	0.253929	0.450318	0	0	0.355385
AC152495.1_FG012	0.970129	1.66789	2.12289	1.55712	1.37658	1.10365	0.861931	1.45246	1.03627	2.08145	1.22688	1.8043	0.158907	2.04313	1.96901	1.43903	1.02079	1.3215	0.971183	2.33623
AC152495.1_FG013	0	0	0	0	0	0	0	0	0	0	0	0	0	0	0	0	0	0	0	0
AC152495.1_FG015	0	0	0	0	0	0	0	0	0	0	0	0	0	0	0	0	0	0	0	0
AC152495.1_FG017	0.771457	1.11962	2.82744	2.61799	1.36834	0.31344	0.734375	1.47814	1.71233	0.652292	0.696878	2.30593	0.631824	1.16052	0.254184	1.66746	1.73946	1.43869	1.10328	1.73882
AC155352.2_FG001	0	0	0	0	0	0	0	0	0	0	0	0	0.256052	0	0	0	0	0	0	0
AC155352.2_FG010	0	0	0	0	0	0	0	0	0	0	0	0	0	0	0	0	0	0	0	0
AC155376.2_FG002	0	0	0	0	0	0	0	0	0	0	0	0	0	0	0	0	0	0	0	0
AC155376.2_FG004	0	0.273888	0.352613	0.225015	2.69379	1.82743	1.72993	1.3847	9.52949	12.4463	28.6624	14.7569	16.6483	7.89917	34.8125	11.0907	5.16293	15.516	17.0416	15.5219
AC155376.2_FG005	0	6.06081	9.38366	5.92365	9.54634	5.51438	4.95017	5.75575	29.2162	34.1308	32.6376	48.4956	31.3212	21.3435	30.5939	25.6267	36.5822	37.1886	14.9161	42.306
AC155377.1_FG001	4.35327	11.2587	14.4041	13.0229	11.6492	4.90696	5.26635	9.73097	13.4262	10.205	12.3336	12.9773	12.1807	16.5708	8.37033	13.1361	17.1443	16.3875	17.7094	18.3282
AC155377.1_FG002	6.30597	8.37751	5.80513	5.34413	3.01994	6.45646	4.48213	4.32721	4.89885	6.34496	4.94443	5.27769	2.89217	4.61327	5.11952	4.26538	5.97177	6.58559	4.50915	5.86486
AC155390.2_FG002	0.370559	0.506769	0.489324	1.48693	0.86266	0.658686	0.823077	1.09803	1.3494	1.2337	0.234315	0.717903	0.910464	1.12955	0.854658	1.09933	0.974779	0.630964	1.05989	1.38471
AC155434.2_FG001	0.45676	0.356946	1.03398	0.293251	0.81016	0.974294	2.02909	0.427409	3.77016	3.04137	6.06527	4.42452	7.48173	5.31608	12.0096	2.57462	2.40307	4.14795	6.20562	5.31012
AC155434.2_FG003	0	0	0	0	0	0	0	0	0	0	0	0	0	0	0	0	0	0	0	0
AC155434.2_FG004	3.85663	5.24827	7.82719	7.00126	6.10342	2.22208	2.90465	6.32579	5.58533	5.6328	4.07845	5.28169	4.95571	6.44915	4.0794	6.13496	6.4369	7.32163	5.23018	7.59226
AC155434.2_FG005	9.58712	12.3908	6.12123	5.6817	1.96209	4.98137	5.46018	1.95523	3.5807	8.59338	12.8239	7.00083	6.03989	3.47414	16.6689	6.45414	6.78987	8.37145	15.2928	7.96116
AC155434.2_FG006	16.5677	29.7755	12.9486	7.25566	10.4746	44.5835	53.9302	20.8324	10.1922	25.9991	29.3306	6.59484	6.42146	8.89406	30.0305	17.2676	7.12101	9.47044	10.3314	9.04747
AC155496.2_FG009	5.21213	8.09661	10.8395	9.05954	9.18844	5.06174	5.36498	7.41493	12.0362	9.82848	6.51117	10.3959	7.80866	12.4706	10.3793	10.3714	12.3732	12.9155	12.09	12.1921
AC155610.2_FG007	0	0.106813	0	0.0877532	0.121217	0.194367	1.01198	0.255798	0.132728	0.505615	0	0.529602	0	0.151504	0.378292	0	2.58876	1.55155	0.977361	1.36201
AC155610.2_FG009	21.4217	56.9564	22.6129	11.0501	37.0318	76.0473	80.1502	33.5813	53.4537	62.5601	46.1195	16.2486	0	5.13646	38.7488	37.3002	1.49165	0	6.05479	10.317
AC155622.2_FG001	6.03561	15.5912	26.8198	21.2049	25.2023	13.1127	12.4131	23.3232	22.4673	15.5048	12.9337	34.8194	21.695	35.1232	16.7046	32.4293	21.1694	27.5957	16.544	29.2365
AC155622.2_FG004	8.09355	12.6498	15.9223	8.53672	14.8683	13.9756	13.6969	15.1469	8.42083	16.0391	21.5678	11.2	12.7838	13.1365	16.2669	17.3222	14.5993	14.4374	15.2952	11.2815
AC155624.2_FG006	9.77048	8.39578	7.77995	9.10775	10.9217	9.99512	13.0768	8.59102	6.02114	7.58653	6.37079	8.93576	7.2326	5.45217	6.59238	7.56251	8.55568	8.10497	8.08594	7.97726
AC155624.2_FG011	90.9106	123.501	97.9125	98.7485	67.8511	80.0472	73.1794	76.6607	94.9533	59.4385	69.1829	60.0056	122.506	67.3748	62.4152	56.9198	133.199	80.9981	62.361	88.44
AC159612.1_FG007	0	0	0.542404	0.0923005	10.7099	27.5992	16.3921	14.6185	1.81488	9.99812	11.0906	11.3637	4.70973	5.89614	7.29474	2.98553	2.11782	4.56947	5.75683	9.43121
AC165171.2_FG002	0	0	0	0	0	0	0	0.127747	0.397714	0	0	0.317385	0	0	0.188922	0	0	0	0	0
AC165178.2_FG004	0.70172	1.78222	1.059	0.788413	0.933486	0.997871	3.11729	0.984942	0.340711	1.03832	1.55301	0.135948	1.14942	0	0.647379	0.416356	0.189484	0.398281	0.250887	0.75729
AC166636.1_FG007	0.641617	4.26195	4.84146	5.97304	5.54795	15.967	23.7524	6.204	1.55764	1.89878	1.62285	0.99443	0	1.06679	1.77579	3.04556	1.35025	0.364168	0.458796	0.5328
AC166636.1_FG008	3.57559	2.44495	3.87844	2.72605	5.25189	7.94472	8.27294	5.57638	15.6247	25.2964	45.219	38.0995	35.1409	33.193	65.974	28.7732	23.7497	22.07	35.1556	30.4341
AC166636.1_FG009	0	0.0537129	0	0.0441282	0.030478	0.0977406	0	0.0857548	0	0	0	0	0.225169	0	0.12682	0.0407817	0	0.0906431	0.0982965	0
AC177831.3_FG004	0	0.414987	0.601052	0.596636	0.353211	0	0	0.248454	0	0.0982197	0.167893	0.102879	0	0.294309	0	0.15754	0.139691	0	0	0
AC177833.2_FG001	0	0	0	0	0	0	0	0	0	0	0	0	0	0	0	0	0	0	0	0
AC177837.3_FG002	0	0	0	0	0	0	0	0	0	0	0	0	0	0	0	0	0	0	0	0
AC177838.2_FG015	4.00505	4.4712	3.88556	3.48968	2.66392	2.44085	7.20146	2.85538	0.8334	4.02135	4.34144	1.55184	1.87436	0.317098	1.84745	1.86713	0.301015	0.974219	0.818245	2.85068
AC177844.2_FG003	0	0	0	0	0	0	0	0	0	0	0	0	0	0	0	0	0	0	0	0
AC177850.2_FG003	0	0	0	0.166499	0	0	0	0	0	0	0	0	0	0	0	0.153872	0	0	0	0
AC177850.2_FG005	1.79698	5.27442	3.99016	1.94152	1.08352	10.4211	6.98885	3.60784	1.4363	6.45556	7.59774	3.66972	7.51208	6.2733	2.77219	5.89768	0.631297	4.52804	0.852961	2.17077
AC177860.4_FG002	0	0	0	0	0	0	0	0	0	0	0	0	0	0	0	0	0	0	0	0
AC177890.3_FG005	0	0.442642	0	0.363655	0.251166	0	0	0.706696	0.550036	0.419061	0	1.31682	0	0.627844	0	0.336078	1.192	0	2.43015	0.470356
AC177893.3_FG003	0	0	0	0	0	0	0	0	0	0	0	0	0	0	0	0	0	0	0	0
AC177893.3_FG006	0	0	0	0	0	0	0	0	0	0	0	0	0	0	0	0	0	0	0	0
AC177897.2_FG002	0	0.145042	0.420148	0.834124	1.06991	0.263932	1.92385	0.694698	1.62209	0.961208	0.704165	2.58894	2.43212	3.08593	2.05474	1.10124	2.34353	2.31755	11.9445	3.69896
AC177897.2_FG022	0	0	0	0	0	0	0	0	0	0	0	0	0	0	0	0	0	0	0	0
AC177897.2_FG029	0	0	0	0	0	0	0	0	0	0	0	0	0	0	0	0	0	0	0	0
AC177899.2_FG009	0.693638	0.880846	0.654249	1.05766	0.730498	1.35627	1.02713	0.594976	0.168393	0.577329	0.877214	0.067191	0.710112	0.576644	0.959884	1.13179	0.547397	0.492117	1.11599	1.008
AC177899.2_FG012	0	0	0	0	0	0	0	0	0	0	0	0	0	0	0	0	0	0	0	0
AC177900.4_FG001	0	0	0	0	0	0	0	0	0	0	0	0	0	0	0	0	0	0	0	0
AC177905.2_FG001	0	0	0	0	0	0	0	0	0	0	0	0	0	0	0	0	0	0	0	0
AC177905.2_FG003	0	0.83418	0	0	0.00022491	0.758963	0	0.33139	0	5.13105e-05	0	0	0	0	0	0.633354	0	1.21173	0	0
AC177908.3_FG002	1.63382	4.09322	5.89984	5.60469	10.2665	4.5338	4.49628	10.6075	6.70658	5.90568	6.14405	10.2357	10.4447	10.602	7.00308	8.53861	10.6234	11.2021	6.59149	12.8594
AC177908.3_FG003	0	0	0	0	0	0	0	0	0	0	0	0	0	0	0	0	0	0	0	0
AC177908.3_FG006	0	0	0	0	0	0	0	0	0	0	0	0	0	0	0	0	0	0	0	0
AC177911.4_FG005	0	0	0	0	0	0	0	0.286162	0	0	0	0	0	0	0	0	0	0	0	0
AC177920.3_FG008	0	0	0	0	0	0	0	0	0	0	0	0	0	0	0	0	0	0	0	0
AC177922.2_FG002	17.4437	13.9416	13.4617	17.8171	4.92229	5.07387	1.76116	4.20435	3.46482	6.15948	3.00822	0.307224	2.59753	3.07608	3.29172	3.99886	0.834305	3.15021	9.07151	3.29211
AC177924.2_FG001	0	0	0	0	0	0	0	0	0	0	0	0	0	0	0	0	0	0	0	0
AC177924.2_FG003	107.589	85.0331	66.4227	62.0101	16.8061	106.053	66.9849	25.1687	32.0553	39.7992	54.1158	20.8437	42.0549	12.1966	65.4194	30.4673	46.3121	18.0419	12.2393	13.1982
AC177926.2_FG003	0	0	0	0	0	0	0	0	0	0	0	0	0	0	0	0	0	0	0	0
AC177930.2_FG001	0	0	0.391442	0	0	0	0	0	0	0	0	0	0	0	0	0	0	0	0	0
AC177930.2_FG002	0	0	0.544023	0	0	0	0	0	0	0	0	0	0	0	0	0	1.51724	0	0	0
AC177936.6_FG008	44.1807	42.051	50.0063	50.5481	41.1912	30.6078	31.0336	28.9745	45.1029	34.782	26.5041	42.5773	41.7508	58.3895	27.1729	41.6736	37.5481	54.0099	40.5025	44.2134
AC177941.3_FG001	0	0	0	0	0	0	0	0	0	0	0	0	0	0	0	0	0	0	0	0
AC177941.3_FG006	0	0	0	0	0	0	0	0	0	0	0	0	0	0	0	0	0	0	0	0
AC177946.2_FG004	3.62025	0.471514	5.46294	0.11425	36.8428	85.416	72.0224	36.438	16.1853	63.7355	82.6487	32.27	20.0871	28.7109	66.3984	22.1612	21.7352	32.9724	60.9217	41.9857
AC177947.2_FG003	0	0.3166	3.66841	1.56063	0.898233	0	0	1.26366	0	0	0.512353	0.313953	0	0.449066	0.373758	0.480759	0.852579	0	0	0.336422
AC182105.3_FG006	0	0	0	0	0	0	0	0	0	0	0	0	0	0	0	0	0	0	0	0
AC182413.4_FG002	0	0	0	0	0	0	0	0	0	0	0	0	0	0	0	0	0	0	0	0
AC182439.4_FG004	0	0	0	0	0	0	0	0	0	0	0	0	0	0	0	0	0	0	0	0
AC182482.3_FG003	41.19	35.0501	23.8286	18.438	21.3089	44.4183	41.8483	24.482	22.4436	24.1253	24.1645	18.7972	22.8646	24.0966	24.3835	20.6378	23.1153	22.0797	28.1443	20.2375
AC182615.4_FG001	0	0	0	0	0	0	0	0	0	0	0	0	0	0	0	0	0	0	0	0
AC182617.3_FG001	25.5239	13.7508	17.8005	17.3801	18.2631	15.9482	15.748	21.8331	15.3971	17.0238	22.9865	14.6848	16.4698	18.8612	15.3414	18.2419	20.5495	20.1937	12.1674	20.7133
AC182627.2_FG003	0	0	0	0	0	0	0	0	0	0	0	0	0	0	0	0	0	0	0	0
AC182831.3_FG004	0	0	0	0	0	0	0	0	0	0	0	0	0	0	0	0	0	0	0	0
AC182838.3_FG006	17.5013	22.7947	10.2713	14.9817	11.2097	12.4438	21.5964	10.3113	4.72086	19.4223	15.9851	5.2743	3.18524	8.62188	7.17601	8.65348	1.02307	6.62224	5.56201	10.4961
AC183315.4_FG006	16.9229	6.41791	6.0092	4.63357	5.18664	3.53897	7.73885	4.96798	5.55835	8.10134	7.55353	6.94283	4.89171	4.68952	5.28066	7.23541	8.90335	7.62755	18.1514	11.9862
AC183319.3_FG001	19.7129	26.7562	20.355	32.3065	13.1119	28.0324	19.9725	14.5627	4.03004	16.8872	13.1211	5.62811	6.79783	6.32518	10.0503	8.92618	1.0917	5.88874	13.354	1.29234
AC183372.4_FG006	0	0	0	0	0	0	0	0	0	0	0	0	0	0	0	0	0	0	0	0
AC183412.5_FG005	0	0	0.042483	0.108067	0	0.0797863	0	0.0352411	0.0547127	0	0	0	0	0	0.155286	0	0	0.127381	0	0.04675
AC183413.3_FG006	0	0	0	0	0	0	0	0	0	0	0	0	0	0	0	0	0	0	0	0
AC183509.1_FG001	4.19993	1.8755	1.35821	3.65948	0.66513	0.853207	0.888455	0.187145	0.291317	0.443897	1.51756	0	1.47418	0.332528	0.83029	0.711992	2.20964	3.06487	0	0.747349
AC183514.3_FG006	0	0	0	0	0	0	0	0	0	0	0	0	0	0	0	0	0	0	0	0
AC183817.2_FG002	0	0	0	0	0	0	0	0	0	0	0	0	0	0	0	0	0	0	0	0
AC183888.4_FG006	0	0	0	0	0	0	0	0	0	0	0	0	0	0	0	0	0	0	0	0
AC183888.4_FG008	0	0	0	0	0	0	0	0	0	0	0	0	0	0	0	0	0	0	0	0
AC183914.3_FG004	0	0	0	0	0	0	0	0	0	0	0	0	0	0	0	0	0	0	0	0
AC183915.4_FG001	0	0	0	0	0	0	0	0	0	0	0	0	0	0	0	0	0	0	0	0
AC183927.3_FG004	0	0	0	0	0	0	0	0	0	0	0	0	0	0	0	0	0	0	0	0
AC183928.4_FG001	0	0	0	0	0	0	0	0	0	0	0	0	0	0	0	0	0	0	0	0
AC183932.3_FG007	0.179004	0.349716	0	0.0574624	1.30969	2.0364	1.06026	1.00501	0.782216	0.331086	0.679135	0.416151	0	0.198415	0.247712	0.424838	0.565056	0.304795	0.127999	0.371612
AC183938.4_FG011	0	0	0	0	0	0	0	0	0	0	0	0	0	0	0	0	0	0	0	0
AC183944.4_FG003	0	0	0	0	0	0	0	0	0	0	0	0	0	0	0	0	0	0	0	0
AC183950.2_FG002	0	0	0	0	0	0	0	0	0	0	0	0	0	0	0	0	0	0	0	0
AC183950.2_FG003	0	0	0	0	0	0	0	0	0	0	0	0	0	0	0	0	0	0	0	0
AC183950.2_FG004	0	0.190619	0.0920285	0.0783021	0	0	0	0	0.118433	0	0	0.0945127	0	0	0	0	0	0	0	0
AC183950.2_FG005	0.788996	2.36355	1.19071	1.77294	1.57438	3.17894	2.53139	1.80472	0.766173	1.94577	0.997809	2.24189	2.15396	1.89487	2.06237	1.71651	1.38367	1.04491	2.8209	1.41956
AC183968.2_FG001	0	0.826095	0.199414	0.509013	0.117187	0	0	0	0	0.195521	0.334217	0.409595	0	0	0.243809	0	0	0.299993	0	0
AC184112.4_FG010	0	0	0	0	0	0	0	0	0	0	0	0	0	1.55746	0	0	0	0	0	0
AC184116.3_FG001	0	0	0	0	0	0	0	0	0	0	0	0	0	0	0	0	0	0	0.493	0.572521
AC184127.3_FG003	0	0	0	0	0	0	0	0	0	0	0	0	0	0	0	0	0	0	0	0
AC184130.4_FG005	0	0	0	0	0	0	0	0	0	0	0	0	0	0	0	0	0	0	0	0
AC184130.4_FG012	0	1.31417	1.8329	1.43956	1.07711	0	0	0.932502	1.45157	0.414721	0	0.723993	0	1.4498	1.20667	0.443462	0.786438	1.06053	0.53444	2.0171
AC184133.3_FG001	0	0	0	0	0	0	0	0	0	0	0	0	0	0	0	0	0	0	0	0
AC184164.2_FG004	0	0	0	0	0	0	0	0	0	0	0	0	0	0	0	0	0	0	0	0
AC184164.2_FG006	0	0	0	0	0	0	0	0	0	0	0	0	0	0	0	0	0	0	0	0
AC184169.3_FG001	1.60878	7.54331	7.89062	8.26302	3.2102	17.73	16.0802	7.2761	5.85842	13.0927	10.1728	3.74013	6.58796	6.24135	13.7288	8.11366	2.9624	6.39176	18.9812	5.67772
AC184170.4_FG002	0	0.58219	1.68645	1.43491	1.15622	0	0	0	0.361721	1.65352	0.471079	0	0	0.82578	1.71825	1.10508	0	0.84568	1.06543	0
AC184171.4_FG002	0	0	0	0	0	0.519245	0	0	0	0	0	0	0	0	0	0	0	0	0	0
AC184172.3_FG001	0	0	0	0	0	0	0	0	0	0	0	0	0	0	0	0	0	0	0	0
AC184699.3_FG005	0	0	0	0	0	0	0	0	0	0	0	0	0	0	0	0	0	0	0	0
AC184764.3_FG003	0	0	0	0	0	0	0	0	0	0	0	0	0	0	0	0	0	0	0	0
AC184764.3_FG006	0	0	0	0	0	0	0	0	0	0	0	0	0	0	0	0	0	0	0	0
AC184765.4_FG005	0	0.318884	0.307907	0.261981	0.0904713	0.580269	0.30212	0.127278	0	0	0	0.158109	0	0	0	0	0	0	0	0
AC184771.4_FG003	0	0	0	0	0	0	0	0	0	0	0	0	0	0	0	0	0	0	0	0
AC184775.2_FG002	0	0	0	0	0	0	0	0	0	0	0	0	0	0	0	0	0	0	0	0
AC184788.2_FG001	0	0	0.233522	0.198691	0.274461	0	0	0	0	0	0	0	0	0	0	0.183624	0	0	0	0
AC184789.4_FG002	0	0	0	0	0	0	0	0	0	0	0	0	0	0	0	0	0	0	0	0
AC184794.2_FG003	0	0	0	0	0	0	0	0	0	0	0	0	0	0	0	0	0	0	0	0
AC184831.3_FG003	0	1.71195	0.918343	0.312547	1.51107	3.46134	1.0813	0.455533	0.709101	1.08057	2.77044	2.45214	0.797403	2.15843	0.673674	1.2998	0	0.276306	1.39241	0.606378
AC184831.3_FG005	0	0	0	0	0	0	0	0	0	0	0	0	0	0	0	0	0	0	0	0
AC184831.3_FG008	0	0	0	0	0	0	0	0	0	0	0	0	0	0	0	0	0	0	0	0
AC184836.3_FG002	0	0	0	0	0	0	0	0	0	0	0	0	0	0	0	0	0	0	0	0
AC184857.2_FG006	0	0	0	0	0	0	0	0	0	0	0	0	0	0	0	0	0	0	0	0
AC184871.2_FG009	0	0	0	0	0	0	0	0	0	0	0	0	0	0	0	0	0	0	0	0
AC185108.3_FG006	0	0	0	0	0	0	0	0	0	0	0	0	0	0	0	0	0	0	0	0
AC185108.3_FG010	0	0.79214	0.191218	0	0	0.360362	0	0.474256	0	0.187485	0.961439	0	0	0	0.467576	0	0	0	0	0.210434
AC185108.3_FG011	0	0	0	0	0	0	0	0	0	0	1.06353	0.325848	0	0	0	0	0	0	1.20268	0
AC185122.3_FG009	0	0	0	0	0	0	0	0	0	0	0	0	0	0	0	0	0	0	0	0
AC185126.3_FG006	0	0	0	0	0	0	0	0	0	0	0	0	0	0	0	0	0	0	0	0
AC185130.2_FG004	0	0	0	0	0	0	0	0	0	0	0	0	0	0	0	0	0	0	0	0
AC185130.2_FG005	0	0	0	0	0	0	0	0	0	0	0	0	0	0	0	0	0	0	0	0
AC185217.3_FG004	0	0	0	0	0	0	0	0	0	0	0	0	0	0	0	0	0	0	0	0
AC185217.3_FG007	0	0	0	0	0	0	0	0	0	0	0	0	0	0	0	0	0	0	0	0
AC185226.4_FG001	3.47215	5.07506	8.24812	6.77019	9.92218	1.92015	1.71384	8.06242	9.36589	4.23383	5.20425	8.42093	11.4801	12.6151	4.33035	9.46146	11.0958	11.9703	6.80472	10.6254
AC185252.4_FG002	0	0	0	0	0	0	0	0	0	0	0	0	0	0	0	0	0	0	0	0
AC185254.4_FG002	0	0.662209	0	0	0.563631	1.20501	1.88219	1.58587	0	1.56733	2.1433	0.656673	0	1.40892	2.34529	0	4.01238	0	4.24153	0
AC185256.3_FG002	0	0.348343	0.336352	0.143092	0	0	1.32013	0	0	0.329786	0	0.172716	0	0.247046	0.205617	0.132241	0	0.505998	0	0
AC185256.3_FG003	0	0	0	0	0	0	0	0	0	0	0	0	0	0	0	0	0	0	0	0
AC185261.4_FG002	0	0	0	0	0	0	0	0	0	0	0	0	0	0	0	0	0	0	0	0
AC185265.3_FG003	0	0	0	0	0	0	0	0	0	0	0	0	0	0	0	0	0	0	0	0
AC185276.2_FG004	2.34518	3.05449	2.94934	3.51321	1.03992	10.5606	8.68175	2.68214	2.6569	3.47012	1.48292	0.605791	0	2.16625	2.16357	1.62339	0	1.33107	0.558982	1.62286
AC185276.2_FG006	0	0	0	0	0	0	0	0	0	0	0	0	0	0	0	0	0	0	0	0
AC185281.5_FG006	0	0	0	0	0	0	0	0	0	0	0	0	0	0	0	0	0	0	0	0
AC185300.4_FG002	17.8648	9.35675	6.30992	4.63666	16.1806	30.2691	41.3694	16.4797	15.6871	23.9033	37.0138	16.4952	27.0834	16.4316	38.7487	17.704	16.798	17.259	22.5591	17.6757
AC185305.3_FG003	33.3738	28.9672	43.5785	44.184	1.97846	38.8051	50.0497	16.8187	16.8782	38.9891	19.3812	9.90951	4.60071	2.83385	0.990773	9.35704	3.68096	22.8101	0	2.12358
AC185415.3_FG005	4.71164	6.03443	4.34533	4.8736	3.13391	3.72229	3.87607	3.67406	4.82954	4.06684	3.31034	4.66548	4.07322	7.68882	3.01859	3.49449	4.54457	5.05131	5.42802	7.39038
AC185422.3_FG005	1.21976	2.14473	1.3806	2.34936	1.35219	2.16819	0.451552	1.52184	1.4806	2.25608	3.85646	2.36311	0	2.70408	6.18918	1.99026	1.28347	1.73078	3.05272	2.78546
AC185427.5_FG004	0	0	0	0	0	0	0.883857	0	0	0	1.50971	0	0	0	0	0	0	0	0	0
AC185443.3_FG004	0	0	0	0	0	0	0	0	0	0	0	0	0	0	0	0	0	0	0	0
AC185460.3_FG004	0	0	0	0	0	0	0	0	0	0	0	0	0	0	0	0	0	0	0	0
AC185466.3_FG001	0	0	0.310231	0	0	0.584649	0	0	0	0	0	0	0	0	0.758594	0	0	0	0	0
AC185471.3_FG005	0	0	0	0	0	0	0	0	0	0	0	0	0	0	0	0	0	0	0	0
AC185473.3_FG005	0	0	0	0	0	0	0	0	0	0	0	0	0	0	0	0	0	0	0	0
AC185475.3_FG001	0	0	0	0	0	0	0	0	0	0	0	0	0	0	0	0	0	0	0	0
AC185478.4_FG005	0	0.230696	0	0	0.130903	0	0.437137	0	0	0	0.373335	0	0	0	0	0	0	0	0	0
AC185478.4_FG007	0	0	0	0	0	0	0	0	0	0	0	0	0	0	0	0	0	0	0	0
AC185487.4_FG001	0	0	0	0	0	0	0	0	0	0	0	0	0	0	0	0	0	0	0	0
AC185500.3_FG001	0	0	0	0	0	0	0	0	0	0	0	0	0	0	0	0	0	0	0	0
AC185501.3_FG001	0	1.68459	0.406649	1.03799	0	2.29906	1.59603	0.336189	0	1.59484	0	0.835252	2.64822	0	0	1.27903	4.53647	0.611751	0.770713	1.34254
AC185501.3_FG006	0	0	0	0	0	0	0	0	0	0	0	0	0	0	0	0	0	0	0	0
AC185504.4_FG002	0	0	0	0	0	0	0	0	0	0	0	0	0	0	0	0	0	0	0	0
AC185522.2_FG002	0	0	0	0	0	0	0	0	0	0	0	0	0	0	0	0	0	0	0	0
AC185530.2_FG004	0	0	0	0	0	0	0	0	0	0	0	0	0	0	0	0	0	0	0	0
AC185586.4_FG003	0	0	0	0	0	0	0	0	0	0	0	0	0	0	0	0	0	0	0	0
AC185587.3_FG003	0	0	0	0	0	0	0	0	0	0	0	0	0	0	0	0	0	0	0	0
AC185588.2_FG002	1.3789	6.19605	10.6649	5.75437	0.458582	3.43148	4.59417	2.36554	2.34328	1.53025	1.74384	0.534283	2.25864	1.52843	1.27212	4.49984	0.725457	0.782634	0	0
AC185593.3_FG003	0	2.84236	1.37226	1.16758	0.806414	0	0	1.70173	4.41497	0.672735	0	0	1.48943	0	1.67776	0	1.91357	0	0	0
AC185605.3_FG003	0	0	0	0	0	0	0	0	0	0	0	0	0	0	0	0	0	0	0	0
AC185610.3_FG001	0	0	0	0	0	0	0	0	0	0	0	0	0	0	0	0	0	0	0	0
AC185611.3_FG001	0	0	0	0	0	0	0	0	0	0	0	0	0	0	0	0	0	0	0	0
AC185623.4_FG010	0	0	0	0	0	0	0	0	0	0	0	0	0	0	0	0	0	0	0	0
AC185623.4_FG012	0	0	0	0	0	0	0	0	0	0	0	0	0	0	0	0	0	0	0	0
AC185628.3_FG010	0	0	0	0	0	0	0	0	0	0	0	0	0	0	0	0	0	0	0	0
AC185642.4_FG001	0	0	0	0	0	0	0	0	0	0	0	0	0	0	0	0	0	0	0	0
AC185648.3_FG007	0	0	0	0	0	0	0	0	0	0	0	0	0	0	0	0	0	0	0	0
AC185649.2_FG003	0	0	0	0	0	0	0	0	0	0	0	0	0	0	0	0	0	0	0	0
AC185655.3_FG004	0	0	0	0	0	0	0	0	0	0	0	0	0	0	0	0	0	0	0	0
AC185655.3_FG005	0	0	0	0	0	0	0	0	0	0	0	0	0	0	0	0	0	0	0	0
AC185656.3_FG002	0	0	0	0	4.16725	8.01842	4.17484	4.10383	0	3.47644	11.885	3.64137	3.07872	6.25017	7.80304	1.11521	4.94431	5.33399	5.37601	0
AC185660.3_FG003	0	0	0	0	0	0	0	0	0	0	0	0	0	0	0	0	0	0	0	0
AC186009.3_FG001	0	0	0	0	0	0	0	0	0	0	0	0	0	0	0	0	0	0	0	0
AC186013.3_FG001	0	0.501406	0.242073	1.02983	0	0	0	0	0	0	0	0	0.525484	0	0	0	0	0	0	0
AC186145.3_FG002	0	0	0	0	0	0	0	0	0	0	0	0	0	0	0	0	0	0	0.426723	0
AC186147.3_FG008	0	0	0	0	0	0	0	0	0	0	0	0	0	0	0	0	0	0	0	0
AC186156.3_FG004	0	0	0	0	0	0	0	0	0	0	0	0	0	0	0	0	0	0	0	0
AC186156.3_FG005	0	0.3166	0	0	0.179647	0	0	0	0	0.599466	0	0	0	0	0	0	2.98403	0	0.579388	0.336422
AC186164.3_FG001	2.19836	5.15387	3.73234	2.1171	3.16814	3.90768	8.95205	6.17127	6.4043	4.8793	2.08513	3.40719	0	4.87351	5.07029	3.587	3.46975	4.36708	9.43176	2.2819
AC186166.3_FG008	0	0	0.475365	0.381991	1.34201	1.65242	2.3227	1.70901	2.13344	5.47698	2.69214	0.840534	1.69974	4.21811	4.06445	4.11568	1.724	5.57216	7.82818	3.1122
AC186189.3_FG004	0	0	0	0	0	0	0	0	0	0	0	0	0	0	0	0	0	0	0	0
AC186189.3_FG005	0	0	0	0	0	0	0	0	0	0	0	0	0	0	0	0	0	0	0	0
AC186195.4_FG001	0	0	0	0	0	0	0	0	0	0	0	0	0	0	0	0	0	0	0	0
AC186231.4_FG002	0	0	0	0	0.808751	1.48206	2.70075	1.46285	0	0	0.329509	0.403825	0	0	0	0.154595	0.274159	0	0	0
AC186233.3_FG007	0	0	0	0	0	0	0	0	0	0	0	0	0	0	0.0690869	0	0	0	0	0
AC186283.4_FG002	0	0	0	0	0	0	0	0	0	0	0	0	0	0	0	0	0	0	0	0
AC186284.3_FG007	0	0	0.344632	0	0	0	0	0.0712293	0	0	0	0.0884836	0	0	0	0	0	0	0	0
AC186287.7_FG005	0	0	0	0	0.0580353	0.372229	0	0	0	0	0	0	0	0	0	0	0	0	0	0
AC186309.3_FG002	0	0	0	0	0	0	0	0	0	0	0	0	0	0	0	0	0	0	0	0
AC186309.3_FG006	0	0	0	0	0	0	0	0	0	0	0	0	0	0	0	0	0	0	0	0
AC186310.4_FG004	0	0	0	0	0	0	0	0	0	0	0	0	0	0	0	0	0	0	0	0
AC186322.4_FG003	0	0	0	0	0	0	0	0	0	0	0	0	0	0	0	0	0	0	0	0
AC186322.4_FG005	0	0	0	0	0	0	0	0	0	0	0	0	0	0	0	0	0	0	0	0
AC186329.3_FG006	0	0	0	0	0	0	0	0	0	0	0	0	0	0	0	0	0	0	0	0
AC186337.3_FG003	0	0	0	0	0	0	0	0	0	0	0	0	0	0	0	0	0	0	0	0
AC186375.3_FG001	0	0	0	0	0	0	0	0	0	0	0	0	0	0	0	0	0	0	0	0
AC186404.3_FG002	0	0	0	0	0	0	0	0	0	0	0	0	0	0	0	0	0	0	0	0
AC186406.4_FG006	0	0	0	0	0	0	0	0	0	0	0	0	0	0	0	0	0	0	0	0
AC186408.5_FG005	0	0	0	0	0	0	0	0	0	0	0	0	0	0	0	0	0	0	0	0
AC186412.4_FG011	0	0	0	0	0	0	0	0	0	0	0	0	0	0	0	0	0	0	0	0
AC186417.3_FG004	0	0	0	0	0	0	0	0	0	0	0	0	0	0	0	0	0	0	0	0
AC186417.3_FG006	0	0	0	0	0	0	0	0	0	0	0	0	0	0	0	0	0	0	0	0
AC186424.4_FG009	0	0	0	0	0	0	0	0	0	0	0	0	0	0	0	0	0	0	0	0
AC186431.5_FG001	0	0	0	0	0	0	0	0	0	0	0	0	0	0	0	0	0	0	0	0
AC186433.4_FG001	0	0	0	0	0	0	0	0	0	0	0	0	0	0	0	0	0	0	0	0
AC186493.4_FG002	0	0	0.0758557	0	0	0	0	0.125424	0	0	0	0	0	0	0	0	0	0	0	0
AC186500.3_FG001	0	0	0	0	0	0	0	0	0	0	0	0	0	0	0	0	0	0	0	0
AC186506.3_FG001	0	0	0	0	0	0	0	0	0	0	0	0	0	0	0	0	0	0	0	0
AC186512.3_FG007	17.3425	15.5856	13.0861	15.4488	13.7461	14.797	16.0503	17.7156	8.33899	16.6799	19.716	15.2583	21.6603	16.4353	19.7994	14.8283	16.887	15.257	12.7187	13.3211
AC186519.4_FG002	0	0	0	0	0	0	0	0	0	0	0	0	0	0	0	0	0	0	0	0
AC186524.3_FG005	0	0	0	0	0	0	0	0	0	0	0	0	0	0	0	0	0	0	0	0
AC186524.3_FG006	0	0	0	0	0	0	0	0	0	0	0	0	0	0	0	0	0	0	0	0
AC186563.4_FG004	0	0	0	0	0	0	0	0	0	0	0	0	0	0	0	0	0	0	0	0
AC186577.3_FG006	1.91379	0.249262	0.240682	0	0.56575	0.907157	0	0.198978	1.23895	0.235983	4.0338	0.988713	1.56739	1.76777	3.82543	0.946266	0.335622	2.53452	3.64927	1.32434
AC186579.3_FG007	0	0	0	0	0	0	0	0	0	0	0	0	0	0	0	0	0	0	0	0
AC186581.3_FG003	0	0	0	0	0	0	0	0	0	0	0	0	0	0	0	0	0	0	0	0
AC186583.3_FG004	0	0	0	0	0	0	0	0	0	0	0	0	0	0	0	0	0	0	0	0
AC186585.4_FG002	0	0	0	0	0	0	0	0	0	0	0	0	0	0	0	0	0	0	0	0
AC186590.3_FG005	0	0	0	0	0	0	0	0	0	0	0	0	0	0	0	0	0	0	0	0
AC186590.3_FG006	0	0	0	0	0	0	0	0	0	0	0	0	0	0	0	0	0	0	0	0
AC186592.3_FG002	0	0.107737	0	0.0442561	0	0	0	0	0	0	0	0	0	0	0	0	0	0	0	0
AC186592.3_FG003	4.53136	0.442642	2.99183	3.2729	0.251166	0.805469	0	1.06004	0	0.419061	0	0	0.927796	1.88353	0	1.68039	0	0	0	0.470356
AC186602.4_FG003	0	0	0	0	0.196898	0	0	0	0	0	0	0	0	0	0	0	0	0	0	0
AC186603.6_FG003	7.73697	3.23161	2.21445	1.88416	1.06473	1.70725	0.987654	1.08181	1.42491	2.26991	1.3496	0.51687	0.437006	1.33076	0.738396	0.712339	1.40363	1.36283	3.05237	1.9939
AC186606.4_FG003	1.88657	1.10573	0.711777	0.908419	0.242925	1.34139	4.88881	0.441335	0.229	0.17447	0.8947	0.182748	0.386276	0.261395	0.217559	0.419764	0.248137	1.07078	0.674507	0.783306
AC186611.4_FG005	0	0	0	0	0	0	0	0	0	0	0	0	0	0	0	0	0	0	0	0
AC186613.4_FG003	0	0	0	0	0	0	0	0	0	0	0	0	0	0	0	0	0	0	0	0
AC186619.3_FG001	0	0.170073	0	0	0	0	0	0	0	0	0	0	0	0	0	0.129129	0	0	0.311239	0
AC186647.3_FG001	0	0	0	0	0	0	0	0	0	0	0	0	0	0	0	0	0	0	0	0
AC186653.4_FG005	0	0	0	0	0	0	0	0	0	0	0	0	0	0	0	0	0	0	0	0
AC186656.4_FG004	0	0	0	0	0	0	0	0	0	0	0	0	0	0	0	0	0	0	0	0
AC186656.4_FG012	0	0	0	0	0	0	0	0	0	0	0	0	0	0	0	0	0	0	0	0
AC186663.3_FG006	0	0	0	0	0	0	0	0	0	0	0	0	0	0	0	0	0	0	0	0
AC186667.3_FG007	0	0	0	0	0	0	0	0	0	0	0	0	0	0	0	0	0	0	0	0
AC186669.3_FG002	0	0.146256	0.0706107	0.0600789	0.165979	0	0.415703	0.233504	0	0	0	0.0725167	0	0	0	0.0555228	0	0	0	0.155413
AC186684.4_FG001	0	0	0	0	0	0	0	0	0	0	0	0	0	0	0	0	0	0	0	0
AC186691.4_FG006	0	0	0	0	0	0	0	0	0	0	0	0	0	0	0	0	0	0	0	0
AC186743.4_FG003	0	0	0	0	0	0	0	0	0	0	0	0	0	0	0	0	0	0	0	0
AC186781.4_FG006	0	0	0	0	0	0	0	0	0	0	0	0	0	0	0	0	0	0	0	0
AC186782.4_FG003	0	0	0	0	0	0	0	0	0	0	0	0	0	0	0	0	0	0	0	0
AC186785.4_FG002	0	0	0	0	0	0	0	0	0	0	0	0	0	0	0	0	0	0	0	0
AC186789.4_FG001	0	0	0	0	0	0	0	0	0	0	0	0	0	0	0	0	0	0	0	0
AC186800.3_FG005	0	0	0	0	0	0	0	0	0	0	0	0	0	1.67799	0	0	0	0	0	0
AC186807.4_FG002	0	0	0	0	0	0	0	0	0	0	0	0	0	0	0	0	0	0	0	0
AC186815.3_FG003	0	0	0	0	0	0	0	0	0	0	0	0	0	0	0	0	0	0	0	0
AC186828.3_FG001	0	0	0	0	0	0	0	0	0	0	0	0	0	0	0	0	0	0	0	0
AC186845.4_FG009	0	0	0	0	0	0	0	0	0	0	0	0	0	0	0	0	0	0	0	0
AC186897.4_FG016	10.0936	1.69025	1.63207	1.38864	0.639394	0	0	0.899519	2.80046	1.0668	0	0	1.18095	0.799153	0.665137	0.427777	2.27586	0.818411	0	0.598693
AC186902.4_FG006	0	0	0	0	0	0	0	0	0	0	0	0	0	0	0	0	0	0	0	0
AC186902.4_FG009	0	0	0	0	0	0	0	0	0	0	0	0	0	0	0	0	0	0	0	0
AC186904.4_FG007	0	0	0	0	0	0	0	0	0	0	0	0	0	0	0	0	0	0	0	0
AC186905.3_FG013	0	0	0	0	0	0	0	0	0	0	0	0	0	0	0	0	0	0	0	0
AC187037.4_FG008	0	0	0	0	0	0	1.39161	0	0	0	0	0	0	0	0	0	0	0	0	0
AC187046.3_FG009	0	0	0	0	0	0	0	0	0	0	0	0	0	0	0	0	0	0	0	0
AC187056.3_FG002	0	0	0	0	0	0	0	0	0	0	0	0	0	0	0	0	0	0	0	0
AC187065.3_FG003	2.05582	0	0.387816	0.989916	0.227902	2.19259	0	0.320619	0	0.380245	1.94993	0.398285	0	1.13938	0.948309	0.609897	1.08159	0	3.6751	0.853578
AC187067.4_FG001	0	0	0	0	0	0	0	0	0	0	0	0	0	0	0	0	0	0	0	0
AC187072.4_FG001	0	0	0	0	0	0	0	0	0	0	0	0	0	0	0	0	0	0	0	0
AC187072.4_FG002	0	0	0	0	0	0	0	0	0	0	0	0	0	0	0	0	0	0	0	0
AC187080.3_FG006	0	0.0502481	0	0	0	0	0	0	0	0	0.0813164	0	0	0	0	0	0	0	0.183911	0
AC187080.3_FG007	0	0	0	0	0	0	0	0	0	0.0675241	0	0	0	0	0	0	0	0	0	0.0757894
AC187082.3_FG003	0	0	0	0	0	0	0	0	0	0	0	0	0	0	0	0	0	0	0	0
AC187086.3_FG004	0	0	0	0	0	0	0	0	0	0	0	0	0	0	0	0	0	0	0	0
AC187088.3_FG002	0	0	0	0	0	0	0	0	0	0	0	0	0	0	0	0	0	0	0	0
AC187090.3_FG003	0	0	0	0	0	0	0	0	0	0	0	0	0	0	0	0	0	0	0	0
AC187090.3_FG011	0.589456	0	0.56942	0.387606	1.3774	2.08225	0	0.37006	0.586273	0.219815	1.33607	0.233267	0	0.325158	1.25321	0.179053	1.11172	0.332655	0.416547	0.491396
AC187092.6_FG003	0	0	0	0	0	0	0	0	0	0	0	0	0	0	0	0	0	0	0	0
AC187096.5_FG001	0	0	0	0	0	0	0	0	0	0	0	0	0	0	0	0	0	0	0	0
AC187098.4_FG011	8.44941	8.20912	6.46184	6.89087	6.12636	10.2293	10.4828	6.55309	6.09831	8.44759	9.6748	6.28234	7.85521	6.20161	12.746	7.18127	7.68923	8.16565	8.98112	6.63713
AC187099.5_FG005	0	0	0	0	0	0	0	0	0	0	0	0	0	0	0	0	0	0	0	0
AC187142.3_FG007	0	0	0	0	0	0	0	0	0	0	0	0	0	0	0	0	0	0	0	0
AC187157.4_FG001	0	0	0	0	0	0	0	0.153869	0.479038	0.182484	0	0	0	0	0	0	0	0	0	0
AC187157.4_FG002	22.578	11.2667	8.62099	10.4788	10.9164	8.89704	20.7446	9.33327	14.6606	13.2828	17.8889	10.6455	12.6989	10.5533	21.8334	10.7332	8.15756	10.8076	13.4215	7.90612
AC187157.4_FG005	4.90445	4.32547	4.12371	4.40829	2.45438	3.28789	6.22494	1.61718	3.46989	4.50973	4.60754	1.79174	2.52481	1.70855	2.3916	2.86842	1.76934	1.59066	4.10818	1.57088
AC187160.3_FG003	0	0	0	0	0	0	0	0	0	0	0	0	0	0	0	0	0	0	0	0
AC187207.3_FG006	1.06485	0.311537	0.0625107	0.0271332	0.108586	0	0	0	0	0.0450141	0	0	0	0.352825	0.248677	0	0	0	0.646521	0.00579992
AC187209.5_FG003	0	0	0	0	0	0	0	0	0	0	0	0	0	0	0	0	0	0	0	0
AC187209.5_FG010	0	0	0	0	0	0	0	0	0	0	0	0	0	0	0	0	0	0	0	0
AC187212.3_FG011	0	0	0	0	0	0	0	0	0	0	0	0	0	0	0	0	0	0	0	0
AC187222.4_FG001	0	0.207512	0	0	0	0	0	0	0	0	0	0	0	0	0.489952	0	0	0.301429	0	0
AC187235.3_FG003	0	0	0	0	0	0	0	0	0	0	0	0	0	0	0	0	0	0	0	0
AC187243.3_FG005	0	0	0.357975	0.609162	0.42073	2.02387	2.10748	0	0	0.701972	0	0	0	0	0	0.84445	0	2.1541	1.35692	0
AC187262.4_FG007	0	0	0	0	0.974812	0	0.813822	0	0	0	0.695042	0	3.60091	0	0	0	0.578291	0	2.35794	0.45638
AC187263.4_FG001	49.3384	45.6006	49.7585	40.2047	21.0365	37.779	23.1823	26.0434	19.3488	32.2907	16.799	13.9702	17.0957	23.6634	19.2574	24.489	20.4665	26.9263	59.7046	19.6974
AC187279.3_FG003	22.4572	22.0561	10.6769	12.8619	2.41587	15.1974	2.9831	1.99521	4.74633	3.69246	0.000400597	4.71625	0	0	12.7697	7.66702	11.8081	5.26696	13.2731	12.5031
AC187279.3_FG004	0	0	0	0	0	0	0	0	0	0	0	0	0	0	0	0	0	0	0	0
AC187283.3_FG005	0	0	0	0	0	0	0	0	0	0	0	0	0	0	0	0	0	0	0	0
AC187393.3_FG001	0	0	0	0	0	0	0	0	0	0	0	0	0	0	0	0	0	0	0	0
AC187404.3_FG003	0	0	0	0	0	0	0	0	0	0	0	0	0	0	0	0	0	0	0	0
AC187404.3_FG006	0	0	0	0	0	0	0	0	0	0	0	0	0	0	0	0	0	0	0	0
AC187460.4_FG002	0	0	0	0	0	0	0	0	0	0	0	0	0	0	0	0	0	0	0	0
AC187469.3_FG005	0	0	0	0	0	0	0	0	0	0	0	0	0	0	0	0	0	0	0	0
AC187485.3_FG001	0	0	0	0	0	0	0	0	0	0	0	0	0	0	0	0	0	0	0	0
AC187551.3_FG002	0.971829	3.94918	4.03323	3.68123	2.28396	2.07296	1.58297	1.81876	2.64241	2.4446	1.72064	2.63588	4.29801	1.40038	2.77937	2.65246	2.96549	2.64762	1.94577	2.66313
AC187560.5_FG003	0	0	0	0	1.24065	1.89451	0	3.39517	0	3.99476	6.69829	5.51816	0	0	6.21953	2.50998	0	1.60083	0	0
AC187567.4_FG004	6.76992	1.0581	5.10839	5.65039	1.80118	3.85083	2.00496	2.11163	1.97223	5.50953	5.13697	0.524628	1.10891	8.25448	3.12283	3.21347	0	0	0.968181	2.81087
AC187782.4_FG009	0	0	0	0	4.55567	0	0	0	9.97658	19.0024	19.4892	3.98078	8.41421	22.7758	23.6954	21.3353	16.2155	17.4935	14.6927	4.26567
AC187789.3_FG001	0	0	0	0	0	0	0	0	0	0	0	0	0	0	0	0	0	0	0	0
AC187800.4_FG003	0	0	0	0	0	0	0	0	0	0	0	0	0	0	0	0	0	0	0	0
AC187802.3_FG008	0	0	0	0	0	0	0	0	0	0	0	0	0	0	0	0	0	0	0	0
AC187809.3_FG005	0	0	0	0	0	0	0	0	0	0	0	0	0	0	0	0	0	0	0	0
AC187813.3_FG002	0	0	0	0	0	0	0	0	0	0	0	0	0	0	0	0	0	0	0	0
AC187818.3_FG004	0	0	0	0	0	0	0	0	0	0	0	0	0	0	0	0	0	0	0	0
AC187826.3_FG007	0	0	0	0	0	0	0	0	0	0	0	0	0	0	0	0	0	0	0	0
AC187843.3_FG001	0	0	0	0	0	0	0	0	0	0	0	0	0	0	0	0	0	0	0	0
AC187843.3_FG006	0	0	0	0	0	0	0	0	0	0	0	0	0	0	0	0.731927	0	0	0	0
AC187843.3_FG010	0	0	0	0	0	0	0	0	0	0	0	0	0	0	0	0	0	0	0	0
AC187870.3_FG002	0	0	0	0	0	0	0	0	0	0	0	0	0	0	0	0	0	0	0	0
AC187872.3_FG005	0	0	0	0	0	0	0	0	0	0	0	0	0	0	0	0	0	0	0	0
AC187879.3_FG001	0.634283	1.73486	1.43584	4.07225	0.421887	0.901973	2.34809	0	0.307968	0	0	0	0.519477	1.0546	0.292582	0.564514	0	0.360005	0	0.263355
AC187885.3_FG002	0	0	0	0	0	0	0	0	0	0	0	0	0	0	0	0	0	0	0	0
AC187887.3_FG008	0	0	0	0	0	0	0	0	0	0	0	0	0	0	0	0	0	0	0	0
AC187891.3_FG006	0	0	0	0	0.124921	0	0	0	0	0	0	0	0	0	0	0	0	0	0	0
AC187895.2_FG001	0	0	0	0	0	0	0	0	0	0	0	0	0	0	0	0	0	0	0	0
AC187895.2_FG002	0	0	0	0	0	0	0	0	0	0	0	0	0	0	0	0	0	0	0	0
AC187896.3_FG006	0	0	0	0	0	0	0	0	0	0	0	1.44147	3.04685	0	0	0	0	0	13.3009	0
AC187899.3_FG002	0	0	0	0	0	0	0	0	0	0	0	0	0	0	0	0	0	0	0	0
AC187901.4_FG004	0	0	0	0	0	0	0	0	0	0	0	0	0	0	0	0	0	0	0	0
AC187903.3_FG004	0	0	0	0	0	0	0	0	0	0	0	0	0	0	0	0	0	0	0	0
AC187910.5_FG002	0	0	0	0	0	0	0	0	0	0	0	0	0	0	0	0	0	0	0	0
AC188000.3_FG003	0	0	0	0	0	0	0	0	0	0	0	0	0	0	0	0	0	0	0	0
AC188001.3_FG009	0	0	0	0	0	0	0	0	0	0	0	0	0	0	0	0	0	0	0	0
AC188003.3_FG012	0	0	0	0	0	0	0	0	0	0	0	0	0	0	0	0	0	0	0	0
AC188023.3_FG005	59.4612	39.6908	29.7249	34.6761	23.0709	38.7548	32.6516	23.0289	27.9083	31.1609	37.9123	20.9269	34.7975	21.9698	39.9995	18.8163	28.8905	26.9991	33.3061	27.5686
AC188023.3_FG011	0	0	0	0	0	0	0	0	0	0	0	0	0	0	0	0	0	0	0	0
AC188036.3_FG003	0	0	0	0	0	0	0	0	0	0	0	0	0	0	0	0	0	0	0	0
AC188128.3_FG002	0	0	0	0	0	0	0	0	0	0	0	0	0	0	0	0	0	0	0	0
AC188134.2_FG011	0	0	0	0	0.141438	0	0	0.397957	0	0.235983	0	0	0	0	0.294264	0.378506	0	0	0.912317	0
AC188195.2_FG003	0	0	0	0	0	0	0	0	0	0	0	0	0	0	0	0	0	0	0	0
AC188195.2_FG004	0	0	0	0	0	0	0	0	0	0	0	0	0	0	0	0	0	0	0	0
AC188195.2_FG005	0	0	0	0	0	0	0	0	0	0	0	0	0	0	0	0	0	0	0	0
AC188296.3_FG004	17.3896	17.2482	24.7294	15.0292	4.15209	19.022	4.95197	6.67576	1.29897	4.94829	3.38337	1.55491	2.19109	2.22409	4.9363	10.7147	7.74137	2.27768	17.2172	3.88779
AC188582.3_FG002	0	0	0	0	0	0	0	0	0	0	0	0	0	0	0	0	0	0	0	0
AC188583.4_FG003	0	0	0	0	0	0	0	0	0	0	0	0	0	0	0	0	0	0	0	0
AC188612.3_FG009	0	0	0	0	0	0	0	0	0	0	0	0	0	0	0	0	0	0	0	0
AC188710.4_FG006	0.76971	0.355436	0.132	0.359398	0.217197	0.19901	0.0518079	0.218257	0.0679496	0.181193	0	0.081338	0	0.116343	0.12911	0.145313	0.110442	0.119146	0.150106	0
AC188718.3_FG005	0	0	0	0	0	0	0	0	0	0	0	0	0	0	0	0	0	0	0	0
AC188718.3_FG011	0	0	0	0	0	0	0	0	0	0	0	0	0	0	0	0	0	0	0	0
AC188718.3_FG015	0	0	0	0	0	0	0	0	0	0	0	0	0	0	0	0	0	0	0	0
AC188721.3_FG001	2.1142	0	0.598243	0.169671	0	0	1.174	0.164862	0.25663	0	0	0.204797	0	0	0	0.313608	0	0	0.755891	0
AC188722.3_FG002	0	0	0	0	0	0	0	0	0	0	0	0	0	0	0	0	0	0	0	0
AC188723.3_FG001	0	0	0	0	0	0	0	0	0	0	0	0	0	0	0	0	0	0	0	0
AC188724.3_FG006	0	0	0	0	0	0	0	0	0	0	0	0	0	0	0	0	0	0	0	0
AC188727.3_FG003	0	0	0	0	0	0	0	0	0	0	0	0	0	0	0	0	0	0	0	0
AC188735.3_FG001	0	0	0	0	0	0	0	0	0	0	0	0	0	0	0	0	0	0	0	0
AC188744.3_FG009	0	0	0	0	0	0	0	0	0	0	0	0	0	0	0	0	0	0	0	0
AC188745.3_FG001	0	0	0	0	0	0	0	0	0	0	0	0	0	0	0	0	0	0	0	0
AC188752.3_FG008	0	0	0	0	0	0	0	0	0	0	0	0	0	0.219676	0	0	0	0	0	0.0822861
AC188753.3_FG004	0	0	0	0	0	0	0	0	0	0	0	0	0	0	0	0	0	0	0	0
AC188755.3_FG001	0	0	0	0	0	0	0	0	0	0	0	0	0	0	0	0	0	0	0	0
AC188756.2_FG004	0	0	0	0	0	0	0	0	0	0	0	0	0	0	0	0	0	0	0	0
AC188757.4_FG004	0	0	0	0	0	0	0	0	0	0	0	0	0	0	0	0	0	0	0.793693	0
AC188831.3_FG005	3.87294	3.53103	0.487069	2.0721	0.572456	9.1791	2.86749	3.22139	0	0.95512	7.34691	1.00043	6.34387	0	2.97752	0.765985	6.1128	0.732731	0	0
AC188838.3_FG005	5.58411	4.0911	2.89686	2.61416	5.00389	8.60255	9.1302	4.49955	3.38912	4.47564	5.29649	2.25383	3.04893	3.61064	6.11762	3.10618	4.40681	2.24501	2.49562	2.51174
AC188964.3_FG002	0	0	0	0	0	0	0	0	0	0	0	0	0	0	0	0	0	0	0	0
AC188978.3_FG008	0	0	0	0	0	0	0	0	0	0	0	0	0	0	0	0	0	0	0	0
AC189048.2_FG001	0	0	0	0	0	0	0	0	0	0	0	0	0	0	0	0	0	0	0	0
AC189052.3_FG003	0	0	0	0	0	0	0	0	0	0	0	0	0	0	0	0	0	0	0	0
AC189056.3_FG001	0	0	0	0	0	0	0	0	0	0	0	0	0	0	0	0	0	0	0	0
AC189060.4_FG007	0	0	0	0	0	0	0	0	0	0	0	0	0	0	0	0	0	0	0	0
AC189078.3_FG004	0	0.0299221	0	0.379131	0	0	0.874451	0	0	0	0.888189	0	1.93458	0	0	0.350368	0	0	0	0.490372
AC189084.3_FG002	0	0	0	0	0	0	0	0	0	0	0	0	0	0	0	0	0	0	0	0
AC189280.3_FG001	0	0	0	0	0	0	0	0	0	0	0	0	0	0	0	0	0	0	0	0
AC189694.3_FG003	0	0	0	0	0	0	0	0	0	0	0	0	0	0	0	0	0	0	0	0
AC189750.4_FG004	246.441	182.252	126.179	97.6781	150.327	411.433	221.444	234.999	133.458	248.985	241.64	131.309	152.844	139.186	259.168	139.109	110.409	108.729	158.545	84.362
AC189752.3_FG003	0	0	0	0	0	0	0	0	0	0	0	0	0	0	0	0	0	0	0	0
AC189753.3_FG002	0	0	0	0	0	0	0	0	0	0	0	0	0	0	0	0	0	0	0	0
AC189770.3_FG002	0	0	0	0	0	0	0	0	0	0	0	0	0	0	0	0	0	0	0	0
AC189771.3_FG001	0	0	0	0	0	0	0	0	0	0	0	0	0	0	0	0	0	0	0	0
AC189792.3_FG005	0.822271	0.321291	3.41254	3.43147	0.182309	2.92325	2.43521	0.769432	1.19773	0.60835	0	0.637211	0	0.45572	0.758594	0.243942	0.432607	0	1.17595	0
AC189795.3_FG001	0	0	0	0	0	0	0	0	0	0	0	0	0	0	0	0	0	0	0	0
AC189796.3_FG004	0	0	0	0	0	0	0	0	0	0	0	0	0	0	0	0	0	0	0	0
AC189879.3_FG003	1.69251	1.84226	1.82445	2.09565	5.87001	3.61021	5.81805	4.5627	3.99148	2.95158	3.36355	2.90424	3.16837	3.35009	1.44991	3.12027	2.86216	2.60742	1.64248	2.86111
AC189883.3_FG002	0	0	0	0	0	0	0	0	0	0	0	0	0	0	0	0	0	0	0	0
AC190035.1_FG005	0	0	0	0	0	0	0	0	0	0	0	0	0	0	0	0	0	0	0	0
AC190225.2_FG001	0	0	0	0	0	0	0	0	0	0	0	0	0	0	0	0	0	0	0	0
AC190480.1_FG007	0	0	0	0	0	0	0	0	0	0	0	0	0	0	0.110334	0	0	0	0.513108	0
AC190485.1_FG004	0	0	0	0	0	0	0	0	0	0	0	0	0	0	0	0	0	0	0	0
AC190491.1_FG002	0	0	0	0	0	0	0	0	0	0	0	0	0	0	0	0	0	0	0	0
AC190498.1_FG007	0	0	0	0	0	0	0	0	0	0	0	0	0	0	0	0	0	0	0	0
AC190507.1_FG007	0	0	0	0	0	0	0	0	0	0	0	0	0	0	0	0	0	0	0	0
AC190526.3_FG004	0	0	0	0.512722	0.177061	0	0	0.498189	0	0.295419	0	1.54717	1.96216	0.442603	0.368379	0.47384	0	0.453269	0	0.33158
AC190544.2_FG004	0	0.663354	3.75604	0	3.2855	35.7983	0	9.48335	11.5902	8.8339	8.41831	2.19502	13.3755	0	0.00235281	18.8947	0	2.43684	49.0277	11.0675
AC190549.3_FG004	0	0	0	0.481638	0	0	0	0	0	0	0	0	0	0	0	0	0	0	0	0
AC190560.2_FG002	0	0	0	0	0	0	0	0	0	0	0	0	0	0	0	0	0	0	0	0
AC190565.2_FG003	0	0	0	0	0	0	0	0	0	0	0	0	0	0	0	0	0	0	0	0
AC190570.3_FG003	0	0	0	0	0	0	0	0	0	0	0	0	0	0	0	0	0	0	0	0
AC190572.4_FG001	0	0	0	0	0	0	0	0	0	0	0	0	0	0	0	0	0	0	0	0
AC190576.2_FG002	0	0	0	0	0	0	0	0	0	0	0	0	0	0	0	0	0	0	0	0
AC190587.3_FG005	0	0.0558099	0	0	0	0	0	0	0	0.0528367	0	0	0	0	0	0	0	0	0.102134	0
AC190589.2_FG002	0	0	0	0	0	0	0	0	0	0	0	0	0	0	0	0	0	0	0	0
AC190590.3_FG001	7.86833	5.79475	0	0.000480654	1.24408	4.74842	4.47713	0.561528	0	0	0.00255092	3.58456	2.22121	0	1.12867	0.243763	2.02292	0	4.27103	0.24772
AC190609.3_FG001	0	0.128305	0	0	0.0728034	0	0	0	0	0	0	0	0	0	0	0	0	0	0	0
AC190609.3_FG002	155.304	111.705	136.427	118.559	165.312	146.133	122.994	148.698	243.474	180.639	194.94	202.381	227.177	277.488	265.882	172.833	202.439	174.54	174.589	123.831
AC190609.3_FG003	17.5556	13.9405	12.8197	14.907	18.8338	28.5886	12.1595	19.607	15.948	15.9212	16.1142	12.0686	16.6971	15.6931	24.5554	15.2886	15.791	14.7856	11.3385	8.22964
AC190609.3_FG004	6.8922	4.6265	4.17212	4.65189	2.97783	2.38741	2.87858	2.92148	4.16326	2.9417	3.12892	2.62303	3.1842	3.00283	2.69012	3.66706	4.03757	4.41314	4.04377	3.81553
AC190609.3_FG005	0	0	0	0	0.356715	1.14396	0	1.00367	0	0	1.01735	0	0	0	0	0	0	0	0	0
AC190613.3_FG001	0	0	0	0	0	0	0	0	0	0	0	0	0	0	0	0	0	0	0	0
AC190614.3_FG004	0	0	0.431812	0	0.253756	0	0	0.356992	0.555708	0	0	0	0	0	0	0	0	0.649606	0	0.475207
AC190623.3_FG001	5190.15	6856.21	2742.98	2913.09	1967.21	6724.74	3364.08	2065.86	3929.86	1817.37	2897.3	803.954	3267.07	1402.96	1254.26	1182.41	2174.95	1160.37	1687.76	587.183
AC190623.3_FG002	0	0.0609052	0.235234	0.200148	0.0345591	0.221657	0	0.0486188	0.151364	0.172982	0	0.120792	0	0	0	0	0	0	0	0
AC190628.4_FG007	3.37943	12.6237	13.5661	11.7163	13.6367	7.49685	8.40707	12.3961	13.9143	8.60084	9.91527	12.2039	11.2924	12.9609	8.97906	11.1887	11.7345	8.97667	7.73281	9.87813
AC190630.2_FG001	0	0	0	0	0	0	0	0	0	0	0	0	0	0	0	0	0	0	0	0
AC190632.2_FG004	0	0	0	0	0	0	0	0	0	0	0	0	0	0	0	0	0	0	0	0
AC190634.1_FG005	0	0	0	0	0	0	0	0	0	0	0	0	0	0	0	0	0	0	0	0
AC190636.3_FG005	1.48979	0	0.281035	0.239117	0	1.32409	0.827273	0.464674	1.91125	0.964434	2.59061	2.80974	2.30738	1.23851	2.40524	2.03451	2.46287	3.38229	4.26117	1.89683
AC190638.3_FG001	0	0	0	0	0	0	0	0	0	0	0	0	0	0	0	0	0	0	0	0
AC190643.4_FG011	0	0	0	0	0	0	0	0	0	0	0	0	0	0	0	0	0	0	0	0
AC190652.3_FG001	0	0	0	0	0	0	0	0	0	0	0	0	0	0.32897	0	0	0	0	0	0
AC190665.3_FG006	0	0	0	0	0	0	0	0	0	0	0	0	0	0	0	0	0	0	0	0
AC190671.4_FG003	0	0	0	0	0	0	0	0	0	0	0	0	0	0	0	0	0	0	0	0
AC190677.3_FG003	0	0	0	0	0	0	0	0	0	0	0	0	0	0	0	0	0	0	0	0
AC190685.3_FG005	0	0	0	0	0	0	0	0	0	0	0	0	0	0	0	0	0	0	0	0
AC190688.3_FG006	0	0	0	0	0	0	0	0	0	0	0	0	0	0	0	0	0	0	0	0
AC190693.1_FG009	0	0	0	0	0	0	0	0	0	0	0	0	0	0	0	0	0	0	0	0
AC190695.3_FG003	0	0	0	0	0	0	0	0	0	0	0	0	0	0	0	0	0	0	0	0
AC190701.3_FG001	0	0	0	0	0	0	0	0	0	0	0	0	0	0	0	0	0	0	0	0
AC190716.3_FG001	0	0	0	0	0	0	0	0	0	0	0	0	0	0	0	0	0	0	0	0
AC190734.2_FG003	0	0	0	0	0	0	0	0	0	0	0	0	0	0	0	0	0	0	0	0
AC190740.2_FG004	0	0	0	0	0	0	0	0	0	0	0	0	0	0	0	0	0	0	0	0
AC190743.3_FG012	0	2.2775	15.3937	0	12.9231	0	38.84	9.09032	0	4.31235	0	4.51693	95.4749	51.6867	5.37737	0	6.13315	13.2331	25.0075	16.9407
AC190744.2_FG010	0	0	0	0	0	0	0	0	0	0	0	0	0	0	0	0	0	0	0	0
AC190749.3_FG006	0	0	0.598366	0	0	0	0	0.494687	1.5401	1.17337	0	0	0	0	0	0	0	0.900164	0	2.63399
AC190750.2_FG014	1.55951	1.92964	3.53029	3.17061	4.14918	0.739228	0	4.62111	2.524	2.11528	1.80789	2.51777	1.49011	5.61805	1.55864	4.0097	2.59818	3.09801	1.67272	2.59004
AC190751.4_FG008	0	0	0	0	0	0	0	0	0	0	0	0	0	0	0	0	0	0	0	0
AC190756.4_FG007	0	0	0	0	0	0	0	0	0	0	0	0	0	0	0	0	0	0	0	0
AC190757.3_FG001	0	0	0	0	0	0	0	0	0	0	0	0	0	0	0	0	0	0	0	0
AC190763.3_FG002	0	0.456626	0.881814	0	0	0	0	0	0	0	0	0	0	0	0	0	0	0	0	0
AC190771.2_FG003	0	0	0	0	0	0	0.944839	0	0	0	0	0	0	0	0	0	0	0	0	0
AC190772.4_FG011	0	0	0	0	0	0	0.903291	0	0	0	1.5429	0	0	1.35232	2.81385	0	0	0	0	2.02621
AC190788.2_FG004	0	3.8654	0	1.76425	0.731109	1.56307	3.25529	1.02855	0.533692	0.813217	0.695042	0	0	0	0.507029	0.652183	0	0	0	2.73828
AC190788.2_FG005	4.35359	6.37915	9.8553	10.4817	5.79151	3.09548	0.805841	4.7528	2.11383	1.61048	2.06468	4.21722	3.56559	3.61928	0	5.16629	1.71786	3.08875	5.4479	6.32665
AC190789.3_FG005	0	0	0	0	0	0	0	0	0	0	0	0	0	0	0	0	0	0	0	0
AC190792.2_FG006	0	2.28287	0	0	0.370102	2.96722	1.23592	0.52067	1.62099	1.8525	0.527766	0	0.68357	0	0.770005	0	0.439114	1.42117	0	0.346543
AC190799.2_FG010	0	0	0	0	0	0	0	0	0	0	0	0	0	0	0	0	0	0	0	0
AC190807.2_FG001	0	0	0	0	0	0	0	0	0	0	0	0	0	0	0	0	0	0	0	0
AC190809.2_FG002	0	0	0	0	0	0	0	0	0	0	0	0	0	0	0	0	0	0	0	0
AC190811.1_FG003	0	0	0	0	0	0	0	0	0	0	0	0	0	0	0	0	0	0	0	0
AC190812.3_FG006	0	0	0	0	0	0	0	0	0	0	0	0	0	0	0	0	0	0	0	0
AC190816.3_FG007	0	0.0599785	0	0	0	0	0	0	0	0	0	0	0	0	0	0	0	0	0	0
AC190832.2_FG003	0	0	0	0	0	0	0	0	0	0	0	0	0	0	0	0	0	0	0	0
AC190832.2_FG006	0	0	0	0	0	0	0	0	0	0	0	0	0	0	0	0	0	0	0	0
AC190834.3_FG005	0	0	0	0	0	0	0	0	0	0	0	0	0	0	0	0	0	0	0	0
AC190841.2_FG007	0	2.08542	0	2.56993	0	0	0	0.832363	0	0.987159	0	2.06798	0	2.95796	1.23096	0	0	0	0	0
AC190851.3_FG003	0	0	0	0	0	0	0	0	0	0	0	0	0	0	0	0	0	0	0	0
AC190858.3_FG004	0	0	0	0	0	0	0	0	0	0	0	0	0	0	0	0	0	0	0	0
AC190858.3_FG005	0	0	0	0	0	0	0	0	0	0	0	0	0	0	0	0	0	0	0	0
AC190883.2_FG005	0	0	0	0	0	0	0	0	0	0	0	0	0	0	0	0	0	0	0	0
AC190885.4_FG006	5.04542	1.47857	0.951784	0.202455	0.69915	12.5559	15.8763	2.3606	1.22487	4.19941	1.19639	1.71058	0	0.699071	2.03643	1.87102	1.65904	1.07388	3.15681	1.30929
AC190909.3_FG004	0.956763	4.67303	9.92677	5.37482	7.42446	1.70069	1.77095	5.37169	7.66498	5.92827	5.74739	9.26793	11.1661	12.3285	4.19269	6.74123	4.90781	13.3044	7.35455	11.0237
AC190913.3_FG002	0	0	0	0	0	0	0	0	0	0	0	0	0	0	0	0	0	0	0	0
AC190915.3_FG007	0	0	0	0	0	0	0	0	0	0	0	0	0	0	0	0	0	0	0	0
AC190922.3_FG007	3.43357	2.68324	4.74994	1.83703	5.8364	7.32399	8.47395	2.85594	1.11142	5.50397	5.78972	0.886937	0	1.90296	10.031	4.75361	5.41933	4.54724	11.4577	4.75207
AC190925.2_FG002	0	2.52329	2.71344	0.140251	0.763362	5.13321	6.61286	0.0122751	4.29834	3.06105	6.68606	0	0	0	3.46827	4.30379	0.0122287	0.969343	2.00572	0.014727
AC190932.3_FG008	0	0	0	0	0	0	0	0	0	0	0	0	0	0	0	0	0	0	0	0
AC190933.3_FG004	0	0.903734	0.436312	0.742469	0.769202	2.46677	0	0	2.246	0	0	0	0	1.92279	0	0	3.04211	0	0	0.480159
AC190934.3_FG003	0	0	0	0	0	0	0	0	0	0	0	0	0	0	0	0	0	0	0	0
AC190978.3_FG007	0	0	0	0	0	0	0	0	0	0	0	0	0	0	0	0	0	0	0	0
AC190985.3_FG006	0	0.195358	0	0	0	0	0	0	0	0.184951	0	0.387451	0	0.277097	0	0.44498	0	0	0	0
AC190990.2_FG005	0	0	0	0	0	0	0	0	0	0	0	0	0	0	0	0	0	0	0	0
AC190999.2_FG004	0	0.352232	0.151159	0.257225	0.177658	0.0712168	0.222477	0.124967	0.340426	0.296415	0	0.194049	0.0820325	0	0.138608	0.178289	0.0526964	0.0568496	0	0.166349
AC191009.3_FG004	45.9445	26.9283	25.0383	22.9425	44.1416	56.2604	37.7966	39.0113	57.0087	111.417	146.874	93.9556	114.976	91.9513	170.724	72.6947	85.9447	114.449	171.566	97.5004
AC191012.2_FG001	2.70755	4.93705	5.44811	3.47663	0.400201	1.92512	4.67751	1.97055	1.75282	0.667719	2.28275	2.09819	2.95665	1.50058	1.66525	1.60649	0.474825	1.0245	2.58142	1.4989
AC191040.2_FG002	0	0	0	0	0	0	0	0	0	0	0	0	0	0	0	0	0	0	0	0
AC191042.4_FG001	0	0	0	0	0	0	0	0	0	0	0	0	0	0	0	0	0	0	0	0
AC191048.2_FG006	0.693761	3.52401	1.30873	0.222706	1.07671	2.95966	0	1.29836	0.673693	2.56636	3.50948	0	1.13638	0.384497	1.60009	1.64653	0.364996	0.393763	1.98433	0.86415
AC191049.3_FG007	0	0	0	0.548124	0	0	0	1.06518	0	0	0	0	0	0	0	0	0	0	0	0
AC191050.3_FG003	0	0	0	0	0	0	0	0	0	0	0	0	0	0	0	0	0	0	0	0
AC191064.3_FG007	0	0	0	0	0	0	0	0	0	0	0	0	0	0	0	0	0	0	0	0
AC191067.3_FG005	0	0	0	0	0	0	0	0	0	0	0	0	0	0	0	0	0	0	0	0
AC191069.3_FG004	8.62355	5.1839	5.00545	2.76827	4.11806	4.71654	14.243	5.3796	7.08578	12.0239	10.4864	6.93976	9.7791	8.82343	11.9336	8.65897	5.93294	4.51803	6.6407	4.13135
AC191069.3_FG007	0	0	0	0	0	0	0	0	0	0	0	0	0	0	0	0	0	0	0	0
AC191070.3_FG006	3.68605	0.320061	0.618086	0.788844	0.544831	0.873615	0.606471	0.766485	0.198857	0.454515	0.258977	0.317385	0.670861	0	0	0	0	0.232458	0.292861	0
AC191071.3_FG001	0	0	0	0	0	0	0	0	0	0	0	0	0	0	0	0	0	0	0	0
AC191073.2_FG001	0	0	0	0	0	0	0	0	0	0	0	0	0	0	0	0	0	0	0	0
AC191073.2_FG003	0	0	0	0	0	0	0	0	0	0	0	0	0	0	0	0	0	0	0	0
AC191097.3_FG007	45.5086	32.2861	14.0227	24.8137	8.94308	10.9338	16.0625	9.99876	9.92228	18.3644	13.7825	4.37309	4.98068	8.69448	15.0102	11.1076	13.863	10.0124	13.074	6.0703
AC191098.3_FG002	0	0	0	0	0	0	0	0	0	0	0	0	0	0	0	0	0	0	0	0
AC191107.4_FG001	0	0	0	0	0	0	0	0	0	0	0	0	0	0	0	0	0	0	0	0
AC191107.4_FG002	0	0	0	0	0	0	0	0	0	0	0	0	0	0	0	0	0	0	0	0
AC191113.2_FG002	9.74847	7.39841	5.94132	7.76327	10.7653	9.99712	8.1893	11.5195	5.91655	10.0556	8.65364	5.81114	4.45261	4.88331	6.91811	6.17344	4.73427	5.32021	7.23886	6.69406
AC191115.3_FG002	0	0	0	0	0	0	0	0	0	0	0	0	0	0	0	0	0	0	0	0
AC191147.3_FG002	0	0	0	0	0	0	0	0	0	0	0	0	0	0	0	0	0	0	0	0
AC191246.3_FG004	0	0	0	0	0	0	0	0	0	0	0	0	0	0	0	0	0	0	0	0
AC191246.3_FG006	0.819079	0.560083	0.512859	0.826102	0.593931	0.436777	0.303214	0.624335	0.99423	0.600713	1.16532	0	0.635434	0	0.472289	0.72112	0.790652	0.58112	0.231762	0.469005
AC191251.3_FG005	0.300506	0.556781	0.453507	0.868184	0.46623	1.06833	0.444984	1.03105	0.691909	1.33396	0.901037	0.931497	1.23057	0.394705	1.24756	0.802345	0.187418	0.606246	0.859521	0.147907
AC191253.3_FG004	0	0	0	0	0	0	0	0	0	0	0	0	0	0	0	0	0	0	0	0
AC191254.3_FG001	0	0	0	0	0	0	0	0	0	0	0	0	0	0	0	0	0	0	0	0
AC191264.3_FG002	0	0	0	0	0	0	0	0	0	0	0	0	0	0	0	0	0	0	0	0
AC191264.3_FG003	0	0	0	0	0	0	0	0	0	0	0	0	0	0	0	0	0	0	0	0
AC191279.2_FG001	0	0	0	0	0	0	0	0	0	0	0	0	0	0	0	0	0	0	0	0
AC191279.2_FG003	0	0	0	0	0	0	0	0	0	0	0	0	0	0	0	0	0	0	0	0
AC191283.3_FG004	2.21984	3.64297	5.52761	2.70787	3.05145	0.31567	0	2.35416	3.01789	3.28467	3.36881	2.23632	5.09055	1.47634	2.04794	3.4245	4.67155	4.28378	3.17465	7.18911
AC191297.3_FG004	0	0	0	0	0	0	0	0	0	0	0	0	0	0	0	0	0	0	0	0
AC191305.3_FG002	0	0	0	0	0	0	0	0	0	0	0	0	0	0	0	0	0	0	0	0
AC191317.3_FG009	12.1106	15.7735	8.75754	8.7472	5.37016	10.7635	14.1971	8.18448	2.94007	10.8265	7.65786	5.86561	6.61237	8.38993	10.7072	6.58684	6.37152	6.87369	9.38146	3.35221
AC191328.3_FG002	0	0	0	0	0	0	0	0	0	0	0	0	0	0	0	0	0	0	0	0
AC191330.3_FG001	0	0	0	0	0	0	0	0	0	0	0	0	0	0	0	0	0	0	0	0
AC191338.3_FG002	0	0	0	0	0	0	0	0	0	0	0	0	0	0	0	0	0	0	0	0
AC191360.3_FG004	0	0.913251	0.440907	0.750288	0	0.830915	2.59573	0	0	0	0	0	0.957106	0	0	0.346695	0	0	0.835641	0
AC191360.3_FG015	0	0	0	0	0	0	0	0	0	0	0	0	0	0	0	0	0	0	0	0
AC191361.4_FG006	0	0	0	0	0	0	0	0	0	0	0	0	0	0	0	0	0	0	0	0
AC191362.3_FG002	0	0	0	0	0	0	0	0	0	0	0	0	0	0	0	0	0	0	0	0
AC191380.3_FG001	0	0	0	0	0	0	0	0	0	0	0	0	0	0	0	0	0	0	0	0
AC191401.3_FG009	0	0	0	0	0	0	0	0	0	0	0	0	0	0	0	0	0	0	0	0
AC191401.3_FG013	0	0	0	0	0	0	0	0	0	0	0	0	0	0	0	0	0	0	0	0
AC191410.4_FG004	0	0	0	0	0	0	0	0	0	0	0	0	0	0	0	0	0	0	0	0
AC191412.3_FG005	0	0	0	0	0	0	0	0	0	0	0	0	0	0	0	0	0	0	0	0
AC191418.3_FG003	0	0	0	0	0	0	0	0	0	0	0	0	0	0	0	0	0	0	0	0
AC191421.3_FG001	23.2376	33.797	11.6896	15.748	7.44192	13.7686	18.1608	8.85883	5.64137	12.8941	4.08162	1.00043	10.5731	6.4394	5.35953	4.9789	2.0376	2.19819	7.38504	3.21609
AC191523.3_FG001	0	0	0	0	0	0	0	0	0	0	0	0	0	0	0	0	0	0	0	0
AC191526.3_FG001	0	0	0	0	0	0	0	0	0	0	0	0	0	0	0	0	0	0	0	0
AC191526.3_FG004	2.39459	0	0.903446	0	0	0	0	0.746906	0	0.885809	0	0	0	0	1.10458	0.7104	1.25983	0	3.42456	0
AC191534.3_FG003	0	0	0	0	0	0	0	0	0	0	0	0	0	0	0	0	0	0	0	0
AC191539.4_FG001	0	0	0	0	0	0	0	0	0	0	0	0	0	0	0	0	0	0	0	0
AC191541.4_FG005	0	0	0	0	0	0	0	0	0	0	0	0	0	0	0	0	0	0	0	0
AC191548.3_FG005	0	3.16307	2.61787	1.1137	0.769202	0	3.4249	0.360712	1.123	2.13897	1.46251	0.44809	0	0.64093	3.73413	1.02925	0.608423	1.31275	4.13466	1.92063
AC191551.3_FG003	0	1.05132	0.634459	0.323896	0.372842	0.239135	0	0.314715	1.633	1.61739	4.8914	2.86697	3.58088	3.5416	3.72339	2.39467	7.07785	6.87212	12.5057	5.86503
AC191562.3_FG008	0	0	0	0	0	0	0	0	0	0	0	0	0	0	0	0	0	0	0	0
AC191564.3_FG003	0	0	0	0	0	0	0	0	0	0	0	0	0	0	0	0	0	0	0	0
AC191568.3_FG010	0	0	0	0	0	0	0	0	0	0	0	0	0	0	0	0	0	0	0	0
AC191575.2_FG001	0.281691	1.9812	2.54106	1.62321	1.37211	0.400574	0.625684	1.22564	5.06054	1.66417	1.77659	3.58542	9.68668	7.33054	4.41673	3.99959	2.66762	4.15208	1.16491	4.55033
AC191577.3_FG004	0	0	0	0	0	0	0	0	0	0	0	0	0	0	0	0	0	0	0	0
AC191578.3_FG003	0	0	0	0	0	0	0	0	0	0	0	0	0	0	0	0	0	0	0	0
AC191589.3_FG003	0	0	0	0	0	0	0	0	0	0	0	0	0	0	0	0	0	0	0	0
AC191598.3_FG007	0	0	0	0	0.276576	0	0	0	0	0	0	0	0	0	0	0	0	0	0	0
AC191601.1_FG003	0	0.178459	0.689263	1.17291	0.45568	0.811849	0	0.854751	0.221757	0.168952	0.4332	0.530902	0	0.506254	0.105339	0.474235	0	0.777681	0.979759	0.853346
AC191622.3_FG003	0	0	0	0	0	0	0	0	0	0	0	0	0	0	0	0	0	0	0	0
AC191622.3_FG005	0	0.504433	0	0	0	0	0	0	0	1.43268	0	0.500216	0	0	1.78651	0	0	0	0	0
AC191650.3_FG003	0	0	0	0	0	0	0	0	0	0	0	0	0	0	0	0	0	0	0	0
AC191654.3_FG004	0	0	0	0	0	0	0	0	0	0	0	0	0	0	0	0	0	0	0	0
AC191676.3_FG011	0	0	0	0	0.126857	0	0	0	0	0.21165	0	0	0	0	0.791764	0.228976	0.301557	0	0.409122	0.475637
AC191686.3_FG002	14.3252	6.06384	6.3055	9.19715	3.1761	5.09275	6.187	1.48941	1.15924	2.208	9.05825	0.46255	2.93309	5.95452	2.75331	3.89569	5.02446	5.42046	8.53619	4.95654
AC191691.3_FG011	0	0	0	0	0	0	0	0	0	0	0	0	0	0	0	0	0	0	0	0
AC191692.3_FG001	0	0	0	0	0	0	0	0	0	0	0	0	0	0	0	0	0	0	0	0
AC191704.3_FG007	0	0	0	0	0	0	0	0	0	0	0	0	0	0	3.93705	0	0	0	0	0
AC191708.3_FG001	0	0	0	0	0	0	0	0	0	0	0	0	0	0	0	0	0	0	0	0
AC191708.3_FG002	0	0	0	0	0	0	0	0	0	0	0	0	0	0	0	0	0	0	0	0
AC191731.3_FG001	0	0	0	0	0	0	0	0	0	0	0	0	0	0	0	0	0	0	0	0
AC191735.3_FG009	0	0	0	0	0	0	0	0	0	0	0	0	0	0	0	0	0	0	0	0
AC191748.3_FG001	0	0	0	0	0	0	0	0	0	0	0	0	0	0	0	0	0	0	0	0
AC191771.3_FG008	15.852	13.0762	20.6004	24.3127	16.011	11.2711	14.3449	10.4383	16.2487	7.81866	2.22749	27.9811	7.21268	13.6664	8.1247	19.3337	35.2132	13.9958	7.55679	9.50702
AC191778.3_FG001	0	0	0	0	0	0	0	0	0	0	0	0	0	0	0	0	0	0	0	0
AC191782.3_FG001	0	0	0	0	0	0	0	0	0	0	0	0	0	0	0	0	0	0	0	0
AC191790.3_FG005	0	0	0	0	0	0	0	0	0	0	0	0	0	0	0	0	0	0	0	0
AC191804.4_FG002	0	1.05724	1.50797	1.45747	0.177102	0	0	3.35989e-06	0.388116	0.591467	0	0.619528	0.327376	0.221537	0	0.592915	0	3.49197e-06	0	0.165966
AC191927.2_FG002	0	0	0	0	0	0	0	0	0	0	0	0	0	0	0	0	0	0	0	0
AC191961.3_FG009	0	0	0	0	0	0	0	0	0	0	0	0	0	0	0	0	0	0	0	0
AC192175.3_FG001	0	0	0	0	0	0	0	0	0	0	0	0	0	0	0	0	0	0	0	0
AC192177.3_FG008	0	0	0	0	0	0	0	0	0	0	0	0	0	0	0	0	0	0	0	0
AC192204.3_FG005	0	0	0	0	0	0	0	0	0	0	0	0	0	0	0	0	0	0	0	0
AC192240.3_FG005	0	0	0	0	0	0	0	0	0	0	0	0	0	0	0	0	0	0	0	0
AC192244.3_FG007	14.1466	8.71656	10.4693	10.6544	12.6666	11.219	6.04269	12.5587	17.1717	12.4789	11.0096	10.7519	16.0422	12.3636	20.8315	17.2716	20.3242	24.7054	21.3985	16.2655
AC192330.1_FG004	0	0	0	0	0	0	0	0	0	0	0	0	0	0	0	0	0	0	0	0
AC192356.3_FG003	0	0	0	0	0	0	0	0	0	0	0	0	0	0	0	0	0	0	0	0
AC192362.3_FG002	6.79704	5.75434	10.6851	9.09139	7.28382	4.02735	0.838745	8.127	4.95032	8.38121	5.73061	9.21777	13.9169	8.16198	3.65789	8.40194	5.96001	7.7157	8.91055	9.87747
AC192362.3_FG003	5.91929	7.40123	6.14148	5.03544	6.23384	6.31308	6.35476	5.53892	8.3347	8.43022	8.04731	5.27516	7.51424	6.06911	5.4609	5.79501	5.917	5.8794	4.44429	6.26712
AC192367.2_FG002	0	0	0	0	0.447513	0.71757	2.24164	0	0	0	0	0.782081	0	0	0	0.299402	0	0	0.721651	0.419027
AC192368.3_FG009	0	0	0	0	0	0	0	0	0	0	0	0	0	0	0	0	0	0	0	0
AC192372.3_FG003	27.0451	9.68687	10.2037	13.7462	3.99751	9.61476	11.6806	4.92083	5.47141	8.3371	4.27534	4.36631	7.3833	1.24908	15.5942	5.34894	7.11437	10.2334	11.281	12.1649
AC192381.3_FG004	0	0	0	0	0	0	0	0	0	0	0	0	0	0	0	0	0	0	1.18468	0
AC192405.3_FG001	0	0	0	0	0	0	0	0	0	0	0	0	0	0	0	0	0	0	0	0
AC192451.3_FG001	27.5014	33.5167	32.7335	32.6857	32.2293	29.7966	27.8763	35.9462	41.8075	31.3678	38.7133	31.0799	43.9748	34.8386	33.5269	29.9156	47.5405	44.0402	34.8823	45.9463
AC192608.3_FG004	0	0	0	0.556637	0	0	0	0	0	0.641444	0	0	0	0	0.799862	0	0	0	0	0
AC193318.3_FG006	0	0	0	0	0	0	0	0	0	0	0	0	0	0	0	0	0	0	0	0
AC193319.3_FG004	0	0	0	0	0	4.11128	3.4249	0	0	0.427794	0	0	0	0.64093	0	0.343082	0	0	0	0
AC193324.3_FG002	0	0.191198	0.295385	0.125664	0.151886	0.139168	0	0.0915764	0.237586	0.181012	0.061883	0.0758397	0	0.162717	0.0451433	0	0.102976	0.0555461	0.349898	0.0812674
AC193335.3_FG001	0	0	0	0	0	0	0	0	0	0	0	0	0	0	0	0	0	0	0	0
AC193353.3_FG002	18.4202	5.16739	4.98951	8.33899	1.78021	3.0224	2.09818	1.17856	0.9173	3.49436	2.09059	0.183007	0.773647	1.57059	2.17868	2.1018	0	1.34037	6.41691	1.37273
AC193379.3_FG001	0.972443	0.949923	1.55928	1.28769	1.96739	0.604996	1.52998	1.74408	2.59686	1.43891	2.0753	3.15564	3.08617	2.42527	1.51392	2.66856	4.15687	3.38062	5.99745	4.39088
AC193402.3_FG004	18.0443	20.862	34.7854	31.3427	10.7415	11.7753	12.4448	11.4107	6.96094	8.86946	10.6284	6.51275	10.7294	10.1375	10.0338	15.5462	8.32292	8.6983	16.968	7.59464
AC193423.3_FG003	0	0	0	0	0	0	0	0	0	0	0	0	0	0	0	0.164646	0	0	0	0
AC193430.3_FG008	0	0	0	0	0	0	0	0	0	0	0	0	0	0	0	0	0	0	0	0
AC193440.3_FG009	0	0	0	0	0	0	0	0	0	0	0	0	0	0	0	0	0	0	0	0
AC193464.3_FG001	0	0	0	0	0	0	0	0	0	0	0	0	0	0	0	0	0	0	0	0
AC193466.3_FG001	0	0	0	0	0	0	0	0	0	0	0	0	0	0	0	0	0	0	0	0
AC193479.2_FG002	0	0.0488193	0	0.684524	0.293046	0	3.91439	0.696487	1.92525	1.83018	0	0	0	0	0	0.241394	0	0	0	0
AC193499.3_FG004	0	0	0	0	0	0	0	0	0	0	0	0	0	0	0	0	0	0	0	0
AC193499.3_FG007	0	0	0	0	0	0	0	0	0	0	0	0	0	0	0	0	0	0	0	0
AC193500.3_FG003	0	0	0.132082	0	0.232867	0	0	0	0.339981	0	0	0	0	0	0	0.151735	0	0	0	0
AC193502.3_FG004	0	0	0	0	0	0	0	0	0	0	0	0	0	0	0	0	0	0	0	0
AC193503.3_FG004	0	0	0	0	0	0	0	0	0	0	0	0	0	0	0	0	0	0	0	0
AC193576.3_FG003	0	0	0	0	0	0	0	0	0	0	0	0	0	0	0	0	0	0	0	0
AC193591.3_FG001	0	0	0	0	0.241313	0	0	0	0	0	0	0	0	0	0	0	0	0	0	0
AC193592.3_FG001	0	0	0	0	0	0	0	0	0	0	0	0	0	0	0	0	0	0	0	0
AC193598.3_FG002	0	0	0	0	0.0199883	0	0	0	0	0	0	0	0	0	0	0	0	0	0	0
AC193606.2_FG001	0	0	0	0	0	0	0	0	0	0	0	0	0	0	0	0	0	0	0	0
AC193606.2_FG005	0	0	0	0	0	0	0	0	0	0	0	0	0	0	0	0	0	0	0	0
AC193625.3_FG008	0	0	0	0	0	0	0	0	0	0	0	0	0	0	0	0	0	0	0	0
AC193625.3_FG010	0	0	0	0	0	0	0	0	0	0	0	0	0	0	0	0	0	0	0	0
AC193630.3_FG003	0	0	0	0	0	0	0	0	0	0	0	0	0	0	0	0.117179	0	0	1.41219	0
AC193630.3_FG004	0.474331	0.185338	0	0.152266	0	0	0	0	0	0.350929	0	0.183789	0	0	0.218799	0.140719	0	0	0.339176	0.78777
AC193632.2_FG002	5.30434	2.86976	3.2328	1.37531	13.027	21.4684	15.7092	12.3451	8.12259	18.8672	19.8665	13.9917	12.0303	13.4552	26.9147	12.7706	10.0894	12.8531	13.4211	16.0942
AC193645.3_FG006	0	0	0	0	0	0	0	0	0	0	0	0	0	0	0	0	0	0	0	0
AC193646.3_FG002	0	0	0	0	0	0	0	0	0	0	0	0	0	0	0	0	0	0	0	0
AC193658.3_FG001	1.35398	2.1162	5.10839	3.47716	2.40157	4.81353	0	1.6893	3.94445	1.00173	1.71232	0	0	0	1.8737	2.4101	1.42469	1.53698	1.93636	0
AC193668.3_FG009	0	0	0	0	0	0	0	0	0	0	0	0	0	0	0	0	0	0	0	0
AC193744.3_FG009	0	0	0	0	0	0	0	0	0	0	0	0	0	0	0	0	0	0	0	0
AC193745.3_FG002	0	0	0	0	0	0	0	0	0	0	0	0	0	0.179335	0	0	0	0.367313	0	0
AC193745.3_FG003	0	0	0	0	0	0	0	0	0	0	0	0	0	0	0	0	0	0	0	0
AC193754.3_FG005	0	0	0	0	0	0	0	0	0	0	0	0	0	0	0	0	0	0	0	0
AC193754.3_FG008	2.89677	1.13187	1.63936	1.62732	1.28451	1.8022	1.20642	0.960011	1.5823	1.47341	1.03034	0.561205	1.18623	1.60545	1.67027	0.966801	1.61928	1.02759	1.2946	1.80411
AC193756.3_FG001	0	0	0	0	0	0	0	0	0	0	0	0	0	0	0	0	0	0	0	0
AC193767.3_FG003	0	0	0	0	0	0	0	0	0	0.273715	0	0	0	0	0	0	0	0	0	0
AC193786.3_FG005	2.45301	0.23962	0.462743	14.174	6.25446	6.97653	0	0.382563	0	2.04169	3.48999	0	0	0	7.35491	0.181932	0	0.348068	0	0
AC193787.3_FG008	0	0	0	0	0	0	0	0	0	0	0	0	0	0	0	0	0	0	0	0
AC194005.3_FG004	4.05132	4.43239	2.44561	2.34094	2.3354	9.7939	6.59904	2.02186	1.18024	2.39786	1.53706	1.56976	1.99082	0.898131	1.49503	0.721138	1.70516	1.37966	1.15878	0
AC194008.3_FG007	0	0	0	0	0	0	0	0	0	0	0	0	0	0	0	0	0	0	0	0
AC194016.3_FG001	0	0	0	0	0	0	0	0	0	0	0	0	0	0	0	0	0	0	0	0
AC194022.3_FG013	5152.41	3798.27	2023.91	2033.11	855.57	3540.42	2254.93	1389.86	922.115	1249.85	1261.08	380.507	719.247	764.844	1185.36	1329.62	951.378	729.256	1036.3	608.914
AC194022.3_FG014	0	0	0	0	0	0	0	0	0	0	0	0	0	0	0	0	0	0	0	0
AC194031.3_FG002	0	0	0	0	0	0	0	0	0	0	0	0	0	0	0	0	0	0	0	0
AC194032.3_FG010	0	0	0	0	0	0	0	0	0	0	0	0	0	0	0	0	0	0	0	0
AC194039.4_FG009	0	0	0	0	0	0	0	0	0	0	0	0	0	0	0	0	0	0	0	0
AC194045.3_FG001	5.22472	5.31163e-05	0	0	0.0452556	1.94268	0	1.48933	0.634196	0.184265	0	0	0	0	0	0.472078	0	0	0	0
AC194047.3_FG006	0	0	0	0	0	0	0	0	0	0	0	0	0	0	0	0	0	0	0	0
AC194056.3_FG008	0	0	3.16367	0	4.64785	17.8864	62.0843	15.693	10.1785	40.3248	18.558	27.617	37.7717	30.2077	129.577	47.2655	41.9104	40.4543	146.903	59.1871
AC194072.3_FG005	0	0	0	0	0	0	0	0	0	0	0	0	0	0	0	0	0	0	0	0
AC194097.3_FG008	0	0	0	0	0	0	0	0	0	0	0	0	0	0	0	0	0	0	0	0
AC194097.3_FG009	0	0	0	0	0	0	0	0	0	0	0	0	0	0	0	0	0	0	0	0
AC194101.3_FG001	0	0	0	0	0	0	0	0	0	0	0	0	0	4.46496	0	0	0	0	0	0
AC194103.3_FG006	0	0	0	0	0	0	0	0	0	0	0	0	0	0	0	0	0	0	0	0
AC194104.3_FG007	0	0	0	0	0	0	0	0	0	0	0	0	0	0	0	0	0	0	0	0
AC194104.3_FG010	0	0	0	0	0	0	0	0	0	0	0	0	0	0	0	0	0	0	0	0
AC194112.3_FG001	0	0	0	0	0	0	0	0	0	0	0	0	0	0	0	0	0	0	0	0
AC194133.3_FG004	0	0	0	0	0	0	0	0	0	0	0	0	0	0	0	0	0	0	0	0
AC194136.3_FG001	0	0	0	0	0	0	0	0	0	0	0	0	0	0	0	0	0	0	0	0
AC194157.3_FG001	0	20.0717	11.6284	3.298	6.8335	0	0	6.40905	14.9649	15.2019	6.49639	0	0	5.69394	0	12.1916	0	23.3246	0	0
AC194158.3_FG005	0	0	0	0	0	0	0	0	0	0	0	0	0	0	0	0	0	0	0	0
AC194163.3_FG001	0	0	0	0	0	0	0	0	0	0	0	0	0	0	0	0	0	0	0	0
AC194163.3_FG002	0	0	0	0	0	0	0	0	0	0	0	0	0	0	0	0	0	0	0	0
AC194163.3_FG003	0	0	0	0	0	0	0	0	0	0	0	0	0	0	0	0	0	0	0	0
AC194172.3_FG008	0	0	0	0	0	0	0	0	0	0	0	0	0	0	0	0	0	0	0	0
AC194174.3_FG003	0	0	0	0	0	0	0	0	0	0	0	0	0	0	0	0	0	0	0	0
AC194176.3_FG002	0	0	0	0	0.189323	0	0	0	0	0	0	0	0	0	0.39389	0	0	0	0	0
AC194180.3_FG004	0	0	0	0	0	0	0	0	0	0	0	0	0	0	0	0	0	0	0	0
AC194203.3_FG003	0	0	0	0	0	0	0	0	0	0	0	0	0	0	0	0	0	0	0	0
AC194206.3_FG005	0	0	0	0	0	0	0	0.275476	0	0	0	0	0	0	0	0	0	0	0	0
AC194214.3_FG002	0	0	0	0	0	0	0	0	0	0	0	0	0	0	0	0	0	0	0	0
AC194219.3_FG002	0	0	0	0	0	0	0	0	0	0	0	0	0	0	0	0	0	0	0	0
AC194259.3_FG001	0	0	0	0	0	0	0	0	0	0	0	0	0	0	0	0	0	0	0	0
AC194264.3_FG006	0	5.13277	3.96486	5.69276	4.80556	3.73601	0.486294	3.6876	6.37808	5.34526	3.32254	3.30841	4.3034	3.27615	6.66538	6.62502	6.91108	5.21904	9.8628	7.63578
AC194272.3_FG003	0	0	0	0	0	0	0	0	0	0	0	0	0	0	0	0	0	1.51651	0	0
AC194273.3_FG006	0	0	0	0	0	0	0	0	0	0	0	0	0	0	0	0	0	0	0	0
AC194273.3_FG007	0	0	0	0	0	0	0	0	0	0	0	0	0	0	0	0	0	0	0	0
AC194298.3_FG005	0	0	0	0	0	0	15.9865	0	0	0	0	0	0	0	0	0	0	0	0	0
AC194321.3_FG009	0	0	0	0	0	0	0	0	0	0	0	0	0	0	0	0	0	0	0	0
AC194325.3_FG006	0	0	0	0	0	0	0	0	0	0	0	0	0	0	0	0	0	0	0	0
AC194335.3_FG001	0	0	0	0	0	0	0	0	0	0	0	0	0	0	0	0	0	0	0	0
AC194338.3_FG008	0	0	0	0	0	0	0	0	0	0	0	0	0	0	0	0	0	0	0	0
AC194341.4_FG001	0	0	0	0	0	0	0	0	0	0	0	0	0	0	0	0	0	0	0	0
AC194341.4_FG002	146.427	95.873	75.4019	77.4947	79.4075	166.017	117.204	80.2357	101.84	174.211	243.988	122.673	106.959	134.89	252.834	109.188	121.802	137.017	82.0658	133.917
AC194341.4_FG003	0	0	0	0	0	0	0	0	0	0	0	0	0	0	0	0	0	0	0	0
AC194341.4_FG004	6.72638	3.23476	3.31862	3.07278	2.40907	6.25414	2.49008	2.66291	2.76346	4.21084	2.6174	3.10748	2.96633	4.87495	7.04084	4.98876	3.67494	3.81774	6.28971	2.7928
AC194350.3_FG001	0	0	0	0	0	0	0	0	0	0	0	0	0	0	0	0	0	0	0	0
AC194355.3_FG002	0	0	0	0	0	0	0	0	0	0	0	0	0	0	0	0	0	0	0	0
AC194356.3_FG002	0	0.747867	0.722123	0.307208	0.848717	0	0	0.597	0	0	0	1.48323	0.78378	1.06078	0	0.283911	0	0.54317	0	0
AC194357.3_FG003	0	0	0	0	0	0	0	0	0	0	0	0	0	0	0	0	0	0	0	0
AC194362.3_FG003	0	0	0	0	0.656293	0	0	0.923292	1.07793	9.03374	7.01906	1.14695	0	0	1.36543	0	2.33601	1.26006	0	1.22903
AC194380.3_FG008	0	0	0	0	0	0	0	0	0	0	0	0	0	0	0	0	0	0	0	0
AC194402.2_FG003	0	0	0	0	0	0	0	0	0	0	0	0	0	0	0	0	0	0	0	0
AC194402.2_FG004	0	0	0	0	0	0	0	0	0	0.320814	0	0	0	0	0	0	0.456272	0	0	0
AC194405.3_FG009	0	0	0	0	0	0	0	0	0	0	0	0	0	0	0	0	0	0	0	0
AC194405.3_FG021	0	0	0	0.0520855	0	0	0	0	0	0	0	0	0	0	0	0	0	0	0.116021	0
AC194410.3_FG002	0	0	0	0	0	0	0	0	0	0	0	0	0	0	0	0	0	0	0	0
AC194425.3_FG005	0	0	0	0	0.145051	0	2.37872e-05	0	0	0.482797	0	6.8599e-05	0	0	0	0	0	0	0	0.653494
AC194428.3_FG006	0	0	0	0	0	0	0	0	0	0	0	0	0	0	0	0	0	0	0	0
AC194428.3_FG007	0	0	0	0	0	0	0	0	0	0	0	0	0	0	0	0	0	0	0	0
AC194438.3_FG005	0	0	0	0	0	0	0	0	0	0	0	0	0	0	0	0	0	0	0	0
AC194439.3_FG002	0	0	0	0	0	0	0	0	0	0	0	0	0	0	0	0	0	0	0	0
AC194452.3_FG001	0	0	0	0	0	0	0	0	0	0	0	0	0	0	0	0	0	0	0	0
AC194457.3_FG001	0	0.0999216	0.0964819	0	0	0	0	0.0797644	0	0	0.485109	0	0	0.425187	0.235923	0.606927	0	0	0	0.424711
AC194467.3_FG006	0	0	0	0	0	0	0	0	0	0	0	0	0	0	0	0	0	0	0	0
AC194472.3_FG001	0	0	0	0	0	0	0	0	0	0	0	0	0	0	0	0	0	0	0	0
AC194478.3_FG005	0	0	0	0	0	0	0	0	0	0	0	0	0	0	0	0	0	0	0	0
AC194480.3_FG001	0	0	0	0	0	0	0	0	0	0	0	0	0	0	0	0	0	0	0	0
AC194480.3_FG003	0	0	0	0	0	0	0	0	0	0	0	0	0	0	0	0	0	0	0	0
AC194481.3_FG002	0	0	0	0	0	0	0	0	0	0	0	0	0	0	0	0	0	0	0	0
AC194485.3_FG002	19.9831	17.3514	20.5238	13.5424	4.67668	18.1551	4.10982	4.15534	2.15612	2.87473	2.10598	2.1508	10.9108	3.07641	5.12101	6.91642	2.92038	5.04088	32.5476	5.53134
AC194591.2_FG004	0	0	0	0	0	0	0	0	0	0	0	0	0	0	0	0	0	0	0	0
AC194591.2_FG005	0	0	0.450393	0.383215	0	0	0.883857	0.372353	0	0.8832	0	0	0	0	0	0	0	0	0	0.495654
AC194592.2_FG001	0	0	0	0	0	0	0	0	0	0	0	0	0	0	0	0	0	0	0	0
AC194597.2_FG001	0	0	0	0	0	0	0	0	0	0.36666	0	0	0	0	0	0.294054	0	0	0	0
AC194609.2_FG003	0	0	0	0	0	0	0	0	0	0	0	0	0	0	0	0	0	0	0	0
AC194613.2_FG002	1.20675	0.943043	0.91058	0.774764	0.267553	0	0	0	0.585922	0.446402	0	0	0	0	0	0	0.634887	0	0	0
AC194633.3_FG014	0	0	0	0	0	0	0	0	0	0	0	0	0	0	0	0	0	0	0	0
AC194666.2_FG010	0	0	0	0	0	0	0	0	0	0	0	0	0	0	0	0	0	0	0	0
AC194670.2_FG001	0	0	0	0	0	0	0	0	0	0	0	0	0	0	0	0	0	0	0	0
AC194705.3_FG004	0	0	0	0	0	0	0	0	0	0	0	0	0	0	0	0	0	0	0	0
AC194712.3_FG002	0	0	0	0	0	0	0	0	0	0	0	0	0	0	0	0	0	0	0	0
AC194719.3_FG002	0	0	0	0	0	0	0	0	0	0	0	0	0	0	0	0	0	0	0	0
AC194734.3_FG004	0	0	0	0	0	0	0	0	0	0	0	0	0	0	0	0	0	0	0	0
AC194824.2_FG003	0	0	0	0	0	0	0	0	0	0	0	0	0	0	0	0	0	0	0	0
AC194824.2_FG005	0	0.139445	0	0.114562	0.0791247	0.507493	0	0	0.173277	0.132016	0	0	0	0	0	0.635246	0	0	0.25519	0.148176
AC194828.3_FG004	0	0	0	0	0	0	0	0	0	0	0	0	0	0	0	0	0	0	0	0
AC194828.3_FG012	0	0	0	0	0	0	0	0	0	0	0	0	0	0	0	0	0	0	0	0
AC194839.3_FG001	0	0	0	0	0	0	0	0	0	0	0	0	0	0	0	0	0	0	0	0
AC194852.3_FG007	0.289782	0.113228	0	0	0.192746	0	1.28731	0	0	0	0.366475	0.336845	0	0.160603	0.935694	0	0.152458	0.164474	0	0.120318
AC194853.1_FG002	0	0	0	0	0	0	0	0	0	0	0	0	0	0	0	0	0	0	0	0
AC194856.3_FG002	0	0	0	0	0	0	0	0	0	0	0	0	0	0	0	0	0	0	0	0
AC194856.3_FG007	0	0	0	0	0	0	0	0	0	0	0	0	0	0	0	0	0	0	0	0
AC194863.3_FG004	0	0	0	0	0	0	0	0	0	0	0	0	0	0	0	0	0	0	0	0
AC194863.3_FG006	0	0	0	0	0	0	0	0	0	0	0	0	0	0	0	0	0	0	0	0
AC194863.3_FG007	0	0	0	0	0	0	0	0	0	0	0	0.0990863	0	0	0	0	0	0	0	0
AC194878.3_FG001	34.6915	39.1166	21.3158	29.591	15.6029	33.8281	28.6208	14.2216	6.25635	21.9996	22.5632	8.44922	5.68247	16.4801	21.9463	13.5265	9.90804	12.9392	34.7292	13.9924
AC194878.3_FG002	0.020567	9.68981	8.88682	8.8221	3.3553	0.00150506	2.46797	7.37517	10.0395	8.57987	0.389913	1.63409	0	8.74231	2.56598	4.67933	0	3.4283	10.6684	4.4591
AC194895.3_FG004	0	0	0	0	0	0	0	0	0	0	0	0	0	0	0	0	0	0	0	0
AC194897.4_FG003	0	0	0	0	0	0	0	0	0	0	0	0	0	0	0	0	0	0	0	0
AC194897.4_FG005	0	0.23962	0.231371	0	0.135966	0	0	0.191282	0	0.680564	1.55111	0	0	0	0.848643	0.72773	0.32264	0.696137	0.438513	1.01849
AC194898.3_FG003	0.666557	0	0	0.106987	0.110839	0	0	0	0	0	0	0	0	0	0	0.0494366	0	0	0	0.0691888
AC194905.2_FG001	0	0	0	0	0	0	0	0	0	0	0	0	0	0	0	0	0	0	0	0
AC194905.2_FG003	0	0	0	0	0	0	0	0	0	0	0	0	0	0	0	0	0	0	0	0
AC194912.3_FG003	0	0	0	0	0	0	0	0	0	0	0	0	0	0	0	0	0	0	0	0
AC194914.3_FG002	12.1648	8.91234	8.03184	8.54233	9.77703	24.8671	25.8944	9.72309	14.0279	19.6876	23.0765	19.7378	6.22688	14.7482	26.3034	14.6612	12.8002	14.2405	34.7945	15.1526
AC194937.3_FG004	131.578	69.443	37.6435	37.4337	19.4944	56.7531	34.1659	19.6451	3.33054	17.3009	16.9555	6.76543	10.2144	13.8243	17.8343	11.47	13.7793	11.3259	23.633	10.3566
AC194940.3_FG001	0	0	0	0	0	0	0	0	0	0	0	0	0	0	0	0	0	0	0	0
AC194942.3_FG001	0	0	0	0	0	0	0	0	0	0	0	0	0	0	0	0	0	0	0	0
AC194965.4_FG001	4.03578	10.0748	11.3352	7.62926	6.26351	2.86951	4.9801	8.18229	7.18491	5.05933	4.82033	8.94809	5.8761	6.71015	4.65406	8.58056	5.42615	5.21752	4.97004	5.12007
AC194965.4_FG004	28.8387	42.8197	13.0565	15.275	13.1076	37.934	26.69	12.5933	17.5028	20.2693	32.824	8.38061	18.8951	3.99576	23.9449	11.9778	16.6897	9.82094	22.6836	5.98693
AC194970.5_FG001	94.0276	62.0978	30.3279	40.0086	35.9716	107.493	57.8779	38.4145	29.5407	32.0547	35.4406	16.0019	21.4416	20.4361	22.9622	18.3779	15.7137	19.8822	23.9938	13.7789
AC194970.5_FG002	1.33191	1.21432	0.167503	0.855117	3.64206	6.62907	6.90293	1.80024	1.50894	4.27006	4.49175	1.89227	3.99972	2.95269	2.45753	1.97567	1.40147	1.76391	1.26986	1.65903
AC194970.5_FG004	1.52494	2.3834	3.32418	4.29694	3.08047	1.20473	2.50901	2.8539	2.96166	2.44447	2.89279	3.34826	3.60801	2.72328	1.40685	2.91548	3.92231	4.71229	2.78665	3.72859
AC194970.5_FG005	15.5706	14.04	17.6237	20.6343	27.8833	27.8194	38.1323	27.0231	26.5573	24.0734	23.7308	20.884	22.2348	25.2249	28.1772	30.0847	29.8269	29.2319	15.4162	25.694
AC194970.5_FG009	25.8607	12.5257	15.1435	14.5278	14.7523	17.8128	19.546	12.6876	16.4802	19.2325	20.4406	9.394	14.7818	19.1101	25.1007	15.1843	14.1726	13.7606	12.1354	12.9744
AC194972.2_FG001	0	0	0	0	0	0	0	0	0	0	0	0	0	0	0	0	0	0	0	0
AC194974.3_FG001	0	0	0	0	0	0	0	0	0	0	0	0	0	0	0	0	0	0	0	0
AC194974.3_FG005	7.47097	4.75544	3.18239	2.63036	5.79746	10.1099	5.44223	5.78815	2.39879	4.3238	7.00996	2.98816	2.86198	4.67484	6.33658	2.93137	4.05736	3.00929	5.51453	2.65167
AC194977.2_FG004	0	0	0	0	0	0	0	0	0	0	0	0	0	0	0	0	0	0	0	0
AC194980.3_FG002	0	0	0	0	0	0	0	0	0	0	0	0	0	0	0	0	0	0	0	0
AC194980.3_FG005	0	0	0	0	0	0	0	0	0	0	0	0	0	0	0	0	0	0	0	0
AC195058.3_FG003	0	0	0	0	0	0	0	0	0	0	0	0	0	0	0	0	0	0	0	0
AC195135.3_FG002	0	0	0	0	1.85914	0	0	1.30775	0	1.55095	5.30228	0	3.43379	0	0	2.48766	0	0	26.9821	3.48159
AC195138.3_FG004	0	0	0	0.495002	0	0	0	0	0	0	0	0	0	0	0	0	0.811266	1.75041	0	0.64024
AC195147.3_FG001	0	0	0	0	0	0	0	0	0	0	0	0	0	0	0	0	0	0.448368	0	0
AC195147.3_FG008	0	0	0	0	0	0	0	0	0	0	0	0	0	0	0	0	0	0	0	0
AC195148.3_FG001	0	0	0	0	0	0	0	0	0	0	0	0	0	0	0	0	0	0	0	0
AC195154.3_FG004	5.27525	5.63922	6.34635	6.74173	4.85492	1.84001	3.68467	5.24672	4.20444	3.16646	3.27275	6.28627	3.17918	3.25464	2.89249	4.51782	4.5558	6.27069	3.98564	6.94279
AC195168.2_FG004	0	0	0	0	0	0	0	0	0	0	0	0	0	0	0	0	0	0	0	0
AC195172.3_FG001	12.0929	7.03519	8.92216	12.336	7.20933	6.49645	5.17311	6.62183	4.56675	8.25094	5.77748	7.28875	3.52144	5.51064	6.07404	5.81983	5.93806	7.47374	12.106	7.58724
AC195174.2_FG007	0	0	0	0	0	0	0	0	0	0	0	0	0	0	0	0	0	0	0	0
AC195207.2_FG002	0	0	0	0	0	0	0	0	0	0	0	0	0	0	0	0	0	0	0	0
AC195214.3_FG007	0	0	0	0	0	0	0	0	0	0	0	0	0	0	0	0	0	0	0	0
AC195220.3_FG003	0	0	0	0	0	0	0	0	0	0	0	0	0	0	0	0	0	0	0	0
AC195220.3_FG004	0	0	0	0	0	0	0	0	0	0	0	0	0	0	0	0	0	0	0	0
AC195220.3_FG007	0	0	0	0	0	0	0	0	0	0	0	0	0	0	0	0	0	0	0	0
AC195230.2_FG003	0	0	0	0	0	0	0	0	0	0	0	0	0	0	0	0	0	0	0	0
AC195235.3_FG003	0	0	0	0	0	0	0	0	0	0	0	0	0	0	0	0	0	0	0	0
AC195240.4_FG002	0	0	0	0	0	0	0	0	0	0	0	0	0	0	0	0	0	0	0	0
AC195244.3_FG008	0	0	0	0	0	0	0	0	0	0	0	0	0	0	0	0	0.44582	0	0	0
AC195253.3_FG002	0	0	0	0	0	0	0	0	0	0	0	0	0	0	0	0	0	0	0	0
AC195260.2_FG007	0	0	0	0	0	0	0	0	0	0	0	0	0	0	0	0	0	0	0	0
AC195307.3_FG001	0	0	0	0	0	0	0	0	0	0	0	0	0	0	0	0	0	0	0	0
AC195320.3_FG003	0	0	0	0	0.0473203	0	0	0	0	0.0789521	0	0.165395	0	0	0	0.0633179	0	0	0	0
AC195331.3_FG008	69.7595	65.4182	26.3193	40.3086	74.2398	99.2005	82.6389	100.091	67.7416	98.0608	123.511	70.2773	79.9862	193.311	173.765	103.477	58.7221	110.863	69.8352	40.5499
AC195340.3_FG001	284.114	160.478	181.125	191.872	220.888	206.12	269.846	208.701	263.125	254.997	293.695	237.865	224.404	237.394	283.443	240.344	247.099	222.281	167.818	223.688
AC195340.3_FG002	27.5738	47.2402	61.0855	42.4419	56.5889	48.7623	57.0584	51.6038	70.0301	51.2621	48.2835	58.0772	60.8002	50.1563	62.6178	62.5056	87.0415	70.2256	40.445	63.4079
AC195340.3_FG004	10.369	6.69911	5.19029	5.70144	3.93781	7.22657	7.37309	4.54715	3.93791	7.13975	7.14088	4.53482	2.77469	4.32428	7.57707	5.57364	4.64508	5.71042	8.44224	6.18077
AC195340.3_FG005	0	0	0	0	0	0	0	0	0	0	0	0	0	0	0	0	0	0	0	0
AC195342.3_FG002	0	0	0	0	0	0	0	0	0	0	0	0	0	0	0	0	0	0	0	0
AC195343.3_FG002	0	0	0	0	0	0	0	0	0	0	0	0	0	0	0	0	0	0	0	0
AC195347.4_FG004	44.5427	28.8692	19.179	16.8217	11.4829	35.7097	21.2714	16.9737	14.8729	28.2182	45.5042	14.8957	17.8787	25.1583	47.5529	20.4627	25.0058	27.9451	60.5927	21.323
AC195348.3_FG004	0	0	0	0	0	0	0	0	0	0	0	0	0	0	0	0	0	0	0	0
AC195351.3_FG001	0.944624	0.922748	1.96016	0.454854	0.209436	0	0	0	0	0.524154	0	0	0	0	0	0.42036	0	0.804222	0	0
AC195351.3_FG003	15.5281	7.19099	11.7171	13.6618	2.80524	5.31592	3.40648	4.66404	2.23392	5.53142	5.09126	2.89692	1.88408	8.28728	5.04049	7.84845	5.14378	6.52845	8.22485	2.86546
AC195367.3_FG001	0	0	0	0	0	0	0	0	0	0	0	0	0	0	0	0	0	0	0	0
AC195370.3_FG004	0	0	0	0	0	0	0	0	0	0	0	0	0	0	0	0	0	0	0	0
AC195378.3_FG001	0	0	0	0	0	0	0	0	0	0	0	0	0	0	0	0	0	0	0	0
AC195389.3_FG001	0	0	0	0	0	0	0	0	0	0	0	0	0	0	0	0	0	0	0	0
AC195402.3_FG001	0	0	0	0	0	0	0	0	0	0	0	0	0	0	0	0	0	0	0	0
AC195458.3_FG001	0	0	0	0	0	0	0	0	0	0	0	0	0	0	0	0	0	0	0	0
AC195484.3_FG003	0	0.0608198	0.0587261	0.0499669	0.0345106	0	0	0	0	0	0.0984245	0	0.127481	0	0	0	0	0	0	0
AC195485.3_FG002	0	0	0	0	0	0	0	0	0	0	0	0	0	0	0	0.186552	0	0	0	0
AC195536.3_FG006	0	0	0	0	0	0	0	0	0	0	0	0	0	0	0	0	0	0	0	0
AC195545.3_FG003	0	0	0	0	0	0	0	0	0	0	0	0	0	0	0	0	0	0	0	0
AC195580.2_FG010	0	0	0	0	0	0	0	0	0	0	0	0	0	0	0	0	0	0	0	0
AC195587.4_FG003	0	0.304516	0.108014	0.0919036	0.317376	0	0	0	0	0.105906	0	0	0	0	0	0	0	0	0	0
AC195587.4_FG004	0.44534	1.28768	1.17615	1.00072	0.967633	0.379974	0.395672	1.61133	1.47036	1.38382	0.450562	1.93263	1.02125	1.72772	1.1093	2.21959	1.78067	1.87046	1.40116	1.14642
AC195596.3_FG002	0	0	0	0	0	0	0	0	0	0	0	0	0	0	0	0	0	0	0	0
AC195596.3_FG005	0	1.74884e-05	0	0	0	0	0	0	0	0	0	0	0	0	0	0	0	0	0	0
AC195608.3_FG005	3.58073	1.95877	0.270192	0	0.158779	1.01838	0	0	2.08629	0.794751	0.905678	0	0	0	0.330344	0	0.376773	0.812936	0	0.594688
AC195608.3_FG006	0	0	0	0	0	0	0	0	0	0	0	0	0	0	0	0	0	0	1.11813	0
AC195685.3_FG001	0	0	0	0	0	0	0	0	0	0	0	0	0	0	0	0	0	0	0	0
AC195785.3_FG004	6.90088	2.60802	1.96338	2.2879	1.85609	5.30884	3.93672	2.54063	2.15379	3.6827	3.076	2.54238	1.94571	1.94366	5.00969	2.65139	2.32123	3.72416	6.71423	3.00616
AC195794.3_FG002	0	0	0	0	0	0	0	0	0	0	0	0	0	0	0	0	0	0	0	0
AC195796.3_FG001	0	0.997265	0	0	0	0.907354	0	0.398043	0	0	0	0	0	0	0	0	0	0	0	0
AC195798.3_FG001	0	0	0	0	0	0	0	0	0	0	0	0	0	0	0	0	0	0	0	0
AC195806.3_FG001	0	0	0	0	0	0	0	0	0	0	0	0	0	3.02266e-06	0	0	0	0	0	0
AC195807.3_FG004	0	1.79658	0.867366	0.737995	1.52913	8.17302	5.1064	2.86831	0	2.5513	4.3611	0.89078	0	1.27414	2.12093	1.36406	0	1.30484	0	0
AC195825.3_FG001	0	0	0	0	0	0	0	0	0	0	0	0	0	0	0	0	0	0	0	0
AC195826.2_FG006	0	0	0	0	0	0	0	0	0	0	0	0	0	0	0	0	0	0	0	0
AC195860.3_FG002	0	0	0	0	0	0	0	0	0	0	0	0	0	0	0	0	0	0	0	0
AC195860.3_FG005	0	0	0	0	0.634422	0	0	0	0	0	0	0	0	0	0	0	0	0	0	0
AC195860.3_FG006	11.9903	13.935	12.1794	11.5471	15.4052	15.9576	14.7959	11.7952	10.1507	15.2398	17.8853	10.8404	14.3524	22.1509	24.9599	20.8868	14.0722	14.4833	20.0055	11.3609
AC195864.3_FG017	1.59858	0.44615	0.424845	0.351019	0.289925	0.324739	0	0.402832	0.221757	0.591332	1.01081	0.623175	0.374058	0.759386	1.36942	0.268449	0.720868	0.427971	1.14307	0.867776
AC195864.3_FG020	0	0	0	0	0	0	0	0	0	0	0	0	0	0	0	0	0	0	0	0
AC195874.2_FG002	35.2933	24.7827	30.6839	36.9443	26.1968	26.9126	22.7225	29.8345	50.4152	31.7878	35.5777	43.0072	57.8104	35.4353	36.8071	34.9013	53.0137	42.9665	29.2601	46.5099
AC195914.2_FG002	0	0	0	0	0	0	0	0	0	0	0	0	0	0	0	0	0	0	0	0
AC195914.2_FG003	0	0.809509	1.33996	0.190008	0.0656194	1.05218	1.03737e-05	0.0923153	0	0	0	0	0	0	1.12965e-05	0.0878033	0.155711	0	1.9047	0.122885
AC195920.3_FG006	0	0	0	0	0	0	0	0	0	0	0	0	0	0	0	0	0	0	0	0
AC195946.3_FG003	0	0	0	0	0	0	0	0	0	0	0	0	0	0	0	0	0	0	0	0
AC195954.3_FG001	73.5388	49.5807	39.7136	36.5675	6.39394	28.7068	1.0676	8.54543	5.60091	6.93423	10.0296	0.558708	1.18095	6.39322	5.32109	9.83887	3.7931	5.72888	11.3418	4.78955
AC195957.3_FG003	0	0	0	0	0	0	0	0	0	0	0	0	0	0	0	0	0	0	0	0
AC195959.2_FG004	0	0	0	0	0	0	0	0	0	0	0	0	0	0	0	0	0	0	0	0
AC195980.2_FG004	0	0	0.0647171	0.0550643	0	0	0	0.0535035	0	0.126907	0	0.066464	0	0	0	0.0508884	0	0	0	0.0712207
AC195989.3_FG004	0	0	0	0	0	0	0	0	0	0	0	0	0	0	0	0	0	0	0	0
AC195995.3_FG006	0	0	0	0	0	0	0	0	0	0	0	0	0	0	0	0	0	0	0	0
AC195995.3_FG008	0	1.583	1.83421	2.08084	0	0	0	0	0	0.299733	0	0.627906	0	0	0.373758	0.721138	0.42629	0	2.31755	0.336422
AC195999.3_FG005	0	0.0786075	0.227705	0	0	0	0	0	0	0	4.65251e-06	0.155892	0	0.111497	0	0	0	0	0	0.250587
AC196002.2_FG002	0	0	0	0	0	0	0	0	0	0	0	0	0	0	0	0	0	0	0	0
AC196008.1_FG001	0	0	0	0	0	0	0	0	0	0	0	0	0	0	0	0	0	0	0	0
AC196008.1_FG004	0	0	0	0	0	0	0	0	0	0	0	0	0	0	0	0	0	0	0	0
AC196009.2_FG008	0	0	0	0	0	0	0	0	0	0	0	0	0	0	0	0	0	0	0	0
AC196018.3_FG003	0	0	0	0	0	0	0	0	0	0	0	0	0	0	0	0	0	0	0	0
AC196019.3_FG001	0	0	0	0	0	0	0	0	0	0	0	0	0	0	0	0	0	0	0	0
AC196025.3_FG001	0	0	0	0	0	0	0	0	0	0	0	0	0	0	0	0	0	0	0	0
AC196025.3_FG002	0	0	0	0	0	0	0	0	0	0	0	0	0	0	0	0	0	0	0	0
AC196025.3_FG008	0	0	0	0	0	0	0	0	0	0	0	0	0	0	0	0	0	0	0	0
AC196025.3_FG009	0	0	0	0	0	0	0	0	0	0	0	0	0	0	0	0	0	0	0	0
AC196025.3_FG010	0	0	0	0	0	0	0	0	0	0	0	0	0	0	0	0	0	0	0	0
AC196025.3_FG011	0	0	0	0	0	0	0	0	0	0	0	0	0	0	0	0	0	0	0	0
AC196025.3_FG012	0	0	0	0	0	0	0	0	0	0	0	0	0	0	0	0	0	0	0	0
AC196025.3_FG013	0	0	0	0	0	0	0	0	0	0	0	0	0	0	0	0	0	0	0	0
AC196025.3_FG015	0	0	0	0	0.135219	0	0	0	0	0	0	0	0	0	0	0.180933	0	0	0	0
AC196035.3_FG002	0	0	0	0	0	0	0	0	0	0	0	0	0	0	0	0	0	0	0	0
AC196043.3_FG005	37.3721	25.3399	30.6881	40.2249	6.33627	24.2276	18.7179	7.19982	6.93799	12.1983	9.03554	5.96258	10.8027	10.9654	15.7179	22.1742	10.9875	12.4774	41.6569	7.75845
AC196048.2_FG001	0	0	0	0	0	0	0	0	0	0	0	0	0	0	0	0	0	0	0	0
AC196059.3_FG003	78.5439	54.5318	29.1437	35.2156	30.0792	55.3846	28.3557	31.1804	28.9959	38.1797	50.076	10.8152	25.5183	30.9392	31.1404	19.2574	25.2719	29.1058	50.5937	25.8736
AC196065.3_FG001	0	0	0	0	0	0	0	0	0	0	0	0	0	0	0	0	0	0	0	0
AC196066.3_FG003	13.1815	19.7887	11.2551	10.6899	11.0748	28.1167	21.0598	11.2524	10.1054	17.1946	24.1277	6.9891	7.38647	8.07444	18.561	9.46757	7.29992	7.87526	22.3237	13.2503
AC196082.3_FG001	0	0	0	0	0	0	0	0	0	0	0	0	0	0	0	0	0	0	0	0
AC196090.3_FG006	0.16273	0.0635844	0	0.470144	0.108238	0.115704	0	0	0.158023	0.60197	0	0.126106	0	0	0.225192	0	0	0	0.581809	0
AC196096.3_FG005	0	0	0	0	0	0	0	0	0	0	0	0	0	0	0	0	0	0	0	0
AC196105.3_FG002	0	0	0	0	0	0	0	0	0	0	0	0	0	0	0	0	0	0	0	0
AC196106.2_FG001	0	0	0	0	0	0	0	0	0	0	0	0	0	0	0	0	0	0	0	0
AC196110.4_FG004	0	0	12.8883	0	50.0415	51.1798	18.9691	30.4432	140.39	566.393	783.023	299.705	298.759	183.239	797.444	246.119	311.305	596.896	586.244	566.325
AC196123.3_FG001	0	0	0	0	0	0	0	0	0	0	0	0	0	0	0	0	0	0	0	0
AC196130.3_FG002	0	0	0	0	0	0	0	0	0	0	0	8.35807	0	0	0	0	0	6.12157	7.71225	0
AC196135.3_FG006	0	0	0	0	0	0	0	0	0	0	0	0	0	0	0	0	0	0	0	0
AC196143.2_FG003	0	0	0	0	0	0	0	0	0	0	0	0	0	0	0	0	0	0	0	0
AC196154.3_FG014	0	0	0	0	0	0	0	0	0	0	0	0	0	0	0	0	0	0	0	0
AC196154.3_FG018	0	0	0	0	0	0	0	0	0	0	0	0	0	0	0	0	0	0	0	0
AC196156.3_FG003	84.2567	83.8019	52.0181	24.5886	33.9652	92.5851	53.8762	29.8645	57.6455	92.0881	79.9168	51.9383	65.8696	40.3291	105.998	55.6735	56.4181	54.3434	73.9416	39.7539
AC196158.3_FG002	43.9069	42.1753	62.8108	38.4667	6.5573	26.2323	9.70735	12.649	3.25699	7.44429	4.24166	3.42579	6.24302	6.0497	6.04789	18.0914	5.45416	4.67257	13.5178	4.17775
AC196161.3_FG002	0	0	0	0	0	0	0	0	0	0	0	0	0	0	0	0	0	0	0	0
AC196161.3_FG004	0	0	0	0	0	0	0	0	0	0	0	0	0	0	0	0	0	0	0	0
AC196170.2_FG003	0	0	0	0	0	0	0	0	0	0	0	0	0	0	0	0	0	0	0	0
AC196171.6_FG002	0.940621	0.551302	0	0.452926	0.312823	0	0	0.146696	0.456706	0.521932	0	0	0.770368	0.781969	0	0	0	0.266938	1.0089	0.195273
AC196202.3_FG007	0	0	0	0	0	0	0	0	0	0	0	0	0	0	0	0	0	0	0	0
AC196206.3_FG007	0	0	0	0	0	0	0	0	0	0	0	0	0	0	0	0	0	0	0	0
AC196212.3_FG001	0	0	0	0	0	0	0	0	0	0	0	0	0	0	0	0	0	0	0	0
AC196213.3_FG001	0	0	0	0	0	0	0	0	0	0	0	0	0	0	0	0	0	0	0	0
AC196259.2_FG010	0	0	0	0	0	0	0	0	0	0	0	0	0	0	0	0	0	0	0	0
AC196262.4_FG006	0	0	0	0	0	0	0	0	0	0	0	0	0	0	0	0	0	0	0	0
AC196278.2_FG003	0	0.458951	0.221576	0.188527	0	0.417573	1.30447	0.366367	1.42575	0.651751	0.742719	0.227557	0.48099	1.30195	1.35452	0	0	0.666665	0	0.243843
AC196278.2_FG004	0	0.1919	0.370588	0	0.108889	0	0	0	0.476918	0	0	0	0	0	0	0	0	0.278751	0.351184	0.40783
AC196278.2_FG005	0	0	0	0	0	0	0	0	0	0	0	0	0	0	0	0	0	0	0	0
AC196290.3_FG007	0	0.158847	0.306757	0	0.0901337	0.433577	0	0.0634013	0	0	0.257062	0.315038	0	0	0.37505	0.120605	0.106941	0.115369	0	0.0843961
AC196394.3_FG002	0	0	0	0	0	0	0	0	0	0	0	0	0	0	0	0	0	0	0	0
AC196395.3_FG001	0	0	0	0	0	0	0	0	0	0	0	0	0	0	0	0	0	0	0	0
AC196412.3_FG001	0	0	0	0	0	0	0	0	0	0	0	0	0	0	0	0	0	0	0	0
AC196417.3_FG008	0	0	0	0	0	0	0	0	0	0	0	0	0	0	0	0	0	0	0	0
AC196420.4_FG002	0	0.492858	0	0.202455	0	0	0	0	0	0	0	0	0	0	0	0	0	0	0	0
AC196426.3_FG007	13.4226	14.6467	19.2685	17.0776	21.0132	9.31091	15.3917	18.84	21.7768	13.5637	13.1452	20.2325	26.8124	25.0388	13.9688	17.8707	23.1661	22.3905	19.313	25.0108
AC196431.2_FG001	0	0	0.492801	0	0	0	0	0	0	0	0	0	0	0	0	0	0	0	0	0
AC196432.3_FG007	0	0	0	0	0	0	0	0	0	0	0	0	0	0	0	0	0	0	0	0
AC196436.3_FG002	0	0	0	0	0	0	0	0	0	0	0	0	0	0	0	0	0	0	0	0
AC196437.3_FG001	0	0	0	0	0	0	0	0	0	0	0	0	0	0	0	0	0	0	0	0
AC196439.3_FG002	0	0	0	0	0	0	0	0	0	0	0	0	0	0	0	0	0	0	0	0
AC196465.3_FG002	0	0	0.690604	0.678813	0.00991964	1.53753	3.00242	0.0562999	0.000122935	0.556826	0	0.435396	0.00748275	3.09851	0	0.130107	2.49055	1.84412	0.000142309	0
AC196465.3_FG006	0.175327	1.43864	3.63817	1.96988	2.29347	0.498643	0.389432	2.40622	1.78768	1.362	0.554322	2.51356	3.87701	2.9151	0.808749	2.65271	2.02932	3.3834	1.2537	3.27582
AC196470.3_FG007	0	0.000125948	0.974067	4.32198e-05	4.88349e-05	0	0	0	0	0	0	0	0	0	0	0	0	0	0	0
AC196475.3_FG004	28.5816	38.2525	20.0559	17.1244	39.1689	102.567	153.244	39.6972	78.3634	96.0799	105.841	45.0451	17.979	63.7786	144.437	43.0005	26.464	50.8614	98.8857	91.7521
AC196475.3_FG005	13.7016	15.9847	18.9791	17.3422	36.454	30.3396	36.5204	32.3581	18.5323	23.1703	20.1745	23.3594	16.0309	40.0298	23.4753	26.2472	26.8777	29.4404	40.4496	35.9214
AC196488.3_FG007	0	0	0.439249	0.498311	0.0860421	0.27593	0	0.242093	0	0	0	0	0	0	0	1.1513	0.408345	0.220264	0	0.16113
AC196489.3_FG002	404.103	161.368	152.044	135.068	163.93	298.376	288.509	190.107	160.631	280.492	388.905	207.337	167.299	198.736	451.673	209.139	158.285	161.938	165.913	117.541
AC196502.3_FG003	0	0	0	0	0	0	0	0	0	0	0	0	0	0	0	0	0	0	0	0
AC196575.3_FG007	0	0	0	0	0	0	0	0	0	0	0	0	0	0	0	0	0	0	0	0
AC196637.2_FG002	4.40027	1.33727	1.75239	0.941695	0.975601	2.2596	0.180996	1.0675	1.30564	2.17034	2.47326	2.17858	1.20128	1.08388	4.39781	1.74056	0.643067	1.52625	1.57323	1.421
AC196642.4_FG003	0	0	0	0	0	0	0	0	0	0	0	0	0	0	0	0	0	0	0	0
AC196708.3_FG006	1.68175	1.97136	0.6345	2.69931	0.372867	0	0	0.52456	0	0	1.06342	0	0	0	0	0.997842	1.76958	1.90905	0	0
AC196709.3_FG001	0	0	0	0	0	0	0	0	0	0	0	0	0	0	0	0	0	0	0	0
AC196710.3_FG013	0	0	0	0	0	0	0	0	0	0	0	0	0	0	0	0	0	0	0	0
AC196714.3_FG004	0	0	0	0	0	0	0	0	0	0	0	0	0	0	0	0	0	0	0	0
AC196719.3_FG002	7.31703	10.7194	5.48352	20.2131	6.38926	20.1599	21.0901	7.11754	12.7385	7.96974	23.0353	13.309	0	20.0943	8.73071	7.8665	6.20616	5.97646	48.2841	2.09469
AC196726.2_FG001	0	0	0	0	1.1323	3.63121	0	3.18592	7.439	1.88921	22.6054	1.97883	33.4614	5.66089	18.8463	3.0302	0	2.89865	0	2.12045
AC196728.3_FG003	0	0	0	0	0	0	0	0	0	0	0	0	0	0	0	0	0	0	0	0
AC196779.3_FG003	0	0.186134	0	0	0.105617	0.677411	0	0.29717	0	0.176218	0.903661	0.553734	0	0.792039	0.659216	0	0.250623	0	0.681263	0.593364
AC196780.4_FG003	0	3.49046	0	0	6.932	0	0	1.39316	0	4.95676	8.4729	3.46128	0	0	12.3619	2.65014	2.34989	0	9.58149	1.8545
AC196789.3_FG001	0	0	0	0	0	0	0	0	0	0	0	0	0	0	0	0	0	0	0	0
AC196795.4_FG009	0	0	0	0	0	0	0	0	0	0	0	0	0	0	0	0	0	0	0	0
AC196954.2_FG012	0	0	0	0	0	0	0	0	0	0	0	0	0	0	0	0	0	0	0	0
AC196956.3_FG003	0	0.461362	0.148493	0.252733	0.349105	0.279844	0	0.122764	0	0.291189	0	0.305037	0	0	0.363127	0.233527	0	0	0	0.163416
AC196957.3_FG005	0	0.341536	0	0	0.193796	0	0	0	0	0	0	0	0	0	0	0	0	0	0	0
AC196961.2_FG003	0	1.14536	0	0	0.649908	4.16841	0	0	0	1.08435	0	0	4.80146	0	0	0.869622	0	1.66374	4.19211	1.21708
AC196961.2_FG004	0	0	0	0	0	0	0	0	0	0	0	0	0	0	0	0	0	0	0	0
AC196972.3_FG009	0	0	0	0	0	0	0	0	0	0	0	0	0	0	0	0	0	0	0	0
AC196974.3_FG008	0	0	0	0	0	0	0	0	0	0	0	0	0	0	0	0	0	0	0	0
AC196978.5_FG002	0	0.142588	0	0.21993	7.94096e-05	0	0	0.427362	0	0.46029	0.115389	0	0	0.379731	0.209214	0	0	0	0	0
AC196978.5_FG007	0	0	0	0	0	0	0	0	0	0	0	0	0	0	0	0	0	0	0	0
AC196984.3_FG001	2.70734	0.528929	0.255361	0.651818	0	0	0	0.211114	0	1.0015	1.28395	1.04901	0	0	0.312211	0.602387	0	1.53663	1.45194	0.843068
AC197013.3_FG003	46.6171	94.9782	6.28142	5.34452	45.7721	125.48	93.6833	27.0038	46.8854	35.721	187.391	11.6118	24.5439	16.609	119.805	32.5988	38.5406	43.4681	71.4302	31.7982
AC197021.3_FG004	0	0	0	0	0	0	0	0	0	0	0	0	0	0	0	0	0	0	0	0
AC197029.3_FG001	0	0	0	0	0	0	0	0	0	0	0	0	0	0	0	0	0	0	0	0
AC197029.3_FG003	0	0	0	0	0	0	0	0	0	0.188345	0	0	0	0	0.234861	0.151049	0	0	0.728147	0
AC197038.3_FG001	0	0	0	0	0	0	0	0	0.700114	0	0	0	0	0	0	0	0	0	0	0
AC197041.3_FG001	1.71645	0	0	0	0	0	0	0	0	0	0	0	0	0	0	0	0	0	0	0
AC197047.3_FG001	22.3887	14.5802	4.22347	5.39029	1.65463	7.29611	0.690684	3.49167	1.81176	4.48611	14.157	1.08437	3.05606	2.06805	4.30311	3.32101	5.3987	2.11789	4.66938	1.5493
AC197054.3_FG002	0	0	0	0	0	0	0	0	0	0	0	0	0	0	0	0	0	0	0.756027	0
AC197055.3_FG003	0	0	0	0	0	0	0	0	0	0	0	0	0	0	0	0	0	0	0	0
AC197056.3_FG002	0	0	0	0	0.572456	0	0	0.805348	0	0	0	0	0	0	0	0.382993	0	0	0	0
AC197056.3_FG005	4.54853	5.86501	5.14829	7.95773	5.89955	6.62987	5.21992	6.95186	6.62544	5.97321	5.17709	6.34471	6.70544	10.0836	7.13369	7.75907	8.61493	5.93778	8.94431	7.74306
AC197082.3_FG004	0	0	0	0	0	0	0	0	0	0	0	0	0	0	0	0	0	0	0	0
AC197082.3_FG005	0	0	0	0	0	0	0	0	0	0	0	0	0	0	0	0	0	0	0	0
AC197109.3_FG004	0	0	0	0	0	0	0	0	0	0	0	0	0	0	0	0	0	0	0	0
AC197118.3_FG005	15.0245	0	0	0	0	9.98474	17.37	0	0.749744	5.05649	4.24001	0	2.15781	0	12.2787	0.893859	0.754202	0.200404	11.6965	0.851047
AC197122.3_FG003	3.80515	5.86464	7.97572	6.85397	7.26479	2.40491	4.22595	6.1322	6.67167	4.61381	4.27752	6.30708	10.5612	7.14681	5.55826	6.27148	6.78434	9.47876	8.46507	5.88074
AC197124.3_FG002	0	0	0	0	0	0	0	0	0	0	0	0	0	0	0	0	0	0	0	0
AC197124.3_FG004	0	0	0	0	0	0	0	0	0	0	0	0	0	0	0	0	0	0	0	0
AC197140.2_FG001	0	0	0	0	0	0	0	0	0	0	0	0	0	0	0	0	0	0	0	0
AC197143.3_FG007	0	0	0	0	0	0	0	0	0	0	0	0	0	0	0	0	0	0	0	0
AC197143.3_FG010	0	0	0	0	0	0	0	0	0	0	0	0	0	0	0	0	0	0	0	0
AC197145.4_FG001	0	0	0	0	0	0	0	0	0	0	0	0	0	0	0	0	0	0	0	0
AC197146.3_FG001	0	0	0	0	0.181598	0	0	0	0	0	0	0	0	0	0	0	0	0	0	0
AC197146.3_FG002	1.4932	0.583447	1.87787	0.958669	2.6485	2.83117	5.89627	1.55249	2.41667	4.23479	3.46203	1.34999	0.815285	0	1.37756	0.885968	1.04745	0	0.711818	1.85993
AC197150.3_FG003	0	0.18526	0.119882	0.10307	0.105527	0	0.115242	0.0500407	0	0.118746	0	0.0621749	0	0.175932	0	0.0472672	0	0	0.3444	0
AC197164.4_FG002	0	0	0	0	0	0	0	0	0	0	0	0	0	0	0	0	0	0	0	0
AC197230.3_FG001	0	0	0	0	0	0	0	0	0	0	0	0	0	0	0	0	0	0	0	0
AC197242.3_FG001	0	0	0	0	0	0	0	0	0	0	0	0	0	0	0	0	0	0	0	0
AC197246.3_FG001	3.70011	5.78308	2.2336	3.32579	6.89108	17.3636	34.5181	12.0028	3.95239	14.5087	7.487	8.02863	4.24255	4.92164	13.6543	10.7575	10.1227	15.9608	6.34994	11.3685
AC197246.3_FG003	64.6135	51.7885	61.257	58.5023	86.3216	107.197	52.7459	74.9309	68.3754	96.8332	80.6663	89.8722	88.1975	116.613	117.691	82.5732	48.8119	59.2413	68.7116	65.3492
AC197265.3_FG005	0	0	0.45529	0	0	0	0	0.752803	0	0	0	0	0	0	0	0.716009	0	0	0	0
AC197267.3_FG001	3.72021	10.1753	12.6322	4.77693	0	0	8.26323	1.16038	0	0	4.70479	0	0	0	1.71606	3.311	0	0	0	0
AC197274.4_FG010	1.26163	0	0	0	0	0	3.73639	0	0	0.46669	0	1.46649	0	0	0	0.00459814	0	0	0	0
AC197340.3_FG003	0	0	0	0	0	0	0	6.13437	0	0	0	0	0	0	0	5.83454	0	0	0	0
AC197340.3_FG004	0	0	0	0	0	0	0	0	0	0	0	0	0	0	0	0	0	0	0	0
AC197347.3_FG003	0	0	0	0	0	0	0	0	0	0	0	0	0	0	0	0	0	0	0	0
AC197355.3_FG001	0	0	0	0	0	0	0	0	0	0	0	0	0	0	4.5184	0	5.15345	0	0	0
AC197373.4_FG005	0	0	0	0	0	0	0	0	0	0	0	0	0	0	0	0	0	0	0	0
AC197376.3_FG001	0	0	0	0	0	0	0	0	0	0	0	0	0	0	0	0	0	0	0	0
AC197377.3_FG001	0	0	0	0	0	0	0	0	0	0	0	0	0	0	0	0	0	0	0	0
AC197377.3_FG004	0	0	0	0	0	0	0	0	0	0	0	0	0	0	0	0	0	0	0	0
AC197387.3_FG004	140.041	143.452	94.2468	106.514	29.93	104.057	38.298	45.2546	31.2409	55.0708	48.6635	19.0649	36.1645	28.6681	37.2456	40.0484	35.1791	27.2107	88.4098	29.3344
AC197427.3_FG003	0	0	0	0	0	0	0	0	0	0	0	0	0	0	0	0	0	0	0	0
AC197432.4_FG001	0	0.179211	0.173041	0	0.203377	0	0	0.286117	0.445381	0.50899	0.580032	0.177712	0	0	0	0.136066	0	0.260318	0	0
AC197477.3_FG002	0	0	0	0	0	0	0	0	0	0	0	0	0	0	0	0	0	0	0	0
AC197526.3_FG003	0	0	0	0	0	0	0	0	0	0	0	0	0	0	0	0	0	0	0	0
AC197541.3_FG009	0	0	0	0	0	0	0	0	0	0	0	0	0	0	0	0	0	0	0	0
AC197544.3_FG002	0	0	0	0	0	0	0	0	0	0	0	0	0	0	0	0	0	0	0	0
AC197545.3_FG002	1.84979	7.70964	6.63003	6.43288	8.33916	7.01456	2.96739	8.36611	6.43667	10.6062	8.38265	9.19812	6.56489	9.73932	10.8081	9.14621	5.35257	8.57416	8.59762	7.93633
AC197555.3_FG008	79.2148	30.2323	35.0994	30.3077	28.2846	56.6506	56.2631	28.5868	21.467	42.5919	43.3917	25.3399	18.8596	33.4374	54.8103	30.742	32.2261	31.3679	47.0931	31.7427
AC197575.3_FG008	0	0	0	0	0	0	0	0	0	0	0	0	0	0	0	0	0	0	0	0
AC197577.2_FG002	0	0	0	0	0	0	0	0	0	0	0	0	0	0	0	0	0	0	0	0
AC197578.4_FG001	0.411812	0.96546	1.47602	1.12367	1.68913	0.585611	0.152451	1.2845	0.699825	0.304675	1.0416	2.07434	0	1.25529	0.284941	0.8552	1.94993	0.46747	0.736177	1.02591
AC197583.2_FG003	0	0	0	0	0	0	0	0	0	0	0	0	0	0	0	0	0	0	0	0
AC197595.3_FG001	0	0	0	0	0	0	0	0	0	0	0	0	0	0	0	0	0	0	0	0
AC197672.3_FG002	0.933408	2.84095	4.5225	3.10675	3.99739	1.0479	0.872953	4.12197	2.79078	1.74461	0.931927	2.58878	2.57503	3.04944	1.2237	3.54157	2.688	2.76044	1.93208	2.63127
AC197697.3_FG001	0	0	0	0	0	0	0	0	0	0	0	0	0	0	0	0	0	0	0	0
AC197699.3_FG002	0.953459	0.223531	0.287782	0.306072	0.338232	0.406756	0.705934	0.178438	0	0.211623	0.12058	0.147775	0	0.528428	0.439812	0.169717	0.200651	0.108232	0.409069	0.0791754
AC197699.3_FG003	7.85083	6.34437	6.05866	6.58692	5.69663	7.86566	7.26586	5.84368	6.75741	8.31653	12.1851	7.81232	6.57596	6.42777	10.6997	8.8929	8.16697	8.91192	10.7173	8.89001
AC197699.3_FG005	0	0	0	0	0	0	0	0	0	0	0	0	0	0	0	0	0	0	0	0
AC197699.3_FG006	0	0	0	0	0	0	0	0	0	0	0	0	0	0	0	0	0	0	0	0
AC197699.3_FG008	0	0	0	0	0	0	0	0	0	0	0	0	0	0	0	0	0	0	0	0
AC197699.3_FG009	0	0	0	0	0	0	0	0	0	0	0	0	0	0	0	0	0	0	0	0
AC197699.3_FG010	0	0	0	0	0	0	0	0	0	0	0	0	0	0	0	0	0	0	0	0
AC197705.4_FG001	0	0	0.0771131	0	0.0906317	0	0.453984	0.0637517	1.58781	2.49505	3.61875	4.75168	1.50655	2.15226	9.23949	1.45526	1.61297	0.69604	0.876904	1.69725
AC197705.4_FG003	3.08373	0.803284	1.93908	1.31989	2.27902	2.92345	12.1769	2.56495	3.49362	6.84441	20.1493	2.38971	6.73487	1.13938	9.00894	3.65938	4.86717	1.16684	16.9054	2.56073
AC197705.4_FG004	0	0	0	0	0	0	0	0	0	0	0	0	0	0	0	0	0	0	0	0
AC197705.4_FG006	14.9049	12.275	14.2748	17.2248	18.6076	20.3801	20.8825	20.5988	15.3645	13.9961	11.5997	15.4598	11.6437	13.8524	14.2795	16.4627	15.442	12.234	12.7895	15.4237
AC197705.4_FG007	10.1114	9.59502	10.6272	13.8336	11.1558	10.0994	9.26887	12.2401	10.8709	11.1322	10.8084	15.4849	11.6332	13.4762	12.771	12.9274	9.11954	7.652	7.91887	16.6931
AC197705.4_FG008	0	0	0	0	0	0	0	0	0	0	0	0	0	0	0	0	0	0	0	0
AC197705.4_FG011	1.97737	8.06435	6.80758	5.51449	3.8909	4.83295	2.74506	4.20174	4.56042	2.33157	2.42255	2.49006	2.32799	2.67127	1.42519	3.77639	5.85181	3.57738	1.14883	2.97615
AC197714.3_FG004	0	0	0	0	0	0	0	0.606544	0	0.719344	0	0.753471	0	0	0.897001	0	0	0	1.3905	0
AC197717.3_FG002	2.71531	1.45884	1.40862	1.63434	2.48334	2.17196	4.27209	1.58802	1.48318	2.13445	3.00469	2.63025	3.61374	2.82166	2.6616	1.30901	4.10711	3.0823	3.39782	1.1274
AC197718.3_FG002	0	0	0	0	0	0	0	0	0	0	0	0	0	0	0	0	0	0	0	0
AC197738.3_FG007	0	0	0	0	0	0	0	0	0	0	0	0	0	0	0	0	0	0	0	0
AC197757.3_FG002	0	0	0	0	0	0	0	0	0	0	0	0	0	0	0	0	0	0	0	0
AC197757.3_FG003	0	0	0	0	0	0	0	0	0	0	0	0	0	0	0	0	0	0	0	0
AC197758.3_FG004	0	0.649713	0.47051	0.266888	0.276497	0	0.615558	1.55594	0	0.153775	0.525715	0.322141	0	0.691166	0	0.369973	0.874814	3.30317	4.45874	5.69573
AC197764.4_FG003	0	0.657191	2.22099	0	20.5099	19.1341	6.84907	12.5908	15.5161	24.5761	46.7954	33.8882	36.5037	24.7023	49.6537	16.9651	14.6006	13.8421	16.8375	18.5059
AC197770.3_FG002	0	0.314305	0	0	0	0	0	0	0	0	0	0	0	0	0	0	0	0	0	0
AC197771.3_FG001	0	0	0	0	0	0	0	0.14208	0	0	0	0	0	0	0	0	0.23965	0	0	0
AC197783.3_FG005	0	0	0	0	0	0	0	0	0	0	0	0	0	0	0	0	0	0	0	0
AC197835.3_FG001	0	0	0	0	0	0	0	0	0	0	0	0	0	0	0	0	0	0	0	0
AC197837.3_FG003	0	0	0	0	0	0	0	0	0	0	0	0	0	0	0	0	0	0	0	0
AC197901.3_FG003	0	0	0	0	0	0	0	0	0	1.73558	0	0	0	0	0	0	0	1.33147	0	2.92203
AC197903.4_FG001	0	0	0	0	0	0	0	0	0	0	0	0	0	0	0	0	0	0	0	0
AC197909.3_FG002	0	0	0	0	0	0	0	0	0	0	0	0	0	0	0	0	0	0	0	0
AC198019.2_FG004	0	0	0	0	0	0	0	0	0	0	0	0	0	0	0	0	0	0	0	0
AC198025.3_FG001	6.36942	1.77769	2.05979	2.33676	1.00871	3.23484	1.34739	1.41908	0	0.336597	0	0	0	0	0.419726	1.8896	0	2.06579	1.95194	0.377798
AC198081.2_FG001	0	0	0	0	0	0	0	0	0	0	0	0	0	0	0	0	0	0	0	0
AC198081.2_FG005	0	0	0	0	0	0	0	0	0	0	0	0	0	0	0	0	0	0	0	0
AC198122.3_FG002	0	0	0	0	0	0	0	0	0	0	0	0	0	0	0	0	0	0	0	0
AC198169.4_FG004	11.204	22.3848	31.1053	21.3084	24.6066	18.4878	13.93	29.3422	32.024	19.159	18.4468	22.6072	17.6597	24.6038	11.9941	21.0095	16.4604	15.238	25.6975	19.5732
AC198174.4_FG001	0	0	0	0	0	0	0	0	0	0	0	0	0	0	0	0	0	0	0	0
AC198179.4_FG001	0	0	0	0	0	0	0	0	0	0	0	0	0	0	0	0	0	0	0	0
AC198179.4_FG002	0	0	0	0	0	0	0	0	0	0	0	0	0	0	0	0	0	0	0	0
AC198206.5_FG001	0.429337	1.34206	0.971897	0.758023	0.761519	0.915799	0.317877	0.602622	0.938065	0.794103	0.135741	0.249533	0.175813	0.237948	1.58436	0.573168	0	0.121841	0.460504	0.356522
AC198208.3_FG002	0	0	0	0	0	0	0	0	0	0	0	0	0	0	0	0	0	0	0	0
AC198223.3_FG001	0	0	0	0	1.26884	0	0	0	0	0	0	0	0	0	0	0	0	0	0	0
AC198229.4_FG002	0	0	0	0	0	0	0	0	0	0	0	0	0	0	0	0	0	0	0	0
AC198230.4_FG003	0	0	0	0	0	0	0	0	0	0	0	0	0	0	0	0	0	0	0	0
AC198291.3_FG001	0	0	0	0	0	0	0	0	0	0	0	0	0	0	0	0	0	0	0	0
AC198324.3_FG003	0	0	0	0	0	0	0	0	0	0	0	0	0	0	0	0	0	0	0	0
AC198352.4_FG005	0	0.461485	0	0	0	0	0	0	0	0	0	0	0	0	0	0	0	0	0	0.490379
AC198353.5_FG001	75.2837	87.5407	88.2363	68.0994	48.4682	49.1134	30.6471	62.8607	67.0767	71.8714	58.0736	51.3235	85.1761	61.0803	79.9553	80.8179	103.579	93.6816	92.3107	64.0195
AC198353.5_FG004	4.27777	7.05737	10.2216	12.2827	10.3275	3.04157	3.6951	12.0087	12.4621	6.15392	3.30606	7.18254	10.8998	11.459	2.52138	9.80011	12.2532	12.005	5.60793	9.57139
AC198357.3_FG002	0	0	0	0	0	0	0	0	0	0	0	0	0	0	0	0	0	0	0	0
AC198361.3_FG004	27.9674	35.5445	30.2113	26.4612	24.7378	31.8166	30.0794	24.0583	24.1567	27.1167	26.62	22.3575	18.8065	22.1897	30.1472	28.21	20.7545	22.8916	19.3669	17.357
AC198366.3_FG004	0.504477	0.0985589	0	0	0.0559248	0	0	0	0	0.373233	0	0.19547	0	0	0.232705	0.149662	0	0.143165	0.180366	0
AC198371.3_FG003	0	0	0	0	0	0	0	0	0	0	0	0	0	0	0	0	0	0	0	0
AC198371.3_FG011	0	0	0	0	0	0	0	0	0	0	0	0	0	0	0	0	0	0	0	0
AC198379.3_FG006	0	0	0	0	0	0	0	0	0	0	0	0	0	0	0	0	0	0	0	0
AC198380.3_FG001	0	0	0	0	0	0	0	0	0	0	0	0	0	0	0	0	0	0	0	0
AC198382.3_FG001	18.1377	3.96876	5.20076	4.42505	2.41283	1.54755	2.6858	1.35778	4.22714	1.61028	1.37628	2.24891	0.594192	0	3.01197	1.93712	0.381699	1.23535	1.55635	2.40985
AC198386.3_FG001	0	0	0	0.828841	0.286228	0	0	0	0	0.47756	0	0	0	0	0	0	0	0	0	0
AC198393.3_FG001	0	0	0	0	0	0	0	0	0	0	0	0	0	0	0	0	0	0	0	0
AC198398.3_FG003	0	0	0	0	0	0	0	0	0	0	0	0	0	0	0	0	0	0	0	0
AC198403.3_FG001	0	0	0	0.244067	0.16857	1.08118	1.12584	0.237149	0	0.843755	0.480761	0	0	0	0	0.225558	0	0	1.08733	0
AC198414.2_FG001	0	0	0	0	0	0	0	0	0	0	0	0	0	0	0	0	0	0	0	0
AC198418.3_FG005	21.8347	20.3424	33.0411	28.7754	28.6609	12.7612	12.5422	23.0927	29.9201	17.2699	13.2681	15.7977	15.8799	26.0513	10.5047	14.7999	16.1729	24.2342	15.5613	14.9617
AC198421.3_FG003	5.95328	1.17303	1.51596	0.00106314	2.19098	0.0104473	4.71519	2.27491	0.752104	0.000878764	0	0.000109521	2.26938	2.23725	2.00167	0.173717	2.75704	0.190305	3.58457	1.02686
AC198479.3_FG007	0	0	0	0	0	0	0	0	0	0	0	0	0	0	0	0	0	0	0	0
AC198481.3_FG004	10.507	10.8795	19.7217	21.6708	16.2777	3.54857	8.07104	16.1406	11.5423	8.40513	6.89304	17.7095	10.9717	15.9411	6.17952	14.7673	12.9905	18.9343	10.6124	16.414
AC198490.3_FG003	0	1.53111	0.985603	2.09649	0.86879	1.85743	0	2.03707	0	1.93272	0	0.506104	0	0	0	2.325	0	0	1.86799	1.08465
AC198494.3_FG002	0	0	0	0	0	0	0	0	0	0	0	0	0	0	0	0	0	0	0	0
AC198506.3_FG001	0	0	0	0	0	0	0	0	0	0	0	0	0	0	0	0	0	0	0	0
AC198509.3_FG004	0	0	0	0	0	0	0	0	0	0	0	0	0	0	0	0	0	0	0	0
AC198509.3_FG005	0	0	0	0	0	0	0	0	0	0	0	0	0	0	0	0	0	0	0	0
AC198510.5_FG002	0	0	0	0	0	0	0	0	0	0	0	0	0	0	0	0	0	0	0	0
AC198515.3_FG011	0	0	0	0	0	0	0	0	0	0	0	0	0	0	0	0	0	0	0	0
AC198518.3_FG002	0	0.688495	0	0	0.195335	0	1.3046	0.549605	0	0.325908	0	0.34137	0	0.976563	0	0	0	0	0	0.365801
AC198518.3_FG003	19.4178	15.9556	11.4201	13.7501	11.3961	18.2732	22.8338	13.3603	17.4697	18.2745	18.5982	15.6009	16.1371	15.1931	22.9195	12.199	13.6714	15.5592	22.8693	16.1246
AC198518.3_FG005	0	0	0	0	0	0	0	0	0	0	0	0	0	0	0	0	0	0	0	0
AC198597.4_FG001	0	0	0	0	0	0	0	0	0	0	0	0	0	0	0	0	0	0	0	0
AC198605.3_FG005	0	0	0	0	0	0	0	0	0	0	0	0	0	0	0	0	0	0	0	0
AC198691.3_FG005	0	0	0	0	0	0	0	0	0	0	0	0	0	0	0	0	0	0	0	0
AC198699.3_FG004	28.9425	32.769	23.8167	20.0297	6.51799	18.3101	13.4984	10.5203	11.397	19.3053	10.5196	8.03547	7.27914	8.20973	11.5635	11.8315	11.5102	10.9945	13.1996	9.21425
AC198700.2_FG004	0	0	0	0	0	0	0	0	0	0	0	0	0	0	0	0	0	0	0.346583	0
AC198721.3_FG002	0	0	0	0	0	0	0	0	0	0	0	0	0	0	0	0	0	0	0	0
AC198723.4_FG002	0	0	0	0	0	0	0	0	0	0	0	0	0	0	0	0	0	0	0	0
AC198723.4_FG003	0	0	0	0	0	0	0	0	0	0	0	0	0	0	0	0	0	0	0	0
AC198725.4_FG004	0	0.722779	0.232633	0.296902	1.91391	6.79536	4.56522	1.92324	1.94597	1.02641	2.72923	0.716737	0.757487	1.02519	1.13769	0.914621	0.973195	0	1.76361	0.384016
AC198725.4_FG007	2.02806	3.43389	3.99582	3.76151	5.37079	3.20441	3.92073	5.27148	4.86878	3.41767	4.55964	6.02455	3.41423	4.74575	4.46962	5.98317	3.6159	6.26699	4.51169	4.77162
AC198725.4_FG009	0	0.303272	1.31775	0.498311	6.10899	7.45011	19.2511	10.0469	18.8426	30.4343	59.1396	35.7877	41.6364	24.7343	58.358	33.5029	16.538	32.8194	67.7098	30.4536
AC198743.3_FG008	0	0	0	0	0	0	0	0	0	0	0	0	0	0	0	0	0	0	0	0
AC198744.3_FG004	0	0	0	0	0	0	0	0	0	0	0	0	0	0	0	0	0	0	0	0
AC198752.4_FG004	0	0	0	0	0	0	0	0	0	0	0	0	0	0	0	0	0	0	0	0
AC198766.3_FG005	0	0	0	0	0	0	0	0	0	0	0	0	0	0	0	0	0	0	0	0
AC198773.3_FG003	0	0	0	0	0	0	0	0	0	0	0	0	0	0	0	0	0	0	0	0
AC198781.3_FG002	0	0	0	0	0	0	0	0	0	0	0	0	0	0	0	0	0	0	0	0
AC198787.3_FG001	0	0	0	0	0	0	0	0	0	0	0	0	0	0	0	0	0	0	0	0
AC198787.3_FG004	0	0	0	0	0	0	0	0	0	0	0	0	0	0	0	0	0	0	0	0
AC198787.3_FG009	0	0	0	0	0	0	0	0	0	0	0	0	0	0	0	0	0	0	0	0
AC198871.3_FG002	0	0.0609052	0	0	0.0345591	0	0	0.0486188	0	0.0576605	0	0.060396	0	0.172776	0.071901	0	0	0	0.111459	0
AC198901.4_FG004	0	0	0	0	0	0	0	0	0	0	0	0	0	0	0	0	0	0	0	0
AC198923.4_FG002	0	0	0	0	0.27972	0	0	0	0	0	0	0	0	0	0.581963	0	0	0	0	0
AC198937.4_FG003	0.50915	0.198944	0.192095	0	0.338657	1.44806	1.13091	1.58811	1.48327	1.88345	5.1512	2.56465	7.92288	5.07928	5.16694	3.32307	2.94657	5.49066	6.9174	5.70779
AC198937.4_FG005	0	0	0	0	0	0	0	0	0	0	0	0	0	0	0	0	0	0	0	0
AC198940.4_FG008	0	0	0	0	0	0	0	0	0	0	0	0	0	0	0	0	0	0	0	0
AC198979.4_FG009	0	0	0	0	0	0	0	0	0	0	0	0	0	0	0	0	0	0	0	0
AC198981.4_FG001	0	0	0	0	0	0	0	0	0	0	0	0	0	0	0	0	0	0	0	0
AC198982.3_FG006	39.8821	28.4567	33.365	20.5956	29.6029	25.8911	11.5546	36.7784	39.5704	25.0163	15.3505	20.8281	31.2433	36.5189	15.1974	26.7501	20.9825	28.5413	23.5585	20.1589
AC198993.3_FG004	0	0	0	0	0	0	0	0	0	0	0	0	0	0	0	0	0	0	0	0
AC198995.3_FG003	0	0	0	0	0	0	0	0	0	0	0	0	0	0	0	0	0	0	0	0
AC199001.3_FG005	2.58776	10.4484	8.78695	7.47634	6.94866	6.3376	8.51538	8.60969	7.25952	11.9127	11.8178	6.57313	10.8324	9.88001	8.22316	8.35948	7.41237	8.15977	6.37364	7.99862
AC199005.2_FG003	0	0	0	0	0	0	0	0	0	0	0	0	0	0	0	0	0	0	0	0
AC199039.3_FG003	0	0	0	0.0966406	0	0	0	0	0	0	0	0	0	0	0.138868	0	0	0	0	0
AC199043.2_FG002	0	0	0	0	4.37576	0	0	3.07797	0	5.47558	6.23984	0	0	0	2.27596	0	0	0	0	0
AC199054.3_FG003	0	0	0	0	0	0	0	0	0	0	0	0	0	0	0	0	0	0	0	0
AC199054.3_FG007	0	0	0	0	0	0	0	0	0	0	0	0	0	0	0	0	0	0	0	0
AC199058.2_FG001	3.2178	1.25731	1.21403	1.54943	1.07014	1.14396	0	2.00735	1.56236	2.38066	5.08676	1.2468	0	2.67506	2.22646	2.38655	0.846462	2.73953	3.45138	2.00405
AC199067.2_FG004	15.311	9.57208	8.37608	8.35551	6.44983	15.7852	16.4373	6.68597	6.69063	10.1949	15.4905	7.41567	10.0317	6.36425	16.9503	7.72186	7.24975	9.12466	16.4224	13.0321
AC199068.2_FG017	11.6825	6.05543	3.05096	5.12029	4.53281	7.50778	10.313	3.36363	1.74532	2.66065	5.25627	1.39266	0.368	1.24514	2.06971	3.19923	2.9824	2.80522	3.24428	1.41365
AC199175.2_FG003	0	0	0	0	0	0	0	0	0	0	0	0	0	0	0	0	0	0	0	0
AC199175.2_FG006	0	0	0	0	0	0	0	0	0	0	0	0	0	0	0	0	0	0	0	0
AC199182.3_FG003	0	0	0	0	0	0	0	0	0	0	0	0	0	0	0	0	0	0	0	0
AC199183.3_FG001	0	0	0	0	0	0	0	0	0	0	0	0	0	0	0	0	0	0	0	0
AC199194.3_FG002	0	0	0	0	0	0	0	0	0	0	0	0	0	0	0	0	0	0	0	0
AC199198.3_FG002	0	0	0	0	0	0	0	0	0	0	0	0	0	0	0	0	0	0	0	0
AC199198.3_FG003	0	0	0	0	0	0	0	0	0	0	0	0	0	0	0	0	0	0	0	0
AC199204.3_FG002	0	0	0	0	0	0	0	0	0	0	0	0	0	0	0	0	0	0	0	0
AC199217.3_FG004	0	0	0	0	0	0	0	0	0	0	0	0	0	0	0	0	0	0	0	0
AC199315.4_FG001	56.8639	37.772	45.0533	43.8096	57.9945	72.7762	71.5726	81.5884	99.3943	176.695	190.57	152.028	149.029	91.3941	264.925	126.523	98.7254	103.279	85.3885	108.606
AC199315.4_FG002	0	0	0	0	0	0	0	0	0	0	0	0	0	0	0	0	0	0	0	0
AC199325.3_FG001	0	0	0	0	0	0	0	0	0	0	0	0	0	0	0	0	0	0	0	0
AC199325.3_FG005	0	0	0	0	0	0	0	0	0	0	0	0	0	0	0	0	0	0	0	0
AC199335.3_FG002	0	0	0	0	0	0	0	0	0	0	0	0	0	0	0	0	0	0	0	0
AC199343.3_FG013	0	0	0	0	0.0687357	0	0	0	0	0	0	0	0	0	0	0	0	0	0	0.128721
AC199355.3_FG004	0	0	0	0	0	0	0	0	0	0	0	0	0	0	0	0	0	0	0	0
AC199363.4_FG003	0.898724	4.03839	7.1206	4.47177	5.18075	1.27802	4.65786	4.90567	3.49091	2.3272	0.852433	5.74578	5.15239	8.96567	0.621845	5.33246	5.91038	3.06058	2.89189	3.73151
AC199370.4_FG006	0	0	0	0	0	0	0	0	0	0	0	0	0	0	0	0	0	0	0	0
AC199379.4_FG001	0	0	0	0	0	0	0	0	0	0	0	0	0	0	0	0	0	0	0	0
AC199379.4_FG008	0	0	0	0	0	0	0	0	0	0	0	0	0	0	0	0	0	0	0	0
AC199382.3_FG005	0	0	0	0	0	0	0	0	0	0	0	0	0	0	0.55665	0	0	0	0	0
AC199384.3_FG002	0	0	0.492801	0.419298	0	0	0	0.407413	0	0	1.65186	0	0	0	0.602512	0.3875	0	0	1.86799	1.08465
AC199421.3_FG001	0	0	0	0	0	0	0	0	0	0	0	0	0	0	0	0	0	0	0	0
AC199439.4_FG005	0	0	0	0	0	0	0	0	0	0	0	0	0	0	0	0	0	0	0	0
AC199479.4_FG004	0	0	0	0	0	0	0	0	0	0	0	0	0	0	0	0	0	0	0	0
AC199481.3_FG001	0	0	0	0	0	0	0	0	0	0	0	0	0	0	0	0	0	0	0	0
AC199487.4_FG002	0	0	0	0	0	0	0	0	0	0	0	0	0	0	0	0	0	0	0	0
AC199487.4_FG003	0	2.22188	6.43618	9.127	5.043	4.04312	0	5.32098	0	0	0	2.20331	0	9.45456	0	3.37394	0	3.22747	4.06612	2.36099
AC199488.4_FG003	0	0	0	0	0	0	0	0	0	0	0	0	0	0	0	0	0	0	0	0
AC199488.4_FG004	0	0	0	0	0	0	0	0	0	0	0	0	0	0	0	0	0	0	0	0
AC199492.3_FG001	0	0	0	0	0	0	0	0	0	0	0	0	0	0	0	0	0	0	0	0
AC199517.4_FG001	0	0	0	0	0	0	0	0	0	0	0	0	0	0	0	0	0	0	0	0
AC199517.4_FG006	0	0	0	0	0	0	0	0	0	0	0	0	0	0	0	0	0	0	0	0
AC199524.3_FG002	0	0	0	0	0	0	0	0	0	0	0	0	0	0	0	0	0	0	0	0
AC199526.5_FG001	0	0	0.465412	0	1.64101	0.877097	1.82666	0	2.99474	3.19428	7.02024	5.25772	1.0103	2.73471	4.5522	0.365964	0.649001	1.4003	3.52834	2.56091
AC199526.5_FG002	176.295	141.604	136.73	78.1005	981.754	1963.24	1282.73	1115.29	960.471	1534	2765.52	1355.83	1214.95	1018.33	2243.6	908.496	714.06	941.844	964.459	788.599
AC199526.5_FG003	15.6927	22.6305	17.2736	16.8784	15.1009	22.0856	19.165	16.8037	17.1341	18.0735	17.2885	15.4206	13.3823	13.8977	13.7312	14.4946	13.3823	15.6099	15.3859	12.5798
AC199541.4_FG001	19.7494	20.6506	11.4391	14.644	19.6734	38.171	40.7776	19.9552	17.5574	25.5185	37.4643	15.8435	24.1482	13.7205	31.3076	15.514	15.8051	9.63054	14.3209	13.7436
AC199541.4_FG002	0	0	0	0	0	0	0	0	0	0	0	0	0	0	0	0	0	0	0	0.115492
AC199541.4_FG004	0	0.43475	0.209892	0.446465	0.493376	0.593331	0.823791	0.520572	0.270114	0.617383	0.527666	0.323337	0.911253	0.308325	0.513239	0.412607	0.585375	0.157878	0	0.346477
AC199541.4_FG007	3.56477	3.87407	2.43581	2.82177	3.02579	6.88565	4.26792	3.45216	3.23454	5.80006	4.9548	2.85206	4.15453	1.91686	6.99772	3.35183	2.42618	4.57027	3.68843	4.02089
AC199543.4_FG004	0	0	0	0	0	0	0	0	0	0	0	0	0	0	0	0	0	0	0	0
AC199554.2_FG003	0	0	0	0	0	0	0	0	0	0	0	0	0	0	0	0	0	0	0	0
AC199571.3_FG001	0	0	0	0	0	0	0	0.266345	0	0	0	0	0	0	0	0	0	0	0	0
AC199571.3_FG003	0	0	0	0	0	0	0	0	0	0	0	0	0	0	0	0	0	0	0	0
AC199571.3_FG004	8.22205	3.67161	3.32364	3.20496	1.82294	6.68117	4.34824	1.0991	1.99605	1.3035	2.22816	2.04801	2.40495	1.30195	2.16724	2.43922	4.6347	1.33333	8.39896	1.46306
AC199572.3_FG005	0	0	0	0	0	0	0	0	0	0	0	0	0	0	0	0	0	0	0	0
AC199577.4_FG004	0	0	0	0	0	0	0	0	0	0	0	0	0	0	0	0	0	0	0	0
AC199624.4_FG007	0	0	0	0	0	0	0	0.137928	0	0	0	0	0	0	0	0	0	0	0	0
AC199632.4_FG007	0	0	0	0.0795257	0.054926	0	0	0	0	0	0	0	0	0	0.22855	0	0	0	0	0
AC199638.4_FG001	0	0	0	0	0	0	0	0	0	0	0	0	0	0	0	0	0	0	0	0
AC199701.4_FG001	0	0	0	0	0	0	0	0	0	0	0	0	0	0	0	0	0	0	0	0
AC199703.3_FG003	0	0	0.797873	0	0.703413	0.751753	0	0.659566	1.02671	0	0.668555	0.409668	2.59777	0.585975	1.95083	2.50941	1.11259	0.600216	13.6085	1.75595
AC199705.3_FG006	0	0	0	0	0	0	0	0	0	0	0	0	0	0	0	0	0	0	0	0
AC199705.3_FG008	2.44003	8.5807	6.44414	10.1827	9.7378	2.60236	2.70987	6.08864	7.10836	5.41571	1.5429	6.14536	5.99517	14.1994	2.25108	8.68657	7.06053	6.92455	4.36194	8.61138
AC199728.4_FG006	0	0	0	0	0	0	0	0	0	0	0	0	0	0	0	0	0	0	0	0
AC199765.4_FG008	4.38779	1.51277	2.43449	1.57424	6.58093	11.011	18.5366	4.26684	8.02046	11.9348	15.5047	10.7009	12.8947	11.4438	15.1205	10.5669	17.1098	19.6303	27.4996	24.6481
AC199768.4_FG008	0	0	0	0	0	0	0	0	0	0	0	0	0	0	0	0	0	0	0	0
AC199771.4_FG001	0	0	0	0	0	0	0	0	0	0	0	0	0	0	0	0	0	0	0	0
AC199777.3_FG001	0	0	0	0	0	0	0	0	0	0	0	0	0	0	0	0	0	0	0	0
AC199779.3_FG006	0	0	5.37183e-05	0	0	0.0488179	0.0002766	0.000294381	1.02209	0	2.64805	0.0522758	0	0	3.38077	0	0.000480561	0	0	0
AC199782.5_FG001	13.0796	8.76115	15.9322	14.3956	17.8967	10.3627	16.3245	19.9322	21.4107	17.6947	17.2501	28.6701	26.0153	27.5462	26.202	18.958	23.7897	25.0284	16.0332	29.9462
AC199782.5_FG002	6.3185	8.26535	10.9866	9.52427	11.9381	8.39915	12.8141	12.2534	15.7395	11.89	9.90157	17.5634	23.3993	13.2461	12.5454	13.7735	14.4532	15.9042	12.7686	18.136
AC199782.5_FG003	2.30098	2.33761	2.43076	1.65843	1.88759	6.70777	3.91835	2.72716	3.35164	3.40473	3.34645	2.25104	1.69606	4.33587	4.67015	3.95925	6.295	3.66285	5.26511	3.21555
AC199790.4_FG013	0	0	0	0	0	0	0	0	0	0	0	0	0	0	0	0	0	0	0	0
AC199801.4_FG005	0	0	0	0	0	0	0	0	0	0	0	0	0	0	0	0	0	0	0	0
AC199810.3_FG003	0	0	0	0	0	0	0	0	0	0	0	0	0	0	0	0	0	0	0	0
AC199820.4_FG006	0	0	0	0	0	0	0	0	0	0	0	0	0	0	0	0	0	0	0	0
AC199826.4_FG003	0.541444	0.211562	0	1.91191	0.120045	0.769952	1.20264	0.168884	0.262891	0.801164	0.68474	0.419586	0.443442	0.90024	0.249757	0.803146	0	1.22925	1.54866	0.449615
AC199843.4_FG007	0	0.18909	0.12172	0	0	0.344084	0	0.0503149	0	0.119344	0	0	0	0.178823	0	0.0957114	0	0.0915581	0	0.133953
AC199857.4_FG004	0	0	0	0	0	0	0	0	0	0	0	0	0	0	0	0	0	0	0	0
AC199873.4_FG002	0	0	0.194776	0	0	0	0	0.161027	0	0	0	0	0	0	0	0	0	0	0	0
AC199875.3_FG002	0	0	0	0	0	0	0	0	0	0	0	0	0	0	0	0	0	0	0	0
AC199893.4_FG002	1.33736	0.261277	0.252283	0.858617	2.6686	6.6562	7.92135	1.66856	3.24669	1.48415	3.80542	1.81365	1.64294	2.96477	5.55207	1.58701	2.4626	2.27716	1.43444	1.94345
AC199908.4_FG002	0	0	0	0	0	0	0	0	0	0	0	0	0	0	0	0	0	0	0	0
AC199911.5_FG001	0.554982	0.216852	0	0	0.123047	0.394602	0	0.173106	0.538929	0.205299	0	0	0	0	0.256002	0.164646	0	0	0	0
AC199918.4_FG003	0	0	0	0	0	0	0	0	0	0	0	0	0	0	0	0	0	0	0	0
AC199932.4_FG002	0	0	0	0	0	0	0	0	0	0	0	0	0	0	0	0	0	0	0	0
AC199956.4_FG003	0	0	0	0	0	0	0	0	0	0	0	0	0	0	0	0	0	0	0	0
AC199961.4_FG001	0	0.144791	0.139807	0.059477	0	0.131737	0	0.173374	0	0	0	0.0717903	0	0	0	0	0	0.315482	0	0.153856
AC199961.4_FG004	0	0.0583639	0	0.0479493	0.0662343	0.212408	0	0.0465902	0	0	0	0	0	0	0	0.044313	0	0	0	0
AC200038.4_FG011	0	0	0	0	0	0	0	0	0	0	0	0	0	0	0	0	0	0	0	0
AC200045.3_FG006	0	0	0	0	0	0	0	0	0	0	0	0	0	0	0	0	0	0	0	0
AC200047.3_FG004	0	0	0	0	0	0	0	0	0	0	0	0	0	0	0	0	0	0	0	0
AC200057.4_FG006	0	0	0	0	0	0	0	0	0	0	0	0	0.452269	0	0	0	0	0	0	0
AC200057.4_FG007	19.5028	10.3916	7.7595	5.80533	6.91847	17.3966	16.015	5.53018	6.71463	16.0031	11.6595	7.96896	10.1645	5.30619	12.5948	6.20666	6.71609	8.8555	8.621	6.91976
AC200065.5_FG009	0	0	0	0	0	0	0	0	0	0	0	0	0	0	0	0	0	0	0	0
AC200069.4_FG002	0	0	0	0	0	0	0	0	0	0	0	0	0	0	0	0	0	0	0	0
AC200099.4_FG003	81.1239	0	10.2023	0	0	0	0	0	0	10.0031	0	10.4777	110.734	0	0	24.0669	0	0	0	0
AC200099.4_FG006	11.8785	9.5728	5.18183	5.1239	2.05752	10.8212	5.22187	2.19988	1.80233	5.3553	5.86805	1.00681	0.60803	1.23437	5.30808	4.84545	3.12471	3.16029	6.37038	2.00361
AC200106.4_FG003	0	0	0	0	0.215903	0	0	0	0	0	0	0	0	0	0	0	0	0	0	0
AC200112.4_FG007	0	0	0	0	0	0	0	0	0	0	0	0	0	0	0	0	0	0	0.529162	0
AC200112.4_FG008	0	0	0	0	0	0	0	0	0	0	0	0	0	0	0	0	0	0	0	0
AC200117.3_FG004	0	0	0	0	0	0	0	0	0	0	0	0	0	0	0	0	0	0	0	0
AC200122.4_FG004	2.36213	0.461485	0.891198	1.51655	0	0	0	0.36839	0.573451	0	1.49364	0.915255	0	0	2.17921	1.05115	0	0.670346	0.844534	0
AC200124.3_FG005	0	0	0	0	0	0	0	0	0	0	0	0	0	0	0	0	0	0	0	0
AC200138.3_FG003	0	0	0	0	0	0	0	0	0	0	0	0	0	0	0	0	0	0	0	0
AC200143.3_FG003	0	0	0	0	0	0	0	0	0	0	0	0	0	0	0	0	0	0	0	0
AC200171.2_FG001	0	0	0	0	0	0	0	0	0	0	0	0	0	0	0	0	0	0	0	0
AC200178.2_FG002	1.2576	1.57735	1.44872	0.142381	0	2.43867	0.621776	0.891355	0.490006	1.49332	1.91447	0.391041	0	0	0.000454139	2.09581	0	1.14562	2.02406	2.75096
AC200178.2_FG003	3.70074	3.85603	0.930824	2.77196	0	2.63129	9.13331	0.769539	1.1979	0.912652	2.34008	1.43392	0	0	4.5522	2.19578	1.947	2.80061	7.05668	4.09746
AC200207.2_FG001	0	0	0	0	0	0	0	0	0	0	0	0	0	0	0	0	0	0	0	0
AC200209.1_FG001	0	0	0	0	0	0	0	0	0	0	0	0	0	0	0	0	0	0	0	0
AC200210.1_FG006	0.831395	4.54799	3.45041	2.53544	2.76497	7.68477	3.07779	4.14917	5.04591	5.38212	3.68	2.7382	2.38319	2.30389	5.17733	4.19302	3.28055	1.88752	2.08074	1.72598
AC200215.3_FG002	0	0	0	0	0	0	0	0	0	0	0	0	0	0	0	0	0	0	0	0
AC200225.5_FG001	0	0	0	0	0	0	0	0	0	0	0	0	0	0	0	0	0	0	0	0
AC200228.4_FG001	0	0	0	0	0	0	0	0	0	0	0	0	0	0	0	0	0	0	0	0
AC200234.3_FG001	0	0	0	0	0	0	0	0	0	0	0	0	0	0	0	0	0	0	0	0
AC200234.3_FG006	0	0	0	0	0	0	0	0	0	0	0	0	0	0	0	0	0	0	0	0
AC200240.3_FG002	0	0	0	0	0	0	0	0	0	0	0	0	0	0	0	0	0	0	0	0
AC200256.3_FG003	0	0	0	0	0	0	0	0	0	0	0	0	0	0	0	0	0	0	0	0
AC200287.4_FG006	0	0	0	0	0	0.647751	0	0	0.153767	0	0	0	0	0	0	0	0	0.339002	0	0
AC200298.4_FG001	9.03487	8.57348	4.13917	4.97195	2.14624	9.63593	8.60059	4.02585	2.19338	2.626	4.08072	1.25027	2.6427	1.43066	3.86992	0.957271	5.43241	0.73257	3.23025	0.267949
AC200490.3_FG005	0	0	0	0	0	0	0	0	0	0	0	0	0	0	0	0	0	0	0	0
AC200495.3_FG001	6.6335	1.55517	0.500545	2.12943	0.735369	1.41496	0.491139	0.620723	0	0.490773	0.419455	0	0	0.735286	1.22396	1.18077	0	0.753005	0	0.82627
AC200497.4_FG015	0	0	0	0	0	0	0	0	0	0	0	0	0	0	0	0	0	0	0	0
AC200535.4_FG002	0	0	0	0	0	0	0	0	0	0	0	0	0	0	0	0	0	0	0	0
AC200540.3_FG002	0	0	0	0	0	0	0	0	0	0	0	0	0	0	0	0	0	0	0	0
AC200565.4_FG001	0	0	0	0	0	0	0	0	0	0	0	0	0	0	0	0	0	0	0	0
AC200622.3_FG005	0	0	0	0	0	0	0	0	0	0	0	0	0	0	0	0	0	0	0	0
AC200627.3_FG005	0	0	0	0	0	0	0	0	0	0	0	0	0	0	0	0	0	0	0	0
AC200725.4_FG003	14.2008	3.0266	0	0	0	8.26119	0	1.6107	2.50727	0.95512	4.08162	2.00086	2.11462	0	2.38201	0.382993	1.3584	1.46546	0	1.60805
AC200725.4_FG008	0	0	0	0	0	0	0	0	0	0	0	0	0	0	0	0	0	0	0	0
AC200739.5_FG001	2.74141	4.82027	5.17149	4.84015	2.43124	0.974597	1.01486	1.71017	1.33106	2.53526	0	0	2.24522	4.55805	1.26456	2.03323	0	0.777983	0	1.70736
AC200753.3_FG003	0.44215	1.20935	0.542155	0.496775	0.563677	2.82939	1.71866	0.861953	0.966061	0.899582	1.53771	1.19924	0.724242	0.857672	1.78461	0.688652	0.290776	0.250955	1.26466	0.321267
AC200754.4_FG004	0	0.260193	0.251244	0.498783	0	0.946938	0.164343	0.207712	0.107777	0.328442	0	0	0	0	0	0.0658587	0	0.125989	0	0
AC200876.4_FG002	0	0	0	0	0	0	0	0	0	0	0	0	0	0	0	0	0	0	0	0
AC200876.4_FG003	0	0	0.309043	0	0	0	0	0.255495	0	0	0	0.158693	0	0.453975	0	0.243007	0	0	0	0
AC200881.4_FG002	0	0	0	0	0	0	0	0	0	0	0	0	0	0	0	0	0	0	0	0
AC200881.4_FG007	0	0	0	0	0	0	0	0	0	0	0	0	0	0	0	0	0	0	0	0
AC200884.4_FG002	0	0	0	0	0	0	0	0	0	0	0	0	0	0	0	0	0	0	0	0
AC200887.4_FG002	0	0	0	0	0	0	0	0	0	0	0	0	0	0	0	0	0	0	0	0
AC200904.3_FG003	0	0	0	0	0	0	0	0	0	0	0	0	0	0	0	0	0	0	0	0
AC201740.3_FG003	0	0	0	0	0	0	0	0	0	0	0	0	0	0	0	0.506557	0	0	3.66287	0
AC201767.3_FG003	13.3628	2.8115	6.98069	6.26947	1.36741	5.8469	6.84951	0.641238	0.499089	1.14074	0.649977	0	1.68372	2.27876	0	5.48907	0.540796	5.25077	6.61517	0.426789
AC201769.3_FG002	46.8685	15.6468	11.3667	5.67163	11.4035	25.1691	39.0698	14.9567	20.8594	16.8907	66.2583	50.9167	21.8242	20.1513	38.2352	31.2774	13.8229	29.911	55.7958	22.3666
AC201791.3_FG005	0	0	0	0	0	0	0	0	0	0	0	0	0	0	0	0	0	0	0	0
AC201797.4_FG006	0	0	0	0	0	0	0	0	0	0	0	0	0	0	0	0	0	0	0	0
AC201798.4_FG005	0	0	0	0	0	0	0	0	0	0	0	0	0	0	0	0	0	0	0	0
AC201815.4_FG001	0	0.922661	0.742417	0.884355	0.82894	0.559651	0	0.491022	0.955431	0.9463	0.622142	0.991194	0	1.52682	0.907699	0.934046	0.517637	1.00518	0.562834	0.817024
AC201828.3_FG002	0	0.387293	0	0	0	0	0	0	0	0	0	0	0	0	0	0	0	0	0	0
AC201832.3_FG006	0	0	0	0	0	0	0	0	0	0	0	0	0	0	0	0	0	0	0	0
AC201888.3_FG013	0	0	0	0	0	0	0	0	0	0	0	0	0	0	0	0	0	0	0	0
AC201891.3_FG001	0	0	0	0	0	0	0	0	0	0	0	0	0	0	0	0	0	0	0	0
AC201898.4_FG004	0	0	0	0	0	0	0	0	2.39565	0	0	0	0	0	0	0	0	0	0	0
AC201966.3_FG001	0	0	0	0	0	0	0	0	0	0	0	0	0	0	0	0	0	0	0	0
AC201969.4_FG005	0	0	0	0	0	0	0	0	0	0	0	0	0	0	0	0	0	0	0	0
AC201977.3_FG005	0	0	0	0	0	0	0	0	0	0	0	0	0	0	0	0	0	0	0	0
AC201985.4_FG003	0	0	0	0	0	0	0	0	0	0	0	0	0	0	0	0	0	0	0	0
AC201986.3_FG002	0	0	0	0	0	0	0	0	0	0	0	0	0	0	0	0	0	0	0	0
AC201995.4_FG001	0	0	0	0	0	0	0	0	0	0	0	0	0	0	0	0	0	0	0	0
AC202000.4_FG006	0	0	0	0	0	0	0	0	0	0	0	0	0	0	0	0	0	0	0	0
AC202011.3_FG010	0	0	0.243481	0	0.429247	0	0	0.201293	1.25336	0.238727	0	0	0	0	0	0	1.01858	0	0	0.267949
AC202015.3_FG004	0	0	0	0	0	0	0	0	0	0	0	0	0	0	0	0	0	0	0	0
AC202040.4_FG002	0	0	0	0	0	0	0	0	0	0	0	0	0	0	0	0	0	0	0	0
AC202041.4_FG003	0	0	0	0	0	0	0	0	0	0	0	0	0	0	0	0	0	0	0	0
AC202069.3_FG002	0	0	0	0	0.104274	0	0	0	0	0	0	0	0	0	0	0	0	0	0	0
AC202073.4_FG001	4.62454	6.53292	9.12651	8.10784	8.36033	6.82919	5.53103	9.5424	8.11793	9.47471	7.42304	8.68368	5.24423	4.92889	7.54827	8.12619	12.9138	12.3163	3.81557	9.30516
AC202076.3_FG009	0	0	0	0	0	0	0	0	0	0	0	0	0	0	0	0	0	0	0	0
AC202091.4_FG003	0	0	0	0	0	0	0	0	0	0	0	0	0	0	0	0	0	0	0	0
AC202092.2_FG003	0	0	0	0	0	0	0	0	0	0	0	0	0	0	0	0	0	0	0	0
AC202101.3_FG002	0	0	0	0	0	0	0	0	0	0	0	0	0	0	0	0	0	0	0	0
AC202107.3_FG001	1.33766	14.1122	6.05618	11.1646	5.63499	10.4621	12.8751	6.67576	4.54639	7.42243	4.22921	6.21965	1.09555	1.48272	1.85111	6.74632	7.74137	3.79614	5.73907	2.77699
AC202110.3_FG004	3.24105	0.633199	1.2228	1.30052	0.53894	0	1.19982	1.26366	0	0.299733	0	0	0	0	0.373758	0.721138	2.55774	0	0	0.336422
AC202122.2_FG001	0	0	0	0	0	0	0	0	0	0	0	0	0	0	0	0	0	0	0	0
AC202129.3_FG001	0	0	0	0	0	0	0	0	0	0	0	0	0	0	0	0	0	0	0	0
AC202139.3_FG008	0	0	0	0	0	0	0	0	0	0	0	0	0	0	0	0	0	0	0	0
AC202144.5_FG001	1.46091	0.570836	0	0.468969	2.59123	2.07746	1.08164	0.455702	0	0.540422	0	2.26424	0	0.809667	0.673887	0.433407	0	0	0	0.60657
AC202172.3_FG004	0	0	0	0	0	0	0	0	0	0	0	0	0	0	0	0	0	0	0	0
AC202178.3_FG002	0	0	0	0	0	0	0	0	0	0	0	0	0	0	0	0	0	0	0	0
AC202179.3_FG004	0	0	0	0	0	0	0	0	0	0	0	0	0	0	0	0	0	0	0	0
AC202179.3_FG005	0	0	0	0	0	0	0	0	0	0	0	0	0	0	0	0	0	0	0	0
AC202181.3_FG010	3.02712	3.74556	4.94906	4.37285	4.58622	8.60936	8.96503	4.2489	2.20467	7.27867	4.1473	3.32327	0.826405	4.19425	6.74903	3.44253	3.18522	2.57719	4.68992	3.35164
AC202185.4_FG004	0	0	0	0	0	0.28524	0	0	0	0	0	0	0	0	0	0	0	0	0	0
AC202187.4_FG003	0	0	0	0	0	0	0	0	0	0	0	0	0	0	0	0	0	0	0	0
AC202384.4_FG009	0	0	0	0	0	0	0	0	0	0	0	0	0	0	0	0	0	0	0	0
AC202391.4_FG002	0	0	0	0	0	0	0	0	0	0	0.286442	0	0	0	0	0	0	0	0	0
AC202396.4_FG010	0	0	0	0	0	0	0	0	0	0	0	0	0	0	0	0	0	0	0	0
AC202417.5_FG002	0	0	0	0	0	0	0	0	0	0	0	0	0	0	0	0	0	0	0	0
AC202432.3_FG006	0	1.19152	0.4602	0	0.405658	0	0	0	0	0.225608	0	0	0	0	1.12531	0.361865	0.320867	0.692311	0.872206	0
AC202435.3_FG001	0.346839	0.135523	0.261715	0.334019	4.76774	4.68557	2.05438	1.83913	4.8837	3.33588	6.79881	2.55341	3.97686	1.73003	7.9995	2.16082	1.27734	2.55916	1.48807	2.88016
AC202435.3_FG003	0	0	0	0	0	0	0	0	0	0	0	0	0	0	0	0	0	0	0	0
AC202439.3_FG001	41.8562	45.1533	23.001	27.4569	10.0871	34.9362	30.99	14.7584	10.1614	25.5814	27.0422	8.81414	8.19744	10.0859	16.3693	12.9573	14.8403	11.3619	15.6155	9.06715
AC202439.3_FG006	3.79721	3.64183	4.36302	3.32441	2.87009	4.90888	14.4405	3.76854	4.4416	8.49184	7.96723	4.61455	3.39263	4.40031	13.6941	6.34942	9.98879	7.6412	4.56653	9.31629
AC202526.4_FG006	0	0	0	0	0	0	0	0	0	0	0	0	0	0	0	0	0	0	0	0
AC202532.4_FG006	0	0	0	0	0	0	0	0	0	0	0	0	0	0	0	0	0	0	0	0
AC202534.2_FG007	0	0	0	0	0	0	0	0	0	0	0	0	0	0	0	0	0	0	0	0
AC202549.3_FG008	14.8678	23.6249	15.3324	20.3637	6.59279	14.095	8.8064	6.49245	7.21887	9.16651	4.38729	4.99272	4.05891	4.3947	5.94379	4.99891	8.34361	5.06318	7.0876	4.52696
AC202561.3_FG007	0	0	0	0	0	0	0	0	0	0	0	0	0	0	0	0	0	0	0	0
AC202567.4_FG004	0	0	0	0	0	0	0	0	0	0	0	0	0	0	0	0	0	0	0	0
AC202705.2_FG001	0	0	0	0	0	0	0	0	0	0	0	0	0	0	0	0	0	0	0	0
AC202707.3_FG002	0	0	0.104946	0.0892929	0.061672	0	0	0	0	0	0	0	0	0.154163	0.12831	0	0	0.315755	0	0.115492
AC202855.3_FG004	0	0	0	0	0	0	0	0	0	0	0	0	0	0	0	0	0	0	0	0
AC202864.3_FG002	1.05369	2.05858	0.662571	0.789245	0.62298	3.2465	1.56029	0.766874	1.53482	1.94891	1.11046	1.22482	0.862973	0.778638	0.972093	1.04199	1.47829	0.398701	0.251151	0.291662
AC202867.3_FG008	0	0	0	0	0	0	0	0	0	0	0	0	0	0	0	0	0	0	0	0
AC202867.3_FG010	0	0	0	0	0	0	0	0	0	0	0	0	0	0	0	0	0	0	0	0
AC202877.3_FG002	0	0	0	0	0	0	0	0	0	0	0	0	0	0	0	0	0	0	0	0
AC202900.3_FG001	0	0.314305	0.303485	0	0	0	0	0.2509	0	0.29756	0	0	0	0	0	0	0.4232	0	0	0
AC202911.3_FG002	0	0	0	0	0	0	0	0	0	0	0	0	0	0	0	0	0	0	0	0
AC202915.3_FG002	11.8075	7.38179	5.64274	6.1909	7.33007	15.6713	23.8952	8.4707	9.36385	19.364	27.8738	12.2001	10.6374	9.37968	26.1435	12.3769	7.66155	11.1694	12.1017	18.1392
AC202921.3_FG004	0	0	0	0	0	0	0	0	0	0	0	0	0	0	0	0	0	0	0	0
AC202930.4_FG007	0	0	0	0	0	0	0	0	0	0	0	0	0	0	0	0	0	0	0	0
AC202930.4_FG008	0	0	0	0	0	0	0	0	0	0	0	0	0	0	0	0	0	0	0	0
AC202940.3_FG004	0	0	0	0	0	0	0	0	0	0	0.911778	0	0	0	0	0	0	0	0	0
AC202950.3_FG008	0	0	0	0	0	0	0	0	0	0	0	0	0	0	0	0	0	0	0	0.120949
AC202953.3_FG003	0	0	0.787932	0	0.463032	0	0	0	0	0	0	0	0	0	0	0	0	0	0	0
AC202959.3_FG001	0	0	0	0	0	0	0	0	0	0	0	0	0	0	0	0	0	0	0	0
AC202965.3_FG002	0	0	0	0	0	0	0	0	0	0	0	0	0	0	0	0	0	0	0	0
AC202974.3_FG004	0	0.117084	0	0	0	0	0	0	0	0	0	0	0	0	0	0	0	0	0	0
AC202989.3_FG007	0	0	0	0	0	0	0	0	0	0	0	0	0	0	0	0	0	0	0	0
AC202991.3_FG003	0	0	0	0	0	0	0	0	0	0	0	0	0	0	0	0	0	0	0	0
AC203001.3_FG001	0	0	0	0	0	0	0	0	0	0	0	0	0	0	0	0	0	0	0	0
AC203006.3_FG005	0	0	0	0	0	0	0	0	0	0	0	0	0	0	0	0	0	0	0	0
AC203019.3_FG001	0	0	0	0	0.142255	0	0	0	0	0	0	0.248607	0	0	0	0.380695	0	0	0	0
AC203027.3_FG003	0	0	0	0	0	0	0	0	0	0	0	0	0	0	0	0	0	0	0	0
AC203031.3_FG002	6.87689	7.29343	7.04236	8.19953	4.5741	13.2717	16.7295	5.5157	10.0169	13.0829	11.1817	7.23245	3.21838	5.44474	13.595	10.4922	5.68545	8.92153	7.72734	4.89478
AC203048.3_FG001	0	4.44376	8.58158	1.8254	3.78225	8.08625	0	7.09464	5.5219	4.20702	3.59566	0	0	15.7576	2.62302	8.43485	8.97504	12.9099	4.06612	9.44397
AC203090.3_FG005	0	0	0	0	0.990286	0	0	0	0	0	0	0	0	0	0	0	0	0	0	0
AC203093.3_FG001	0	0	0	0	0	0	0	0	0	0	0	0	0	0	0	0	0	0	0	0
AC203101.3_FG002	0	0	0	0	0	0	0	0	0	0	0	0	0	0	0	0	0	0	0	0
AC203148.3_FG005	0	0	0	0	0	0	0	0	0	0	0	0	0	0	0	0	0	0	0	0
AC203159.3_FG009	0	0	0	0	0	0	0	0	0	0	0	0	0	0	0	0	0	0	0	0
AC203159.3_FG010	0	0	0	0	0	0	0	0	0	0	0	0	0	0	0	0	0	0	0	0
AC203173.3_FG001	0	0	0	0	0	0	0	0	0	0	0	0	0	0	0	0	0	0	0	0
AC203173.3_FG002	0	0	0	0	0	0	0	0	0	0	0	0.177939	0	0	0	0	0	0	0	0.127116
AC203173.3_FG004	35.7081	44.7037	89.2936	71.2066	95.8588	38.2868	41.9836	80.9944	69.7666	54.8445	48.2293	83.2917	74.1652	95.0723	62.5256	96.3582	68.9089	82.9332	46.471	66.1834
AC203176.4_FG003	1.68177	0	0	0	0	0	0	0	0	0	0	0	0	0	0	0	0	0	0	0
AC203183.3_FG001	0	0	0	0	0	0	0	0	0	0	0	0	0	0	0	0	0	0	0	0
AC203208.4_FG001	0	0	0	0	0	0	0	0	0	0	0	0	0	0	0	0	0	0	0	0
AC203220.3_FG006	0	0	0	0	0	0	0	0	0	0	0	0	0	0	0	0	0	0	0	0
AC203227.3_FG001	0	0	0	0	0	0	0	0	0	0	0	0	0	0	0	0	0	0	0	0
AC203228.3_FG003	0	0	0	0	0	0	0	0	0	0	0	0	0	0	0	0	0	0	0	0
AC203237.3_FG001	0	0	0	0	0	0	0	0	0	0	0	0	0	0	0	0	0	0	0	0
AC203244.4_FG001	0	0	0	0	0	0	0	0	0	0	0	0	0	0	0	0	0	0	0	0
AC203253.4_FG001	0	0	0	0	0	0	0	0	0	0	0	0	0	0	0	0	0	0	0	0
AC203257.2_FG003	0	0	0	0	0	0	0	0	0	0	0	0	0	0	0	0	0	0	0	0
AC203260.3_FG003	0	0	0	0	0	0	0	0	0	0	0	0	0	0	0	0	0	0	0	0
AC203262.3_FG002	0	0	0	0	0	0	0	0	0	0	0	0	0	0	0	0	0	0	0	0
AC203265.3_FG002	0	0	0	0	0	0	0	0	0	0	0	0	0	0	0	0	0	0	0	0
AC203278.4_FG004	0	1.47889	0.951988	0.404998	0.27972	0.897039	0	0	1.22513	0	2.39329	0	1.03327	0.699221	0	0.374285	0.663757	0	0	0.523828
AC203280.3_FG001	0	0	0	0	0	0	0	0	0	0	0	0	0	0	0	0	0	0	0	0
AC203294.3_FG001	0	0	0	0	0	0	0	0	0	0	0	0	0	0	0	0	0	0	0	0
AC203294.3_FG008	2.86145	13.0056	4.43486	2.92335	3.97679	3.71777	14.9928	1.49467	1.45849	9.01384	10.5433	3.68005	7.38128	1.64305	7.16308	3.8035	0	7.45173	6.44434	3.59655
AC203294.3_FG012	3.00036	0.390783	1.13199	0	0	0	0.74048	0	0.97119	0	2.52962	0.775033	0	0	0	0	0.526175	0	1.43029	0.830501
AC203306.3_FG003	0	0	0	0	0	0	0	0	0	0	0	0	0	0	0	0	0	0	0	0
AC203307.4_FG001	0	0	0	0	0	0	0	0.832363	0	0	0	0	0	0	0	0	0	0	0	0
AC203311.3_FG005	0	0	0	0	0	0	0	0	0	0	0	0	0	0	0	0	0	0	0	0
AC203316.3_FG003	0	0	0	0	0	0	0	0	0	0	0	0	0	0	0	0	0	0	0	0
AC203316.3_FG004	0	0	0	0	0	0	0	0	0	0	0	0	0	0	0	0	0	0	0	0
AC203324.3_FG008	0	0	0	0	0	0	0	0	0	0	0	0	0	0	0	0	0	0	0	0
AC203332.3_FG001	0	0	0	0	0	0	0	0	0	0	0	0	0	0	0	0	0	0	0	0
AC203341.3_FG003	0	0	0	0	0	0	0	0	0	0	0	0	0	0	0	0	0	0	0	0
AC203359.3_FG001	0	0	0	0.456944	0	0	0	0	0	0	0	0.551544	0	0	0	0	0	0	0	0
AC203363.3_FG007	0	0	0	0	0	0	0	0	0	0	0	0	0	0	0	0	0	0	0	0
AC203365.3_FG004	0	0	0	0	0	0.597941	0	0	0	0	0	0	0	0	0	0	0	0	0	0
AC203365.3_FG007	0	0	0.427405	0	0.251166	0	0	0	0	0.419061	0	0	0	0	0	0	0	0	0	0
AC203366.4_FG001	1.47	6.22247	5.63853	2.98862	5.81221	5.22597	1.99535	4.66153	4.40138	5.16593	5.11236	2.46818	1.00327	4.48087	4.74656	5.01516	4.7692	4.58886	4.90531	3.56034
AC203381.3_FG006	0	0	0	0	0	0	0	0	0	0	0	0	0	0	0	0	0	0	0	0
AC203382.3_FG005	0	0	0	0	0	0	0	0	0	0	0	0	0	0	0	0	0	0	0	0
AC203392.3_FG004	8.64725	0	0	0	0	0.00050099	1.0642	0	0	0	0	0	0	0	0	0	0	0	0	0
AC203394.3_FG004	4.31131	5.89605	4.47314	3.80595	1.91175	4.59813	2.39404	3.36189	4.1866	2.39226	5.45233	3.34101	0	1.79207	1.49154	4.15684	1.13412	2.447	3.85356	1.34254
AC203401.3_FG003	2.61177	0	0	0.209602	0	0	0	0	0	0	0	0	0	0.72375	0.301189	0.193707	0	0.370595	0.933788	0.271102
AC203408.4_FG003	0	0.130624	0	0	0	0	0	0	0.162316	0	0	0	0.821379	0.555832	0.616826	0.59506	0.527641	0	0.239046	0.277604
AC203423.3_FG009	0	0	0	0	0	0	0	0	0	0	0	0	0	0	0	0	0	0	0	0
AC203424.3_FG001	4.82615	9.96756	17.428	25.2307	18.649	16.177	12.7616	17.8491	14.7292	16.0676	15.6945	25.3784	16.3751	25.6013	19.3998	19.2266	29.381	21.9137	16.269	21.7558
AC203430.3_FG007	0	0	0	0	0	0	0	0	0.561499	0.427794	0.731256	0.89618	0	0.64093	0.533447	0	0	0	3.30773	0
AC203437.2_FG002	0	0	0	0	0	0	0	0	0	0	0	0	0	0	0	0	0	0	0	0
AC203439.3_FG005	0	0	0	0	0	0	0	0	0	0	0	0	0	0	0	0	0	0	0	0
AC203531.3_FG002	0	0	0	0	0	0	0	0	0	0	0	0	0	0	0	0	0	0	0	0
AC203535.4_FG001	11.8861	14.6398	17.6454	17.6679	20.882	21.863	17.3138	19.2223	15.0552	19.7384	19.9336	18.5723	15.5544	19.7627	25.4475	18.1678	18.4205	19.139	25.036	16.7902
AC203535.4_FG002	15.7791	16.1326	5.49316	4.96081	4.32045	18.831	13.5588	4.81143	7.90786	6.77301	13.2642	3.52811	6.73695	3.75961	11.0585	6.85733	5.95076	6.39877	12.0384	2.65264
AC203535.4_FG004	86.8203	94.6197	57.6777	65.6831	54.5148	81.0349	78.1975	51.0284	57.0188	60.3008	62.8225	28.7879	44.7218	36.2597	34.2129	28.5961	31.8351	31.082	53.0799	26.4359
AC203535.4_FG006	0	1.86967	1.44425	1.22883	0.636538	1.36088	1.41711	0.597	0	0.354013	0.605136	0	1.56756	0	1.32433	0.283911	0	0	2.05294	1.58938
AC203535.4_FG007	0	0	0	0	0	0	0	0	0	0	0	0	0	0	0	0	0	0	0	0
AC203570.4_FG005	17.9029	7.92803	9.23117	7.08803	7.93864	13.1536	13.2552	7.07327	4.92576	8.8302	16.6034	5.7807	9.77499	6.61479	9.9099	4.7801	4.39551	3.72581	8.53445	5.45109
AC203571.3_FG001	0.474331	1.85338	0.536875	0.152266	1.68265	7.08241	8.42857	1.4795	2.07275	2.63197	6.29859	0.918945	4.27325	0.788653	5.90758	0.985032	3.99282	2.15376	3.39176	2.56025
AC203571.3_FG007	0	0	0	0	0	0	0	0	0	0	0	0	0	0	0	0	0	0	0	0
AC203672.3_FG001	0	0	0	0	0	0	0	0	0	0	0	0	0	0	0	0	0	0	0	0
AC203748.3_FG002	0	0	0.186102	0	0	0	0	0	0	0.0912346	0	0	0	0	0	0	0	0	0	0
AC203752.5_FG002	0	1.14536	1.10594	0.940982	5.84917	0	0	1.82862	1.42325	4.33738	0	3.40737	4.80146	11.3721	4.05644	8.69622	0	3.32748	0	0
AC203753.4_FG006	0	0	0	0	0	0	0	0	0	0.0801858	0	0	0	0	0	0	0	0	0	0
AC203753.4_FG007	0	0	0	0	0	0	0	0	0	0	0	0	0	0	0	0	0	0	0	0
AC203754.4_FG007	0	0	0	0	0	0	0	0	0	0	0	0	0	0	0.270905	0	0	0	0	0
AC203754.4_FG008	0	0	0.2628	0	0.411828	0.165087	0.171908	0.144843	0.338203	0.17178	0.146817	0.359858	0	0.128682	0.214204	0.275527	0	0.131783	0.332053	0.192806
AC203761.3_FG002	2.58959	5.99881	5.8621	4.63148	5.78249	5.78677	3.69767	5.30793	6.82557	6.36348	3.04102	5.44697	6.8171	6.97101	6.14328	6.85937	6.61745	6.08915	5.81968	5.9904
AC203768.3_FG005	0	0	0	0	0	0	0	0	0	0	0	0	0	0	0	0	0	0	0	0
AC203774.3_FG004	0	0	0	0	0	0	0	0	0	0	0	0	0	0	0	0	0	0	0	0
AC203777.3_FG001	0	0	0	0	0	0	0	0	0	0	0	0	0	0	0	0	0	0	0	0
AC203777.3_FG004	0	0	0	0	0	0	0	0	0	0	0	0	0	0	0	0	0	0	0	0
AC203790.3_FG004	0	0	0	0	0	0	0	0	0	0	0	0	0	0	0	0	0	0	0	0
AC203802.2_FG005	0	0	0	0	0	0	0	0	0	0	0	0	0	0	0	0	0	0	0	0
AC203804.4_FG008	0	0	0	0	0	0	0	0	0	0	0	0	0	0	0	0	0	0	0	0
AC203806.3_FG006	0	0	0	0	0	0	0	0	0	0	0	0	0	0	0	0	0	0	0	0
AC203831.3_FG002	0	0	0	0	0	0	0	0.168064	0	0	0	0	0	0	0	0	0	0	0	0
AC203834.4_FG004	0	0	0	0	0	0	0	0	0	0	0	0	0	0	0	0	0	0	0	0
AC203841.3_FG002	1.64885	1.53633	1.57915	2.03577	2.55901	1.71345	1.12689	1.70114	1.90907	1.68907	1.28322	2.06407	2.28531	2.88207	1.69668	2.10716	1.1344	1.36778	1.90459	2.84374
AC203841.3_FG009	4.03593	6.17653	9.13621	10.5806	12.3784	3.82616	6.72339	11.6445	12.5741	7.7137	5.31674	14.5955	23.6889	10.6248	11.015	16.6629	17.8716	14.5078	18.0371	17.8744
AC203847.3_FG004	0	0	0	0	0	0	0	0	0	0	0	0	0	0	0	0	0	0	0	0
AC203847.3_FG009	0	0	0	0	0	0	0	0	0	0	0	0	0	0	0	0	0	0	0	0
AC203855.2_FG001	0	0	0	0	0	0	0	0	0	0	0	0	0	0	0	0	0	0	0	0
AC203862.4_FG001	0	0	0.0969286	0.0824713	0.0569605	0.182668	0	0	0.124739	0.190073	0	0.099545	0	0	0	0	0	0	0.183707	0.106669
AC203862.4_FG002	1.99368	3.18094	2.31925	3.51998	1.73127	3.89825	1.96814	2.12468	1.61335	3.56461	3.57188	2.44623	2.04103	4.14354	3.06549	3.05589	2.0104	3.48901	2.97001	3.17315
AC203865.3_FG001	8.12109	6.2142	2.93631	2.82422	2.77586	3.12771	2.00426	2.63862	1.31436	2.12795	1.71173	2.75335	3.87985	1.31276	2.34131	3.31275	1.78025	2.11262	1.45177	2.38842
AC203900.3_FG006	0	0	0	0	0	0	0	0	0	0	0	0	0	0	0	0	0	0	0	0
AC203909.3_FG003	1.38155	1.07964	1.47684	1.25656	1.83785	1.63717	3.23914	0.861845	1.78878	6.3031	9.7551	4.10403	4.33736	2.29705	10.4089	2.80072	3.14968	3.00585	1.97578	6.78782
AC203909.3_FG006	4.67451	4.10963	1.76363	1.50058	1.5546	8.30915	8.65242	2.55157	3.97188	3.45839	7.38957	0	0	7.77215	5.92971	1.38678	1.22966	3.97972	5.01384	3.3965
AC203909.3_FG007	0	0	0	0	0.0514785	0	0.343815	0	0	0	0	0	0	0	0	0	0	0	0	0
AC203909.3_FG010	0	0	0	0	0	0	0	0	0	0	0	0	0	0	0	0	0	0	0	0
AC203925.3_FG002	0	0	0	0	0	0	0	0	0	0	0	0	0	0	0	0	0	0	0	0
AC203928.4_FG001	0	0	0	0	0	0	0	0	0	0	0	0	0	0	0	0	0	0	0	0
AC203944.4_FG002	0	0	0	0	0	0	0	0	0	0	0	0	0	0	0	0	0	0	0	0
AC203955.3_FG002	0	0	0	0	0	0	0	0	0	0	0	0	0	0	0	0	0	0	0	0
AC203955.3_FG005	0	0	0	0	0	0	0	0	0	0	0	0	0	0	0	0	0	0	0	0
AC203956.3_FG004	0	0	0	0	0	0	0	0.0816458	0	0	0	0.202847	0	0	0	0	0	0	0	0
AC203957.3_FG004	70.4523	29.1967	22.1506	23.9867	15.3836	37.9492	45.8396	19.9773	23.3231	28.8259	30.3743	11.9947	13.1137	17.1567	30.5287	15.5174	12.3553	15.7525	15.266	12.4099
AC203966.5_FG002	0	1.95877	1.35096	1.37935	0.952675	3.05515	1.06046	1.34025	2.43401	1.05967	1.81136	1.66491	0.586523	1.58761	1.98206	0.637373	0.753546	0.812936	0	0
AC203966.5_FG003	1.06727	0	0	0	0.473255	0	1.58039	0.166447	1.03639	1.18441	3.71174	0.413534	0	0	0.738463	1.2665	0.561502	0.908635	0	0.664694
AC203966.5_FG005	24.7451	25.594	12.6311	16.2374	4.19543	14.2306	12.3937	4.08618	5.47728	9.01912	8.05363	5.499	3.5764	8.4706	6.37866	8.52863	3.44613	9.29435	5.72463	4.68383
AC203966.5_FG006	0	0	0	0	0	0	0	0	0	0	0	0	0	0	0	0	0	0	0	0
AC203972.3_FG001	1.32593	1.45065	2.70138	1.31949	1.88145	1.50842	1.17805	2.4401	2.31764	1.56957	0.419212	2.5688	2.49766	2.86596	0.795114	2.16349	2.7206	2.55874	1.517	2.64253
AC203972.3_FG003	0	0	0	0	0.203409	0	0.679264	0	0	0	0	0	0	0	0	0.54435	0	0	0	0
AC203976.4_FG001	0	0	0	0	0	0	0	0	0	0	0	0	0	0	0	0	0	0	0	0
AC203980.3_FG003	0	0	0	0	0	0	0	0	0	0	0	0	0	0	0	0	0	0	0	0
AC203985.4_FG001	0	0.141024	0.272339	0	0.200051	0.641548	0.13361	0.112575	0	0.400533	0	0	0	0	0.832421	0.136852	6.10789e-06	0.102425	0	0.0749267
AC203985.4_FG005	66.6167	47.1787	39.2712	28.0675	37.8477	73.0221	51.3776	38.5271	48.5173	67.2546	68.451	40.869	53.4225	49.2273	74.2617	33.7619	35.7781	33.8716	66.4906	25.9306
AC203986.3_FG013	145.724	159.431	79.066	109.152	68.9259	103.612	29.799	57.5742	39.7573	39.0179	40.3685	36.0293	55.6958	26.9212	14.7243	25.5273	16.0636	14.1788	55.5743	10.3722
AC203989.4_FG001	4.11084	0.892365	2.24028	1.17301	3.34191	11.042	14.88	4.55903	1.77419	6.08274	3.75469	3.7166	3.74087	3.54405	6.74222	3.25215	2.40307	2.85172	5.5524	3.41365
AC204007.3_FG001	0	0	0	0	0	0	0	0	0	0	0	0	0	0	0	0	0	0	0	0
AC204007.3_FG008	0	0	0	0	0	0	0	0	0	0	0	0	0	0	0	0	0	0	0	0
AC204009.3_FG009	0	0	0	0	0	0	0	0.398043	0	0	0.806936	0	0	0	0.588655	0	0	0	0	0
AC204015.3_FG006	0	0	0	0	0	0	0	0	0	0	0	0	0	0	0	0	0	0	0	0
AC204017.4_FG003	0	0	0	0	0	0	0	0	0	0	0	0	0	0	0	0	0	0	0	0
AC204035.3_FG003	0	0	0	0	0	0	0	0	0	0	0	0	0	0	0	0	0	0	0	0
AC204048.3_FG002	0	0	0	0	0	0	0	0	0	0	0	0	0	0	0	0	0	0	0	0
AC204050.4_FG006	0	0.10023	0.483896	0.0823442	6.256	7.11306	3.03874	5.84075	4.4837	11.3868	21.735	12.5233	13.2354	8.52995	17.9854	3.12009	0.809732	6.40604	7.52036	9.58544
AC204051.3_FG001	8.63505	3.85603	1.39624	4.75193	0.273501	0.877097	1.82666	1.15431	0.598948	1.36898	0	0	0	0.683676	0.569025	1.46385	0.649001	0	0	0.512183
AC204060.3_FG010	0	0	0	0	0	0	0	0	0	0	0	0	0	0	0	0	0	0	0	0
AC204070.3_FG004	0	0	5.2042	0.737995	5.09712	0	0	2.15123	0	0	1.4537	1.78156	3.7657	0	1.06047	3.41015	0	0	4.9317	0.954531
AC204088.3_FG010	0	0	0	0	0	0	0	0	0	0	0	0	0	0	0	0	0	0	0	0
AC204212.4_FG001	144.153	130.511	49.0809	39.503	44.4332	157.493	91.1108	41.6733	66.5775	32.5154	46.6877	21.7971	11.5182	5.84582	51.8985	8.34452	49.9439	19.9556	40.2257	7.29908
AC204213.1_FG007	0	0	0	0	0	0	0	0	0	0	0	0	0	0	0	0	0	0	0	0
AC204231.3_FG010	0	0	0	0	0	0	0	0	0	0	0	0	0	0	0	0	0	0	0	0
AC204252.3_FG001	0	0.300124	0	0	0	0	0	0	0	0	0	0	0	0	0	0	0	0	0	0
AC204254.3_FG001	0	0	0	0	0	0	0	0	0	0	0	0	0	0	0	0	0	0	0	0
AC204271.3_FG003	0	0	0	0	0	0	0	0	0	0	0	0	0	0	0	0	0	0	0	0
AC204277.3_FG006	4.09609	3.19626	5.09562	7.28611	4.16768	0.839323	2.81198	4.50864	3.98085	3.5648	2.27221	5.70673	3.15733	3.86694	1.53693	4.00099	7.23824	5.61964	2.39899	5.00621
AC204292.4_FG002	1.29696	0.796351	1.53787	1.36797	0.944818	1.0539	1.37179	0.693494	1.88916	1.2337	1.40589	1.14865	0.75872	1.23223	0.59826	0.659599	0.682345	0.630964	0.529945	1.00007
AC204292.4_FG003	8.36333	6.23864	0.860555	0.488133	4.04567	6.48707	7.88091	3.08293	5.16817	2.25001	9.61522	2.06216	2.49075	0.842753	3.85784	1.80446	1.60002	2.15765	3.26198	2.20975
AC204292.4_FG005	0	0	0	0	0	0	0	0	0	0	0	0	0	0	0	0	0	0	0	0
AC204292.4_FG006	0	0	0	0	0	0	0	0	0	0	0	0	0	0	0	0	0	0	0	0
AC204298.3_FG006	0	0	0	0	0.0817486	0	0	0	0	0.136394	0	0.0714325	0	0	0	0.109385	0	0	0	0.229634
AC204300.3_FG003	0	0.0922674	0	0	0	0	0	0	0	0	0	0	0	0	0	0	0	0	0	0
AC204300.3_FG009	0	0	0	0	0	0	0	0	0	0	0	0	0	0	0	0	0	0	0	0
AC204306.3_FG007	0	0	0	0	0	0	0	0	0	0	0	0	0	0	0	0	0	0	0	0
AC204311.4_FG004	0	1.86967	0.722123	0.614416	1.69743	0.680442	0	1.791	0	1.41605	0.605136	0	0	0	0.882887	0.567821	0	0.54317	0	0.397346
AC204325.3_FG003	0	0	0	0	0	0	0	0	0	0	0	0	0	0	0	0	0	0	0	0
AC204351.3_FG004	0	0	0	0	0	0	0	0	0	0	0	0	0	0	0	0	0	0	0	0
AC204352.3_FG012	0	0	0	0	0	0	0	0	0	0	0	0	0	0	0	0	0	0	0	0
AC204359.3_FG004	0	0	0	0	0	0	0	0	0	0	0	0	0	0	0	0	0	0	0	0
AC204359.3_FG005	5.28523	2.50766	2.42134	2.42375	9.79296	9.66315	22.3608	8.59592	9.1649	13.4065	18.6197	17.992	11.4399	14.4367	22.29	15.4556	10.9239	18.2129	18.0865	19.1229
AC204377.3_FG001	0	0	0	0	0	0	0	0	0	0	0	0	0	0	0	0	0	0	0	0
AC204381.3_FG001	0	0.0496156	0.0479077	0	0	0	0	0	0	0.0469724	0	0	0	0	0	0	0	0	0.181597	0
AC204383.2_FG002	0	0	0	0	0	0	0	0	0	0	0	0	0	0	0	0	0	0	0	0
AC204387.3_FG002	0	0	0	0	0	0	0	0	0	0	0	0	0	0	0	0	0	0	0	0
AC204437.3_FG004	0	0	0	0	0	0	0	0	0	0	0	0	0	0	0	0	0	0	0	0
AC204472.3_FG002	0	0	0	0.26996	0.932266	0	0	1.04923	0	0	0	0.325848	0.68875	0	0	0.748462	0.442442	0.477313	0	1.04751
AC204476.3_FG004	0	0	0	0	0	0	0	0	0	0	0	0	0	0	0	0	0	0	0	0
AC204502.4_FG006	0	0.294019	0	0	0.0834167	0	0	0	0	0	0	0.291561	0	0	0	0.111617	0.593828	0	0	0.156214
AC204515.4_FG003	0	0	0	0	0	0	0	0	0	0	0	0	0	0	0	0	0	0	0	0
AC204515.4_FG006	0	0.198471	0.479097	0.244583	1.23879	1.26404	3.19664	1.82199	0.123312	0.751591	0.642371	0.98406	1.24801	1.12605	1.52297	0.60276	1.06894	0.576592	2.54246	0.738141
AC204519.3_FG003	0	0	0	0.339403	0	0	0	0	0	0	0	0	0	0	0	0	0	0	0	0
AC204520.3_FG005	0	0	0	0	0	0	0	0	0	0	0	0	0	0	0	0	0	0	0	0
AC204530.4_FG002	0.819064	1.60019	2.54943	2.16917	2.26997	1.16474	1.21286	1.34126	2.98265	1.36345	1.03584	1.03143	1.67703	2.61017	1.039	2.67289	3.01644	4.88127	2.34273	2.72061
AC204530.4_FG003	0	0	0.280099	0	0	0	0	0.347349	0	0	0.938887	0	0	0	0.171228	0.110124	0	0	1.5926	0.308247
AC204530.4_FG006	1.92302	1.18076	1.03647	1.32282	1.21817	1.17197	2.64418	0.685505	1.46724	1.11786	1.38969	0.638669	0.899975	0.609018	0.126722	1.3855	0.144532	0.311847	0.39288	0.228126
AC204539.4_FG001	0	0	0.581776	0	0.683766	0	0	0	0	0	1.9501	0	0	0	0	0	1.62253	1.75041	0	0
AC204539.4_FG002	7.77122	21.2555	16.3353	10.6914	9.59949	27.6274	18.9052	15.9288	10.2416	19.3018	23.8678	9.03335	4.54616	6.76811	17.4114	11.198	1.16815	2.52044	8.73227	8.29701
AC204539.4_FG003	4.3817	9.13115	8.81682	8.43948	8.09569	9.86565	4.32557	10.4781	4.60954	7.02382	5.54135	8.77185	2.99051	7.2853	5.38984	8.66608	8.06843	9.11884	8.87736	6.06428
AC204540.3_FG001	0	0	0	0	0	0	0	0	0	0	0	0	0	0	0	0	0	0	0	0
AC204552.3_FG001	0	0	0	0	0	0	0	0	0	0	0	0	0	0	0	0	0	0	0	0
AC204563.3_FG011	0	0	0	0	0	0	0	0	0	0	0	0	0	0	0	0	0	0	0	0
AC204569.3_FG002	0	0	0	0	0	0	0	0	0	0	0	0	0	0	0	0	0	0	0	0
AC204573.3_FG002	0	0	0	0	0	0	0	0	0	0	0	0	0	0	0	0	0	0	0	0
AC204573.3_FG015	0	0	0	0	0	0	0	0	0	0	0	0	0	0	0	0	0	0	0	0
AC204581.3_FG003	0	0	0	0	0	0	0	0	0	0	0	0	0	0	0	0	0	0	0	0
AC204591.3_FG002	0	0	0	0	0	0	0	0	0	0	0	0	0	0	0	0	0	0	0	0
AC204605.3_FG008	0	0	0	0	0	0	0	0	0	0	0	0	0	0	0	0	0	0	0	0
AC204611.4_FG001	0	0	0.103136	0.19023	0.363651	0.5831	0.607189	0.42633	0.663642	0.910107	0.864279	1.37697	0.895541	0.49278	1.26097	1.13538	0.623786	1.24124	1.95472	0.908008
AC204618.3_FG001	0	0	0	0	0	0	0	0	0	0	0	0	0	0	0	0	0	0	0	0
AC204619.3_FG003	0	0	0	0	0	0	0	0	0	0	0	0	0	0	0	0	0	0	0	0
AC204621.4_FG006	0	0	0	0	0	0	0	0	0	0	0	0	0	0	0	0	0	0	0	0
AC204636.3_FG003	0	0	0	0	0	0	0	0	0	0	0	0	0	0	0	0	0	0	0	0
AC204641.5_FG001	0	0	0	0	0	0	0	0	0	0	0	0	0	0	0	0	0	0	0	0
AC204641.5_FG003	0	0	0	0	0	0	0	0	0	0	0	0	0	0	0	0	0	0	0	0
AC204659.3_FG005	0	0	0	0.219956	0	0	0	0	0	0.253467	0	0.265493	0	0.379749	0	0	0	0	0	0
AC204662.3_FG005	0	0.637856	0.307949	0.524035	1.62871	0	3.62595	1.78214	0	0	0	0.316262	0	0.452369	0	0.484295	0.429425	0	0	0.677793
AC204679.3_FG003	0	0	0	0	0	0	0	0	0	0	0	0	0	0	0	0	0	0	0	0
AC204687.3_FG001	0	0	0	0	0	0	0	0	0	0	0	0	0	0	0	0	0	0	0	0
AC204690.4_FG005	0	0	0	0	0	0	0	0	0	0	0	0	0	0	0	0	0	0	0	0
AC204703.3_FG007	0	0	0	0	0	0	0	0	0	0	0	0	0	0	0	0	0	0	0	0
AC204707.4_FG001	0	0	0	0	0	0	0	0	0	0	0	0	0	0	0	0	0	0	0	0
AC204710.4_FG003	0	0	0	0	0	0	0	0	0	0	0	0	0	0	0	0	0	0	0	0
AC204711.3_FG002	0	0	0.164529	0.0699944	0.048343	0.310065	0.645748	0	0	0.161317	0	0	0	0	0	0.194059	0	0.123756	0.77957	0.181063
AC204711.3_FG003	0	0	0	0.219504	0	0.486184	0	0	0	0.252947	0	0	0	0	0	0.405715	0	0	0	0
AC204712.3_FG002	0	6.54959	4.51723	3.07478	10.0874	8.51299	12.4106	8.96287	16.2773	9.7439	16.6559	8.3505	13.7282	1.32714	34.2419	7.8144	20.1572	6.79559	6.84913	5.96542
AC204712.3_FG006	0	0	0	0	0	0	0	0	0	0	0	0	0	0	0	0	0	0	0	0
AC204717.3_FG005	0	0.109536	0	0.21936	0.0462257	0	0	0	0	0.0550756	0	0	0	0	0.25802	0.244865	0	0	0.103801	0
AC204763.2_FG001	0	0.186936	0	0	0	0	0	0	0	0	0	0	0	0	0	0	0	0	0	0
AC204768.3_FG001	0	0	0	0	0	0	0	0	0	0	0	0	0	0	0	0	0	0	0	0
AC204772.2_FG002	0	6.02517	2.90888	2.47501	1.70941	6.57835	0	4.32874	5.98959	1.14084	0	1.79244	0	2.56383	0.711295	2.28731	0.811266	3.50082	2.20525	1.28048
AC204821.3_FG004	0	0	0	0	0	0	0	0	0	0	0	0	0	0	0	0	0	0	0	0
AC204845.3_FG008	0	0	0	0	0	0	0	0	0	0	0	0	0	0	0	0	0	0	0	0
AC204868.3_FG004	0	0	0	0	0	0.496379	0	0	0	0.258251	0	0.270503	0	0	0.322031	0.207111	0	0	0	0
AC204887.4_FG003	3.58095	1.0494	1.6888	0.287382	0	1.27306	0.662826	0.279236	0.869341	0	0.566083	0	0	0	0	0.531176	1.41298	0	0	0.371703
AC204891.4_FG001	1.87077	0.243659	0.235272	0.20018	0.414775	0	2.3085	0.778024	0.302776	0.692036	0.394314	0.483245	0.51072	0	0.575299	0	0	0	0.445905	0.51783
AC204893.3_FG001	0	0	0	0	0	0	0	0	0	0	0	0	0	0	0	0	0	0	0	0
AC204897.3_FG007	0	0	0	0	0	0	0	0	0	0	0	0	0	0	0	0	0	0	0	0
AC204931.3_FG002	0	0	0.238398	0	0.280191	0	0	0	0	0	0	0.244833	0	0	0	0	0	0	0	0
AC204931.3_FG004	0	0	0	0	0	0	0	0	0	0	0	0	0	0	0	0	0	0	0	0
AC204944.3_FG004	0	0	0	0	0	0	0	0	0	0	0	0	0	0	0	0	0	0	0	0
AC204953.3_FG002	3.38418	1.85125	1.02144	1.73818	0.450191	1.44373	0.501124	0.211114	0	0.500751	2.56789	0	0	0	0.312211	1.60637	0	1.15247	3.38785	0.562045
AC205008.4_FG002	1.22255	1.1677	0.717503	1.56982	1.23481	1.15901	1.50861	0.932141	0.857414	1.40699	1.80379	0.947405	0.890018	1.12928	1.37852	1.28957	1.2864	1.31069	0.8742	1.24081
AC205012.3_FG002	0	0	0	0	0	0	0	0	0	0	0	0	0	0	0	0	0	0	0	0
AC205026.3_FG003	0	0	0	0	0	0	0	0	0	0	0	0	0	0	0	0	0	0	0	0
AC205033.4_FG004	14.7887	16.6132	9.76428	17.8026	11.476	5.25753	1.36868	7.49581	1.79512	8.88982	9.35134	6.44647	0	2.04906	0	5.48419	9.72568	6.29532	7.93115	4.60522
AC205035.3_FG004	0	0	0	0	0	0	0	0	0	0	0	0	0	0	0	0	0	0	0	0
AC205057.3_FG002	22.0677	14.4557	10.04	9.89679	8.56226	19.3825	24.5082	9.3126	11.345	13.5655	21.9571	8.2991	18.0735	6.65479	24.7	14.4415	10.7564	13.0777	6.96167	8.08459
AC205057.3_FG004	2.13434	1.25095	2.61708	3.16881	2.72097	0.189694	0.987654	1.83075	0.777225	0.49346	1.687	2.06748	1.09251	1.77434	0.61533	1.97872	1.54399	1.51425	0.953864	3.87703
AC205060.2_FG002	0	0	0	0	0	0	0	0	0	0	0	0	0	0	0	0	0	0	0	0
AC205066.3_FG008	0	0	0	0	0	0	0	0	0	0	0	0	0	0	0	0	0	0	0	0
AC205077.3_FG003	59.6454	42.4033	40.9437	43.0806	33.2442	47.1211	28.8273	27.9063	17.6978	19.3061	29.8581	13.8023	14.9263	25.2517	19.8707	28.5085	20.0485	18.3373	24.8793	18.9176
AC205078.3_FG009	0	0	0	0	0	0	0	0	0	0	0	0	0	0	0	0	0	0	0	0
AC205100.3_FG001	0	0	0	0	0	0	0	0	0	0	0	0	0	0	0	0	0	0	0	0
AC205104.3_FG003	0	0	0	0	0	0	0	0	0	0	0	0	0	0	0	0	0	0	0	0
AC205106.3_FG004	0	0	0	0	0	0	0	0	0	0	0	0	0	0	0	0	0	0	0	0
AC205110.4_FG001	0	0	0	0	0	0	0	0	0	0	0	0	0	0	0	0	0	0	0	0
AC205122.4_FG003	700.57	338.942	221.603	353.974	208.297	487.664	337.452	224.708	167.756	311.367	327.246	183.435	177.609	220.414	346.896	232.263	189.897	211.54	595.569	232.58
AC205122.4_FG005	0	0	0	0	0.0606086	0	0	0	0	0	0	0.10592	0	0	0	0.0810984	0	0	0	0
AC205122.4_FG006	0	0	0	0	0	0	0	0	0	0	0	0	0	0	0	0	0	0	0	0
AC205122.4_FG007	0	0	0	0	0	0	0	0	0	0	0	0	0	0	0	0	0	0	0	0
AC205122.4_FG008	0	0	0	0	0	0	0	0	0	0	0	0	0	0	0	0	0	0	0	0
AC205122.4_FG009	0	0	0	0	0	0	0	0	0	0	0	0	0	0	0	0	0	0	0	0
AC205122.4_FG010	0	0	0	0	0	0	0	0	0	0	0	0	0	0	0	0	0	0	0	0
AC205154.3_FG001	0	0	0	0	0	0	0	0	0	0	0	0	0	0	0	0	0	0	0	0
AC205154.3_FG005	2.81498	1.25705	0.606887	1.16183	0.80244	0.857787	0.595482	2.25779	0.585762	0.743799	2.03428	0.934904	0.329353	0.222875	2.04049	3.57907	1.26943	2.73895	0.57511	5.00907
AC205155.3_FG001	0	0	0	0	0	0	0	0	0	0	0	0	0	0	0	0	0	0	0	0
AC205158.3_FG004	0	0	0	0	0	0	0	0	0	0	0	0	0	0	0	0	0	0	0	0
AC205165.3_FG002	0	0	0	0	0	0	0	0	0	0	0	0	0	0	0	0	0	0	0	0
AC205171.3_FG001	0	0	0	0	0	0	0	0	0	0	0	0	0	0	0	0	0	0	0	0
AC205173.3_FG001	0	0	0	0	0	0	0	0	0	0	0	0	0	0	0	0	0	0	0	0
AC205175.3_FG001	0	0	0	0	0	0	0	0	0	0	0	0	0	0	0	0	0	0	0	0
AC205175.3_FG002	11.2032	4.37752	4.61108	5.55804	0.677431	0.724155	3.01629	1.27071	0	2.63729	0.644012	0.789259	0	0	1.87921	2.4172	0	0	5.82619	0.845744
AC205250.3_FG004	0	0	0.2849	0	0.334845	0	0.559091	0	1.09993	0.279338	4.29741	0.87777	3.71071	0.418509	1.3933	0.448046	1.19185	0.857189	3.23978	0.62706
AC205250.3_FG006	23.3652	5.22553	0	0	1.76745	9.0836	23.195	0.173528	2.78438	2.03202	11.6613	0	1.60105	0	7.68329	0.823161	4.34269	0.564494	2.27676	0
AC205251.3_FG002	0	0.321291	0	0	0	0	0	0	0	0	0	0.318605	0	0	0	0	0	0	0	0
AC205269.3_FG003	0	0	0	0	0	3.7106	0	0	0	0	0	0	0	0	0	0	0	0	1.86585	0
AC205274.3_FG001	0	0.429489	0	0	0	0	0	0.342848	0	0	0	0	0	0	0	0	0	0	0.78598	0
AC205320.3_FG004	8.81022	1.72124	2.65918	2.54537	3.71136	6.89065	5.21841	1.92362	4.27769	7.49589	7.24224	5.12055	6.49401	5.85938	8.53435	4.70468	3.70813	3.50034	5.03988	1.4632
AC205324.3_FG003	0	0.0703975	0	0.0578355	0	0	0	0.0561962	0	0.0666471	0	0.069809	0	0	0	0	0	0	0	0
AC205326.3_FG002	2.1427	1.84191	4.20373	4.53969	5.89081	0.914097	2.22101	6.41602	7.07444	1.74378	3.79369	9.63068	4.91363	8.3127	2.96515	6.61097	9.69477	8.02657	5.20934	5.69375
AC205331.3_FG004	0	0	0	0	0.253756	0	0	0	0	0	0	0	0	0	0	0	0	0	0	0
AC205336.3_FG003	0	0	0	0	0	0	0	0	0	0	0	0	0	0	0	0	0	0	0	0
AC205345.3_FG002	0	0	0	0	0	0	0	0	0	0	0	0	0	0	0	0	0	0	0	0
AC205362.4_FG002	78.3271	63.1817	44.7784	52.6745	18.4847	47.0078	59.9586	22.3608	16.6304	26.4211	20.8187	10.1851	17.3966	13.3911	29.272	17.802	21.7918	31.1951	33.7951	23.5918
AC205369.3_FG001	0	0	0.504567	0	0.148255	0	0	0	0	0	0	0	0	0	0	0	0	0	0	0
AC205376.4_FG003	33.4126	24.8476	29.2787	28.7177	17.2058	13.028	12.7682	10.0857	18.8397	11.1639	12.2677	9.6054	18.5376	10.155	21.3787	5.75563	11.9082	13.4585	10.0193	13.4254
AC205376.4_FG008	17.7299	10.5422	8.7251	8.16609	8.20375	9.31768	10.8441	6.49197	13.0999	16.8244	12.186	12.8436	15.7835	18.7981	18.1348	11.2059	16.628	15.3134	15.4341	12.4825
AC205379.3_FG012	0	0	0	0	0	0	0	0	0	0	0	0	0	0	0	0	0	0	0	0
AC205395.3_FG003	0	0	0	0	0	0	0	0	0	0	0	0	0	0	0	0	0	0	0	0
AC205405.3_FG001	0	0	0	0	0	0	0	0	0	0	0	0	0	0	0	0	0	0	0	0
AC205411.3_FG001	0	0	0	0	0	0	0	0	0	0	0	0	0	0	0	0	0	0	0	0
AC205413.4_FG001	0	0	0.305659	0.260069	0.628676	1.15206	11.0968	1.13714	1.18008	1.948	3.32983	3.29605	5.30811	1.79602	4.67133	1.92277	3.40985	2.06921	1.44827	2.85919
AC205413.4_FG002	0	0	0	0	0	0.461538	0	0	0	0.240124	0.410459	0	0	0	0.299427	0	0	0	0	0.539032
AC205413.4_FG003	0	0	0	0	0	0	0	0	0	0	0	0	0	0	0	0	0	0	0	0
AC205417.3_FG003	0	0	0	0	0	0	0	0.326671	0	0	0	0	0	0	0	0	0	0	0	0
AC205419.3_FG001	0.344658	1.30181	1.257	1.40143	1.83397	1.79709	1.19085	1.61255	2.34282	1.01997	2.03408	1.55802	0.940916	0.700395	1.80182	1.32924	1.32974	2.60827	4.35398	3.91146
AC205425.3_FG006	0	0	0	0	0	0	0	0	0	0	0	0	0	0	0	0	0	0	0	0
AC205466.3_FG003	0	0	0	0	0	0	0	0	0	0	0	0	0	0	0	0	0	0	0	0
AC205470.3_FG008	0	0	0	0	0	0	0	0	0	0	0	0	0	0	0	0	0	0	0	0
AC205471.4_FG003	0	0.570612	0.550969	0.46879	0.712315	0.623001	2.16246	0.728804	0.992675	3.02519	2.58558	3.05554	1.67444	2.10433	7.54465	1.29972	0.921969	0.828862	2.08848	4.24436
AC205471.4_FG007	12.1371	7.70643	5.89416	5.48292	83.5882	188.775	113.451	94.6433	19.889	45.1783	65.7142	40.8554	25.1314	210.208	48.9879	24.3047	13.4021	19.6127	508.794	28.9762
AC205471.4_FG008	0	0	0	0	0	0	0	0	0	0	0	0	0	0	0	0	0	0	0	0
AC205476.3_FG007	0	0	0	0	0	0	0	0	0	0	0	0	0	0	0	0	0	0	0	0
AC205484.3_FG005	0	0	0	0	0	0	0	0	0	0	0	0	0	0	0	0	0	0	0	0
AC205485.3_FG011	0	0	0	0	0	0	0	0	0	0	0	0	0	0	0	0	0	0	0	0
AC205490.4_FG004	0	0	0	0	0	0	0	0	0	0	0	0	0	0	0	0.183966	0	0	0	0
AC205496.3_FG002	0	0	0	0	0	0	0	0	0	0	0	0	0	0	0	0	0	0	0	0
AC205500.3_FG002	1.35909	0.708063	0.683689	0.290857	0.30133	0.644226	0.670841	0.141306	0.439927	0.670342	1.14586	0.526608	0	0.502159	0.417948	0.940799	0.953381	0	0	0
AC205502.4_FG004	0	0	0.0911544	0	0	0	0	0	0	0	0	0	0	0	0	0	0	0	0	0
AC205511.3_FG002	0	0	0	0	0	0	0	0	0	0	0	0	0	0	0	0	0	0	0	0
AC205513.3_FG003	0	0	0	0	0	0	0	0	0	0	0	0	0	0	0	0	0	0	0	0
AC205521.3_FG003	0	0.126612	0.183377	0.260047	0.215528	0.230394	0.839692	0.101071	0.235992	0.779134	0.922031	0.485249	0.398076	0.359173	0.822087	0.240326	0	1.37936	0.115531	0.403617
AC205532.3_FG001	0	0	0	0	0	0	0	0	0	0	0	0	0	0	0	0	0	0	0	0
AC205534.3_FG001	0	0	0	0	0	0	0	0	0	0	0	0	0	0	0	0	0	0	0	0
AC205534.3_FG002	0	0	0	0.424292	0.293046	0.939775	0	2.06133	0.641749	0	0	0	2.165	0	0	1.56846	0	2.25056	0	0
AC205544.3_FG004	0	0	0	0	0	0	0	0	0	0	0	0	0	0	0	0	0	0	0	0
AC205558.3_FG002	6.72699	5.25696	4.4415	7.0182	10.8131	15.5448	14.9418	11.5403	2.44965	21.774	11.6976	7.81953	6.88676	10.2527	12.4121	10.9763	1.76958	2.86357	32.4689	9.77568
AC205560.3_FG003	0	0	3.13631e-06	0.000427231	0	0	2.15027e-06	2.77199e-06	0	0	0	0	0	2.54084e-06	0	2.65264e-06	0	0.000499462	0	0
AC205562.3_FG002	0	0.170748	0.242098	0.201569	1.52625	1.36005	0.00181611	0.23796	0.77509	0.85138	4.30579	0	1.07207	4.6895	2.62241	0.52371	0	1.81866	0.00170269	5.84432
AC205567.3_FG002	0	0	0	0	0	0	0	0	0	0	0	0	0	0	0	0	0	0	0	0
AC205574.3_FG006	13.5672	5.64881	3.60827	3.78405	2.66284	7.90697	8.56297	3.53805	4.31958	4.77195	7.73508	2.15446	2.73234	1.60246	4.30897	2.3094	1.75521	1.89355	1.11327	2.30865
AC205591.4_FG006	0	0	0	0	0	0	0	0	0	0	0	0	0	0	0	0	0	0	0	0
AC205592.3_FG001	3.8284	0	0.481468	0.409655	0.282936	0	0	0	0	0	0	0	0	0	0	0.757177	0.67139	0	0	1.0597
AC205595.3_FG007	0	0	0	0	0	0	0	0	0	0	0	0	0	0	0	0	0	0	0	0
AC205605.3_FG002	0	0	0	0	0	0	0	0	0	0	0	0	0	0	0	0	0	0	0	0
AC205608.4_FG004	23.0393	29.5236	40.8449	33.7189	15.7088	7.92645	6.41971	24.0315	14.1935	7.14807	5.95267	9.02302	14.8113	14.4165	4.91381	22.2689	15.6403	16.0294	19.486	8.12589
AC205615.4_FG002	0	0	0	0	0	0	0	0	0	0	0	0	0	0	0	0	0	0	0	0
AC205619.3_FG003	0	0	0	0	0	0	0	0	0	0	0	0	0	0	0	0	0	0	0	0
AC205664.3_FG001	13.7938	13.4743	13.8779	8.85594	7.64567	17.9806	11.9149	7.88785	3.34869	17.8591	20.3518	8.01702	0	8.91895	20.1488	10.9125	2.41903	3.91452	0	7.63625
AC205672.3_FG001	0	0	0	0	0	0	0	0	0	0	0	0	0	0	0	0	0	0	0	0
AC205673.3_FG006	5.6217	4.39321	3.18148	10.8278	4.36243	0.999282	0	5.69882	4.09431	4.67906	0.88869	4.90104	8.0573	4.6735	1.94488	5.83723	10.3518	4.78613	6.02979	5.2518
AC205677.3_FG001	2.37224	4.07039	5.91486	5.46306	5.99134	1.83337	4.42914	6.46636	5.8592	3.89169	3.97835	8.99189	6.41989	6.9167	4.42464	6.60929	8.24807	7.14192	4.13011	9.37847
AC205695.3_FG008	0	0	0	0	0	0	0	0	0	0	0	0	0	0	0	0	0	0	0	0
AC205703.4_FG001	0	0	0	0	0	0	0	0	0	0	0	0.434506	0	0	0	0	1.17996	0	0	0
AC205703.4_FG002	12.1719	14.1948	16.6029	16.4108	32.7162	29.8245	34.6614	32.4096	16.8205	17.3178	16.6958	18.7195	13.9563	17.9545	13.6479	17.6106	22.6208	20.7255	17.2734	20.1373
AC205703.4_FG005	2.73117	0.679107	1.40514	1.27526	0.49544	0.529612	0.183831	0.542111	0.843872	1.10216	1.099	0.0962043	0.203348	0.137607	0	1.10489	0.130628	0.98646	1.06525	1.03089
AC205703.4_FG006	6.65911	5.80437	6.3776	8.22022	5.62174	6.19159	7.39552	4.55357	8.45618	7.10579	7.12588	6.18492	13.3539	9.08461	11.9324	7.90219	9.0281	9.30354	8.97392	9.14533
AC205703.4_FG010	1.63355	5.18609	6.00908	6.29268	11.6124	6.60594	7.93713	10.8593	5.4529	7.1381	6.19764	7.67454	5.7696	6.90329	6.16948	8.23858	4.56573	7.47528	9.56373	8.26619
AC205709.3_FG001	0	0	0	0	0	0	0	0	0	0	0	0	0	0	0	0	0	0	0	0
AC205712.3_FG003	0	0.377186	0.364202	0	0.8561	0	0	0	0	0.357092	0	0.374033	0	0	0	0.28638	0	0	0	0
AC205713.4_FG004	0	0	0	0	0	0	0	0	0	0	0	0	0	0	0	0	0	0	0	0
AC205722.3_FG004	0	0	0	0	0	0	0	0	0	0	0	0	0	0	0	0	0	0	0	0
AC205725.3_FG010	14.9481	8.03106	9.30552	10.3168	11.1026	6.37702	7.74721	6.8772	7.4393	8.15617	15.1234	15.2038	9.48793	11.5984	12.4115	11.9735	7.27455	13.9989	17.3693	15.6713
AC205726.4_FG003	0	0	0	0	0	0	0	0	0	0	0	0	0	0	0	0	0	0	0	0
AC205730.3_FG001	0	0	0.0697869	0.0593779	0.0410106	0.263035	0	0	0	0	0	0.143341	0	0.102515	0	0	0	0	0	0
AC205730.3_FG002	2.37654	3.43583	4.57284	3.28047	4.95297	1.35181	0.879786	3.55812	3.69248	1.23078	1.95358	3.03877	1.75175	4.34653	0.986626	3.87774	4.00105	5.2606	5.43799	5.62443
AC205735.3_FG006	1.96187	0.985598	1.48038	1.1696	0.745671	0.996377	0.207508	0.611935	1.63297	1.76251	0.531664	0.760168	1.37724	1.08731	1.03426	0.831466	1.03217	1.90889	0.801635	1.28004
AC205813.4_FG008	0	0	0	0	0	0	0	0	0	0	0	0	0	0	0	0	0	0	0	0
AC205814.3_FG001	0	0	0	0	0	0	0	0	0	0	0	0	0	0	0	0	0	0	0	0
AC205833.3_FG002	0	0	0	0	0	0	0	0	0	0	0	0	0	0	0	0	0	0	0	0
AC205834.3_FG003	0	0	0	0.0468767	0	0	0	0	0	0	0	0	0	0	0	0.0433218	0	0	0	0
AC205853.3_FG014	2.53746	0.521831	0.705415	0.643071	0.47376	0.664698	0.791038	0.499875	0.194531	0.592837	0.591135	0.672709	0.218756	0.22205	0.616042	0.633923	0.0702626	0.379002	0.859472	0.221801
AC205886.3_FG001	31.2419	43.5289	58.7806	42.3595	11.4838	1.16913	23.1313	30.6447	15.3687	21.5934	4.41892	7.16762	4.71342	10.0244	23.5131	1.21954	12.1113	10.0327	20.8702	12.1183
AC205888.4_FG004	0	0	0	0	0	0	0	0	0	0	0	0	0	0	0.0691803	0	0	0	0	0
AC205907.3_FG004	0	0	0	0	0	0	0	0	0	0	0	0	0	0	0	0	0	0	0	0
AC205968.3_FG001	113.728	22.2188	15.0178	12.7778	13.8683	20.2156	0	7.09464	5.5219	6.31053	10.787	2.20331	4.65715	3.15152	10.4921	1.68697	2.99168	6.45494	0	0
AC205972.3_FG002	0	0	0	0	0	0	0	0	0	0	0	0	0	0	0	0	0	0	0	0
AC205976.3_FG004	0	0	0	0	0	0	0	0	0	0	0	0	0	0	0	0	0	0	0	0
AC205982.3_FG014	58.6128	22.5552	22.7839	27.653	22.6432	29.046	34.8486	22.1601	12.0734	29.2379	31.447	17.2051	23.2746	15.75	22.5307	20.0232	14.484	10.081	34.2914	14.3804
AC206030.4_FG001	0	0.0934606	0	0	0.212127	0.170069	0	0	0	0.176963	0.302494	0	0	0	0	0.141921	0	0	0.171036	0
AC206031.3_FG007	0	1.4253	0.589816	1.17095	0.57768	1.11154	1.92911	0.162539	1.26508	0.963646	0.659018	0.201912	1.70714	1.15523	0.62509	0.385821	0.548319	0.591534	2.02113	0.826707
AC206156.3_FG003	0	0	0	0	0	0	0	0	0	0	0	0	0	0	0	0	0	0	0	0
AC206156.3_FG009	0	0	0	0	0	0	0	0	0	0	0	0	0	0	0	0	0	0	0	0
AC206160.3_FG001	0	0	0	0	0	0	0	0	0	0	0	0	0	0	0	0	0	0	0	0
AC206165.3_FG007	0.826198	0.75326	0.623426	0.707252	0.305299	0.587441	0.203903	0.343603	0	0.815007	0.696571	0.213418	0	0.457897	0.635181	0.326809	0.144891	0.15631	0.196927	0.114346
AC206165.3_FG009	0	0	0	0	0	0	0	0	0	1.39058	2.377	2.9131	9.23617	1.04169	6.93604	0	2.96658	2.1336	5.37601	3.90198
AC206165.3_FG019	13.0923	15.046	22.9544	16.1519	3.01658	10.9516	5.51196	4.88439	2.49286	3.13378	2.59722	1.8899	1.89222	3.55656	2.84199	11.3476	3.91672	8.45084	16.7044	3.3042
AC206166.3_FG002	0	0	0	0	0	0	0	0	0	0	0	0	0	0	0	0	0	0	0	0
AC206168.2_FG003	0	0	0	0	0	0	0	0	0	0	0	0	0	0	0	0	0	0	0	0
AC206169.3_FG002	0	0.377672	0	0	0	0	0	0.150742	0	0	0	0	0	0	0	0.143374	0	0	0	0
AC206184.4_FG002	0	0	0	0	0	0	0	0	0	0	0	0	0	0	0	0	0	0	0	0
AC206185.3_FG002	0	0	0	0	0	0	0	0	0	0	0	0	0	0	0	0	0	0	0	0
AC206186.3_FG001	0	0	0	0	0	0	0	0	0	0	0	0	0	0	0	0	0	0	0	0
AC206194.3_FG003	0	0	0	0	0	0	0	0	0	0	0	0	0	0	0	0	0	0	0	0
AC206198.3_FG001	42.1385	19.4052	18.8792	22.5852	5.005	9.36288	7.52118	4.69405	6.21101	9.32489	4.7581	2.76983	2.15696	4.37889	3.81811	8.14807	1.97943	4.48441	8.60903	3.28048
AC206199.3_FG001	0	0	0	0	0	0	0	0	0	0	0	0	0	0	0	0	0	0	0	0
AC206199.3_FG005	0	14.8774	14.04	11.0389	2.91965	6.89272	0	2.38349	1.70128	3.61973	2.88523	2.04737	10.2568	4.29208	2.72289	3.86072	2.41903	2.13548	15.9165	0
AC206201.3_FG004	0	0	4.06919	0	188.911	15.3373	71.869	168.206	413.701	327.16	300.077	1182.67	927.493	490.157	383.083	697.534	408.553	703.981	239.08	635.893
AC206201.3_FG009	0	0	0	0	0	0.118662	0.123564	0	0	0	0	0	0	0	0	0	0	0	0	0
AC206217.2_FG006	0	0	0	0	0	0	0	0	0	0	1.16992	0	0	0	0	0	0.4867	0	0	0.384097
AC206223.3_FG001	0	2.20509	1.06459	0.40258	0.764637	0.891683	1.16065	0.586753	0.608909	1.04381	0.792999	0.971848	0.770327	0	0.578489	0.465062	0.659795	0.711796	0.224189	1.0414
AC206223.3_FG004	0	0	0	0	0	0	0	0	0	0	0	0	0	0	0	0	0	0	0	0
AC206223.3_FG006	1.47137	0.574919	0.634432	0.809706	1.07188	0.597812	1.24502	0.45894	0.918521	0.933069	1.0633	0.244334	0.17215	0.698971	0.484796	0.561226	0.774107	0.715815	0	1.3091
AC206223.3_FG007	0	0.234438	0.226368	0	0	0	0.444228	0.187145	0.291317	0.443897	1.13817	0.232478	0	0	0.83029	0.177998	0.315662	0	0.42903	0
AC206223.3_FG008	0	0	0.0925331	0	0	0.0871921	0.0907942	0.0382499	0.119083	0.226817	0	0.142546	0	0	0	0.0363804	0	0	0	0
AC206223.3_FG010	38.2232	18.1356	10.3008	12.2701	9.68527	38.8249	30.3216	8.51596	29.1638	36.3589	43.1601	7.40518	20.1245	24.2105	34.0038	13.7695	14.3641	13.9466	11.7137	11.3359
AC206227.4_FG001	0	0	0	0	0	0	0	0	0	0	0	0	0	0	0	0	0	0	0	0
AC206259.3_FG002	0	0.103248	0	0	0.0292929	0.0939396	0.0978205	0.12363	0	0.146621	0.250629	0.102385	0	0	0.121889	0.0783916	0	0.0749889	0.0944761	0
AC206259.3_FG003	13.211	10.3983	16.9252	15.7127	14.54	6.08198	9.71098	12.8068	10.66	8.89511	8.65421	16.7561	11.5982	12.9581	7.27771	15.5362	11.8508	13.7559	13.7283	14.0485
AC206262.3_FG004	0	0	0	0	0	0	0	0	0	0	0	0	0	0	0	0	0	0	0	0
AC206265.3_FG006	3.82799	0	1.80531	1.53604	0	0.680442	0	0	0	0	1.81541	0.370808	0	0.530389	0	0	1.00698	0.54317	0	0
AC206266.3_FG001	0	0	0	0	0	0	0	0	0	0	0	0	0	0	0	0	0	0	0	0
AC206273.3_FG004	7.18378	13.0992	2.71034	3.07478	3.7164	18.7286	5.31881	7.46906	1.16266	4.42905	3.02834	2.7835	3.92234	1.32714	3.31373	3.552	0	0	3.42456	1.98847
AC206274.3_FG008	0	0	0	0	0	0	0	0	0	0	0	0	0	0	0	0	0	0	0	0
AC206285.3_FG003	0	0	0	0	0	0	0	0	0	0	0	0	0	0	0	0	0	0	0	0
AC206285.3_FG005	0	0	0	0	0	0	0	0	0	0	0	0	0	0	0	0	0	0	0	0
AC206312.3_FG008	0	0	0	0	0	0	0	0	0	0	0	0	0	0	0	0	0	0	0	0
AC206319.2_FG004	0	0.549151	0.530247	0.451159	0.311602	0.999282	0	0	1.36477	0.519895	0	0	0	0.778917	1.29659	0	0	0	0	0
AC206325.3_FG003	0	0	0	0	0	0	0	0	0	0	0	0	0	0	0	0	0	0	0	0
AC206332.3_FG005	0	0.165516	0.159819	0	0	0	0	0	0	0	0	0.328266	0	0.234769	0	0.125669	0	0.120213	0.605802	0.0879397
AC206349.2_FG002	0	0	0	0	0	0	0	0	0	0	0	0	0	0	0	0	0	0	0	0
AC206350.3_FG005	0	0	0	0	0	0	0	0	0	0	0	0	0	0	0	0	0	0	0	0
AC206392.3_FG004	0	0	0	0	0	0	0	0	0	0	0	0	0	0	0	0	0	0	0	0
AC206425.3_FG002	3.72495	0	0.562149	0.239151	0.330349	0	0	0	0	0.275587	0	0	0.610147	0.41289	0	0	0	0.42284	0	0
AC206425.3_FG004	0	0	0	0	0	0	0	0	0	0	0	0	0	0	0	0	0.384211	0	0	0
AC206503.3_FG001	0	0	0	0	0	0	0	0	0	0	0	0	0	0	0	0	0	0	0	0
AC206514.2_FG002	0	0	0	0	0	0	0	0	0	0	0	0	0	0	0	0	0	0	0	0
AC206519.2_FG002	0	0	0	0	0	0	0	0	0	0	0	0	0	0	0	0	0	0	0	0
AC206547.2_FG002	0	0	0	0	0	0	0	0	0	0	0	0	0	0	0	0	0	0	0	0
AC206582.2_FG002	18.5048	40.0459	26.3153	15.5361	19.2515	41.496	25.2938	25.7516	13.8227	32.6469	18.9018	7.72161	13.9897	21.3005	22.9813	12.6688	9.73562	13.7346	28.4999	13.5934
AC206610.4_FG004	0	0	0	0	0	0	0	0	0	0	0	0	0	0	0	0	0	0	0	0
AC206610.4_FG005	0	0	0	0	0	0	0	0	0	0	0	0	0	0	0	0	0	0	0	0
AC206611.3_FG002	0	0	0	0	0	0	0	0	0	0	0	0	0	0	0	0	0	0	0	0
AC206611.3_FG003	0	0	0	0	0	0	0	0	0	0	0	0	0	0	0	0	0	0	0	0
AC206634.3_FG004	0	0	0	0	0	0	0	0	0	0	0	0	0	0	0	0	0	0	0	0
AC206638.3_FG007	0	0	0	0	0	0	0	0	0	0	0	0	0	0	0	0	0	0	0	0
AC206638.3_FG015	0	0	0	0	0	0	0	0	0	0	0	0	0	0	0	0	0	0	0	0
AC206642.4_FG001	255.578	138.119	105.875	119.685	127.591	240	141.183	124.46	116.078	203.826	238.994	150.638	128.202	174.14	307.204	136.783	117.093	105.645	218.165	117.697
AC206647.3_FG003	0	0	0	0	0	0	0	0	0	0	0	0	0	0	0	0	0	0	0	0
AC206655.3_FG004	0	0	0	0	0	0	0	0	0	0	0	0	0	0	0	0	0	0	0	0
AC206695.3_FG001	0	0	0	0	0	0	0	0	0	0	0	0	0	0	0	0	0	0	0	0
AC206698.2_FG002	0	0	0	0	0	0	0	0	0	0	0	0	0	0	0	0	0	0	0	0
AC206700.3_FG003	0	0	0	0	0	0	0	0	0	0	0	0	0	0	0	0	0	0	0	0
AC206749.3_FG003	0	0	0	0	0	0	0	0	0	0	0	0	0	0	0	0	0	0	0	0
AC206763.3_FG002	0	0	0	0	0	0	0	0	0	0	0	0	0	0	0	0	0	0	0	0
AC206764.4_FG001	0.535284	0.348592	0.269274	0.458221	0.356039	0.507462	0	0.500887	0.606434	0.462029	0.22565	0.345678	0.292265	0.197777	0.576137	0.317604	0.28162	0.101272	0.382761	0.296334
AC206764.4_FG003	0	0	0	0	0	0	0	0	0	0.258251	0.441444	0	1.14353	0	0.644062	0	0	0	0	0
AC206768.3_FG005	1.30617	1.53111	0.985603	0	0.579194	1.85743	0	0	1.26839	0.483181	0	0	2.13951	0	0.602512	0	0.687195	0	0	0
AC206768.3_FG006	0	0	0	0	0	0	0	0	0	0	0	0	0	0	0	0	0	0	0	0
AC206780.3_FG004	0.692764	0.165945	0.210523	0.245977	0.0160215	0.101093	1.33358	0.26361	0.200867	0.415331	0.133519	0.0843274	0.170881	0	0.0639136	0.167386	0	0.235934	0.44798	0.119855
AC206788.3_FG008	0	1.69037	9.7931	16.6648	9.5916	3.07595	0	6.74687	16.8039	1.60032	0	11.7337	3.54309	4.79526	1.99555	6.41711	4.55205	2.45541	0	7.18483
AC206788.3_FG015	20.752	18.2639	11.06	13.1744	10.633	25.2124	30.58	12.8665	12.228	27.986	25.2886	14.8344	20.4385	15.521	35.9664	13.5102	14.5747	14.8659	28.4442	17.6918
AC206831.3_FG015	0	0	0	0	0	0	0	0	0	0	0	0	0	0	0	0	0	0	0	0
AC206832.3_FG004	0	0	0	0	0	0	0	0	0	0	0	0	0	0	0	0	0	0	0	0
AC206840.3_FG002	49.1442	27.7368	31.9324	35.934	31.4771	17.4712	14.1501	28.1027	29.1638	16.1595	31.0753	34.9101	44.7212	42.3683	7.55641	28.3491	35.9102	21.6947	9.76142	38.5422
AC206898.3_FG006	0	0.690565	0.400077	1.02124	0.470213	0.502644	0	0.220503	0.514865	1.1768	0.670523	0.547833	0	0	0.163048	0.629176	0	0.802482	0.758277	0.29352
AC206901.3_FG005	1.05209	1.02772	0.793877	0.337733	4.31536	8.97665	3.11583	2.78936	5.87452	14.0108	35.9243	14.2679	11.6324	11.0787	22.0815	5.61818	2.21407	7.46428	9.78001	5.46035
AC206941.2_FG002	0	0	1.04707	0	0	0	0	0	4.04248	15.7416	48.5516	11.4702	12.88	12.3049	45.2328	9.87998	12.1675	32.0286	25.7983	46.4757
AC206946.2_FG009	0	0	0	0	0	0	0	0	0	0	0	0	0	0	0	0	0	0	0	0
AC206951.3_FG014	0	0	0	0	0	0	0	0	0	0	0	0	0	0	0	0	0	0	0	0
AC206951.3_FG016	0	0	0.408558	0	0.240091	1.5399	0.801761	1.18218	0.525782	1.00146	0.68474	0.62938	0	0.90024	0.249757	0.642516	2.8486	0.614623	5.42032	1.34885
AC206951.3_FG017	87.4069	96.6768	18.4953	15.4397	32.0938	145.012	116.419	38.9477	52.3194	48.7571	73.9856	19.8905	84.4643	20.7612	67.8385	22.0893	42.3362	33.5985	40.6755	37.4435
AC206952.3_FG001	0	0	0	0	0	0	0	0	0	0	0	0	0	0	0	0	0	0	0	0
AC206968.3_FG001	0	0	0	0	0	0	0	0	0	0	0	0	0	0	0	0	0	0	0	0
AC206968.3_FG003	16.0315	12.6486	19.3085	17.7152	19.7542	8.98741	9.3587	18.1746	22.4535	13.7995	12.8664	21.8605	34.8444	24.4337	10.9503	22.5911	29.1959	26.4224	18.077	27.2651
AC206969.3_FG001	0	0	0	0	0	0	0	0	0	0	0	0	0	0	0	0	0	0	0	0
AC206980.3_FG007	0	0	0	0	0	0	0	0	0	0	0	0	0	0	0	0	0	0.50405	0	0
AC206989.4_FG002	56.3114	54.0644	38.849	28.9227	27.1103	34.3187	35.7365	35.6304	21.0919	38.6857	40.6941	38.0274	42.166	20.5088	27.4597	24.8201	27.0868	35.6138	46.0185	29.3927
AC206999.1_FG002	0	0	0	0	0	0	0	0	0	0	0	0	0	0	0	0	0	0	0	0
AC206999.1_FG007	0	0	0	0	0	0	0	0	0	0	0	0	0	0	0	0	0	0	0	0
AC207011.3_FG001	0	0	0	0	0	0	0	0	0	0	0	0	0	0	0	0	0	0	0	0
AC207019.3_FG003	0	0	0	0	0	0	0	0	0	0	0	0	0	0	0	0	0	0	0	0
AC207024.3_FG002	0	0	0	0	0	0	0	5.43844e-05	0	4.82269e-05	0	0.000105717	0	0	0	0.555373	0	0	0	0
AC207043.3_FG002	0	1.3097	1.01167	1.00426	6.49021	11.2806	7.77597	6.69114	7.0523	12.7299	22.8904	17.8361	20.6803	10.8984	21.9553	9.1484	4.70255	8.62441	14.2209	10.0202
AC207043.3_FG004	0	0	0	0	0	0	0	0	0	0	0	0	0	0	0	0	0	0	0	0
AC207080.3_FG005	0	0	0	0	0	0	0	0	0	0	0	0	0	0	0	0	0	0	0	0
AC207104.3_FG001	0	0	0	0	0	0	0	0	0	0	0	0	0	0	0	0	0	0	0	0
AC207107.4_FG001	0	0	0	0	0	0	0	0	0	0	0	0	0	0	0	0	0	0	0	0
AC207107.4_FG002	0	0	0	0	0	0	0	0	0	0	0	0	0	0	0	0	0	0	0	0
AC207119.3_FG001	0	0	0	0	0	0	0	0	0	0	0	0	0	0	0	0	0	0	0	0
AC207188.3_FG002	0	0	0.357975	0	0	0	0	0.295948	0.460685	0	0	0	0	0	0	0	0	0	0	0.393949
AC207189.4_FG002	0	0	1.53394	0	3.25258	0	0	4.10779	0	4.23456	0	1.77655	0	0	2.06276	1.31035	0	0	5.81449	1.86173
AC207205.3_FG004	0	0	0	0	0	0	0	0	0	0	0	0	0	0	0	0	0	0	0	0
AC207206.3_FG001	0	0	0	0	0	0	0	0	0	0	0	0	0	0	0	0	0	0	0	0
AC207206.3_FG003	0	0	0	0	0	0	0	0	0	0	0	0	0	0	0	0	0	0	0	0
AC207225.3_FG001	0	0	0	0	0	0	0	0	0	0	0	0	0	0	0	0	0	0	0	0
AC207225.3_FG003	1.71187	0.557409	0.430576	0.915886	1.32841	0.608585	1.05621	0.622948	0	0.738799	0.180411	0.663299	0.467341	1.42313	1.31609	0.677143	0.150106	0.48581	3.26425	0.592308
AC207231.3_FG001	0	0	0	0	0	0	0	0	0	0	0	0	0	0	0	0	0	0	0	0
AC207254.3_FG005	0	0	0	0	0	0	0	0	0	0	0	0	0	0	0	0	0	0	0	0
AC207260.3_FG003	24.6716	18.7982	18.6165	20.5917	15.3161	28.0671	15.5266	10.7736	7.78633	25.5543	24.1808	6.69165	4.0412	8.88779	13.6566	10.247	5.19201	11.2024	29.1088	9.73147
AC207260.3_FG004	0	0	0	0	0	0	0	0	0	0	0	0	0	0	0	0	0	0	0	0
AC207265.3_FG002	28.9327	24.5532	17.3119	19.6639	19.5951	29.4111	30.124	18.754	22.0596	31.0214	34.3031	23.7349	28.6942	34.3252	34.7206	23.6044	27.9464	25.9153	38.1447	33.2231
AC207309.3_FG007	1.81091	6.19461e-05	0.340615	3.88744e-05	2.27749e-05	1.93143	3.01785	1.43936e-05	4.23128e-05	0	0	0	1.85382	0.000873427	0	0	0	1.10087	0.647858	0
AC207309.3_FG010	0	0	0	0	0	0	0	0	0	0	0	0	0	0	0	0	0	0	0	0
AC207321.3_FG003	0	0.194031	0.0936757	0	0	0.176537	0	0.154889	0.120553	0	0	0	0	0	0	0	0	0.140923	0	0
AC207328.3_FG003	0	0	0	0	0	0	0	0	0.476998	0	0	0	0	0.544474	0	0.291451	0	0	0	0
AC207342.3_FG001	0	0	0	0	0	0	0	0	0	0	0	0	0	0	0	0	0	0	0	0
AC207342.3_FG007	3.56405	4.77465	6.33914	6.70118	4.51542	8.68836	5.27759	4.92313	6.18028	13.1842	13.5219	11.245	10.4248	8.46546	12.9173	8.91187	9.64333	10.4034	14.1989	9.93577
AC207342.3_FG008	41.0183	37.3971	20.4824	20.0093	99.77	266.2	256.355	91.0643	68.9246	139.388	214.616	68.7154	61.2596	55.0501	107.775	45.5734	45.6993	59.3439	107.258	74.4681
AC207347.3_FG005	3.11174	3.85025	4.40256	4.32859	4.59943	2.2125	1.15195	4.04414	4.7844	2.39812	1.47573	5.52615	5.73415	2.44317	2.03346	6.539	4.91137	5.15128	1.48339	3.44532
AC207383.3_FG003	0	0	0	0	0	0	0	0	0	0	0	0	0	0	0	0	0	0	0	0
AC207389.3_FG004	0	0	0	0	0	0	0	0	0	0	0	0	0	0	0	0	0	0	0	0
AC207397.3_FG001	0	0	0	0	0	0	0	0	0	0	0	0	0	0	0	0	0	0	0	0
AC207427.3_FG005	0	0	0	0	0	0	0	0	0	0	0	0	0	0	0	0	0	0	0	0
AC207454.3_FG004	0	0	0	0	0	0	0	0	0	0	0	0	0	0	0	0	0	0	0	0
AC207472.3_FG001	0	0	0	0	0	0	0	0	0	0	0	0	0	0	0	0	0	0	0	0
AC207533.2_FG002	4.10121	12.82	8.51032	9.87405	4.54648	11.6641	1.51825	5.11689	3.98258	13.6541	9.0766	3.97274	1.67945	6.81895	18.9181	3.04175	9.70965	2.32776	19.062	5.95989
AC207544.3_FG011	0	0	0	0	0	0	0	0	0	0	0	0	0	0	0	0	0	0	0	0
AC207546.3_FG004	0	0.0976709	0	0	0	0	0	0	0	0	0	0	0	0	0	0	0	0	0	0
AC207549.3_FG010	0	0	0	0	0	0	0	0	0	0	0	0	0	0	0	0	0	0	0	0
AC207575.3_FG004	0	0	0	0	0	0	0	0	0	0	0	0	0	0	0	0	0	0	0	0
AC207619.3_FG001	0	0	0	0	0	0	0	0	0	0	0	0	0	0	0	0	0	0	0	0
AC207620.2_FG007	0	0	0	0	0	0	0	0	0	0	0	0	0	0	0	0	0	0	0	0
AC207628.4_FG002	0	0	0	0	0	0	0	0	0	0	0	0	0	0	0	0	0	0	0	0
AC207628.4_FG003	0.0631992	0.321025	0.333819	0.344892	0.19617	0.134807	0.0467922	0.236552	0.27617	0.514331	0.199813	0.391805	0	0.315238	0.204068	0.24374	0.0997497	0.358705	0.316339	0.367365
AC207628.4_FG005	0	0	0	0	0	0	0	0	0	0	0	0	0	0	0	0	0	0	0	0
AC207628.4_FG009	7.63637	11.0069	13.5732	12.2024	25.0953	11.8245	11.3078	32.129	11.4528	5.33583	5.15061	13.9395	7.64401	9.31093	1.80039	9.26325	7.0531	7.89794	7.15929	6.90492
AC207628.4_FG010	3.71755	0.622536	1.60295	0.511449	0.588738	2.26564	4.71848	0.662603	0.257859	2.55394	3.69398	2.05777	6.08935	2.06035	8.81914	3.7813	4.47052	10.8514	2.27853	9.9227
AC207628.4_FG011	0	0.596381	0.0822644	0.279978	0.531774	0.310065	1.61437	0.612094	0.635207	0.241975	0.275749	0.16897	0.892885	0.120844	0.201157	0.323432	0.22943	0.371269	0.155914	0
AC207649.3_FG002	0	0	0	0	0	0	0	0	0	0	0	0	0	0	0	0	0	0	0	0
AC207652.3_FG001	1.48634	1.25833	1.68233	2.26639	2.3068	0.792612	1.00877	1.89307	2.10488	1.64948	0.391607	0.959855	1.31876	1.37294	1.02843	1.69031	1.82463	1.47633	1.15139	2.41709
AC207655.2_FG003	0	0	0	0	0	0	0	0	0	0	0	0	0	0	0	0	0	0	0	0
AC207656.3_FG002	21.6842	13.8767	8.30997	9.53696	6.62475	16.7532	24.019	6.17776	6.96371	13.9585	11.2283	7.01266	6.43251	5.67772	12.6015	6.38235	8.17446	7.17127	6.71499	7.51455
AC207722.2_FG009	33600.9	20927.4	14769.6	14836.1	8848.59	23331.5	14752.4	10653.7	9424.77	12531.4	12827.5	6214.74	8080.08	7516.29	9761.34	7456.43	5905.74	6434.85	6814.83	2412.1
AC207728.2_FG003	0.392166	0.306467	0.295917	0.12589	0.173897	0.139418	0	0.122322	0.571233	0	0	0.227929	0.321184	0.217347	0	0.290858	0.103162	0.445169	0.140211	0.325655
AC207732.3_FG010	0	0.303312	0	0.747565	0	0	0	0	0	0.287154	0	1.20311	0	0	0.358072	0.230291	0	0	0	0
AC207733.3_FG001	0	0	0	0	0	0	0	0	0	0	0	0	0	0	0	0	0	0	0	0
AC207733.3_FG007	0	0	0	0	0	0	0	0	0	0	0	0	0	0	0	0	0	0	0	0
AC207740.3_FG005	0	0	0	0	0	0	0	0	0	0	0	0	0	0	0	0	0	0	0	0
AC207755.3_FG005	0	0.5757	0	0.157657	0.435556	1.04759	1.09087	0.153188	0.238459	0.363354	0	0	1.60892	0.272192	0	0.437103	0	0	0	0
AC207756.3_FG001	0	0	2.70065	0.574459	0	0	0	0	0	1.32396	0	0.693386	0	0	0	1.59268	0.94149	1.01569	0	1.48602
AC207767.2_FG001	0	0	0	0	0	0	0	0	0	0	0	0	0	0	0	0	0	0	0	0.0715525
AC207784.3_FG007	0	0	0	0	0	0	0	0	0	0	0	0	0	0	0	0	0	0	0	0
AC207790.2_FG001	0	0	0	0	0	0	0	0	0	0	0	0	0	0	0	0	0	0	0	0
AC207793.3_FG002	4.20589	3.27405	0.393363	2.83749	1.55412	1.99362	4.8829e-05	0	0.486403	1.50686	0	0.869443	1.43509	0	1.58415	1.55943	0	1.66002	0.716243	1.45524
AC207798.2_FG003	0	0	0	0	0	0	0	0	0	0	0	0	0	0	0	0	0	0	0	0
AC207803.3_FG003	0	0	0	0	0	0	0	0	0	0	0	0	0	0	0	0	0	0	0	0
AC207814.3_FG002	0	0	0	0	0	0	0	0	0	0	0	0	0	0	0	0	0	0	0	0
AC207814.3_FG003	0	0	0	0	0	0	0	0	0	0	0	0	0	0	0	0	0	0	0	0
AC207888.3_FG009	0.539622	0.281133	0.067864	0.115484	0.0398805	0.127894	0.133177	0.11221	0.174671	0.199617	0	0	0	0.0996901	0.0829723	0.0533629	0.283902	0.102093	0.128621	0
AC207890.3_FG002	9.16792	14.2818	19.4792	15.7219	35.9726	18.698	20.0063	30.1763	27.0596	24.3199	21.8155	32.4848	31.6148	31.2886	26.598	35.6083	33.1923	33.6859	20.4432	32.5057
AC207896.4_FG003	0	0	0	0	0	0	0	0	0	0	0	0	0	0	0	0	0	0	0	0
AC208023.3_FG001	184.283	81.1258	85.5204	85.4945	132.962	177.392	217.134	141.502	217.986	213.571	304.589	187.919	271.911	201.253	331.168	206.246	185.734	163.841	215.513	171.929
AC208026.3_FG005	0	0	0	0	0	0	0	0	0	0	0	0	0	0	0	0	0	0	0	0
AC208031.3_FG002	0	0	0	0	0	0	0	0	0	0	0	0	0	0	0	0.251392	0	0	0	0
AC208031.3_FG005	0	0	0	0.387382	0.267553	0	0	0	0	0	0	0	0	0.668808	0	0	0	0	0	0
AC208035.3_FG002	0	0	0	0	0	0	0	0	0	0	0	0	0	0	0	0	0	0	0	0
AC208042.3_FG005	0	0	0	0	0	0	0	0	0	0	0	0	0	0	0	0	0	0	0	0
AC208079.3_FG001	0	0	0	0	0	0	0	0	0	0	0	0	0	0	0	0	0	0	0	0
AC208082.3_FG008	0	0	0	0	0	0	0	0	0	0	0	0	0	0	0	0	0	0	0	0
AC208109.2_FG004	0	0	0	0	0	0	0	0	0	0	0	0	0	0	0	0	0	0	0	0
AC208110.2_FG001	0	0	0	0	0	0	0	0	0	0	0	0	0	0	0	0	0	0	0	0
AC208110.2_FG005	0	0	0	0	0	0	0	0	0	0	0	0	0	0	0	0	0	0	0	0
AC208110.2_FG006	16.8084	24.4561	19.2684	15.5244	3.90583	9.69537	2.94725	6.10244	4.31787	4.07295	3.48108	1.37831	1.90473	4.31846	1.75807	5.90468	2.00516	4.66289	6.84352	0.3772
AC208110.2_FG007	10.8522	3.34765	0.646482	3.11699	1.26636	3.24889	4.22888	1.06893	1.10928	1.47901	0.361166	0	0.467787	1.26622	0.263469	1.11081	2.40399	0	0	0.474299
AC208110.2_FG011	0	0	0	0	0	0	0	0	0	0	0	0	0	0	0	0	0	0	0	0
AC208113.3_FG001	0	0	0	0	0	0	0	0	0	0	0	0	0	0	0	0	0	0	0	0
AC208113.3_FG005	9.08034	6.10618	3.88421	3.61515	2.39189	14.3023	9.85592	4.35833	6.21823	8.66465	8.67512	3.72643	5.25298	2.3463	7.63413	2.98027	4.35098	4.62322	5.85705	4.42035
AC208113.3_FG009	0	27.9087	6.73699	14.3304	15.8361	19.0444	13.2208	30.6332	13.005	6.60547	16.9367	6.91884	0	4.94822	8.23683	18.5411	14.0918	0	0	3.70701
AC208122.2_FG003	0	0	0	0	0	0	0	0	0	0	0	0	0	0	0	0	0	0	0	0
AC208126.3_FG001	0	0	0	0	0	0	0	0	0	0	0	0	0	0	0	0	0	0	0	0
AC208201.3_FG001	8.78303	11.0235	7.02909	7.51856	8.37937	14.3822	16.7498	10.7921	13.5688	15.2606	18.8491	15.1595	15.9125	12.9807	21.7304	13.8968	12.6023	12.3871	16.7477	13.9238
AC208201.3_FG002	25.8514	9.96639	8.19282	5.975	12.9152	41.9082	32.4106	25.4803	8.53522	47.3047	27.2443	23.2386	19.4785	17.5749	27.8243	17.0769	24.4813	26.8021	26.6189	43.6496
AC208201.3_FG003	0.453923	0.0886821	0	0	0.301923	0.322747	1.51236	0.141585	0.440792	0.923534	1.0046	0.527644	0	0.503148	0.209385	0.269329	0	0.257636	0.324583	0.565407
AC208204.3_FG006	184.633	116.466	65.1065	82.8997	103.811	125.271	90.2403	131.364	107.224	212.487	284.622	142.144	166.039	196.629	260.512	122.796	134.596	92.4649	324.451	128.267
AC208212.3_FG001	0	7.15531	3.4545	5.51109	1.52254	1.62755	0	1.07098	1.11142	0	0	0	0.937364	0	0	1.69772	0	1.29921	0.818404	0.475207
AC208217.3_FG001	0	0	0	2.30736	0	0	0	2.24196	0	0	9.09006	0	0	0	0	0	0	0	0	0
AC208221.3_FG002	0	0.23962	0	0.196862	0	1.3081	1.36214	0.191282	1.78654	1.36113	1.55111	1.18808	3.51578	3.0589	2.26305	1.81932	5.80751	4.87296	0.438513	3.3101
AC208308.3_FG003	0	0.46645	0	0.383215	0	0.848792	0	0	0	0	0	0	0	0	0	0.708307	0	0.677557	0.853619	0
AC208308.3_FG004	0	0	0	0	0	0	0	0	0	0	0	0	0	0	0	0	0	0	0	0
AC208327.4_FG002	1.80503	0	0	0	0.400201	0	0	0.281507	0	0	0	0	0	0	0	0	0	0	0	0.374726
AC208327.4_FG003	11.2031	9.9837	13.9973	13.7544	13.9446	6.00915	3.75398	14.5907	18.7998	12.2147	9.44482	16.2946	16.4191	19.7163	12.6021	17.4344	18.9232	16.9564	11.5245	16.2396
AC208327.4_FG006	5.05003	9.30254	7.6894	8.97422	7.31791	6.15552	4.27322	6.07577	5.86733	6.53849	8.89571	4.61238	3.98813	6.79729	5.5742	7.27701	7.02188	6.85873	11.8652	8.0877
AC208337.2_FG003	0	0	0	0	0	0	0	0	0	0	0	0	0	0	0	0	0	0	0	0
AC208338.3_FG010	0	0	0	0	0	0	0	0	0	0	0	0	0	0	0	0	0	0	0	0
AC208341.4_FG005	230.916	150.09	97.5928	99.7863	63.0121	142.084	142.2	81.3754	90.0181	135.523	140.399	70.9763	100.925	89.8313	128.025	80.0329	70.6733	89.4757	107.963	68.6808
AC208341.4_FG006	0	0.365984	1.94362	0.451015	0.623005	0.332988	0	1.02254	0	0.692973	0.296136	0.544387	0.383559	0.519113	0.216029	0.416812	0.492784	0.797434	0.669763	0.777796
AC208341.4_FG007	0	0	0	0	0	0	0	0	0	0	0	0	0	0	0	0	0	0	0	0
AC208341.4_FG008	0	0	0	0	0	0	0	0	0	0	0	0	0	0	0	0	0	0	0	0
AC208346.3_FG004	5.34856	5.67253	5.90968	5.51878	5.25162	9.23567	5.94005	5.5411	6.30682	5.44099	5.31465	3.77474	5.1627	5.29338	6.34419	5.32694	5.3264	5.96303	4.6441	4.60008
AC208348.3_FG012	0	0	0	0	0	0	0	0	0	0	0	0	0	0	0	0	0	0	0	0
AC208358.3_FG005	2.09403	0.736391	0.474028	0.672208	0.232137	1.04222	0.62016	0.587839	0.711709	0.309849	0.794467	0.162275	0	0.928444	0.28978	0.310616	0.110169	0.237705	1.19789	0.0869441
AC208406.3_FG004	0	0	0	0	0	0	0	0	0	0	0	0	0	0	0	0	0	0	0	0
AC208411.3_FG013	0	0	0	0	0	0	0	0	0	0	0	0	0	0	0	0	0	0	0	0
AC208418.3_FG009	0	0	0	0	0	0	0	0	0	0	0	0	0	0	0	0	0	0	0	0
AC208422.3_FG001	0	0	0	0	0	0	0	0	0	0	0	0	0	0	0	0	0	0	0	0
AC208422.3_FG002	0	0	0	0	0	0	0	0	0	0	0	0	0	0	0	0	0	0	0	0
AC208423.3_FG002	0	0	0	0	0	0	0	0	0	0	0	0	0	0	0	0	0	0	0	0
AC208434.3_FG001	0	0	0	0	0	0	0	0	0	0	0	0	0	0	0	0	0	0	0	0
AC208434.3_FG007	0	0	0	0	0	0	0	0	0	0	0	0	0	0	0	0	0	0	0	0
AC208436.3_FG007	0	0.0915817	0	0.0752395	0.0259829	0	0	0	0.0569006	0	0	0	0	0.584549	0	0	0	0	0	0
AC208440.3_FG003	3.358	8.00377	7.53821	5.55149	6.17947	5.01395	5.22109	6.07495	5.21738	5.21721	5.09606	5.33461	6.18795	3.72215	7.43509	6.92367	5.47672	6.76603	5.28259	6.69237
AC208445.3_FG001	0	0	0	0	0	0	0	0	0	0	0	0	0	0	0	0	0	0	0	0
AC208445.3_FG006	0	0	0	0	0	0	0	0	0	0	0	0	0	0	0	0	0	0	0	0
AC208453.3_FG003	0	0	0	0	0	0	0	0	0	0	0	0	0	0	0	0	0	0	0	0
AC208454.3_FG002	0	0	0	0	0	0	0	0	0	0	0	0.201912	0	0	0	0	0	0	0	0
AC208458.3_FG011	0	0	0	0	0	0	0	0	0	0	0	0	0	0	0	0	0	0	0	0
AC208516.2_FG008	0	0	0	0	0	0	0	0	0	0	0	0	0	0	0	0	0	0	0	0
AC208521.3_FG002	0	0	0	0	0	0	0	0	0	0	0	0	0	0	0	0.221015	0	0	0	0
AC208530.3_FG003	0	0	0	0	0	0	0	0	0	0	0	0	0	0	0	0	0	0	0	0
AC208539.3_FG002	0	0	0	0	0	0	0	0	0	0	0	0	0	0	0	0	0	0	0	0
AC208539.3_FG003	0	0	0	0	0	0	0	0	0	0	0	0	0	0	0	0	0	0	0	0
AC208559.3_FG003	0	0	0	0	0	0	0	0	0	0	0	0	0	0	0	0	0	0	0	0
AC208564.3_FG004	0	0	0	0	0	0	0	0	0	0	0	0	0	0	0	0	0	0	0	0
AC208571.4_FG001	14.9298	44.8936	54.124	57.3035	48.6448	25.3846	24.9915	51.4274	32.4628	29.7754	22.9857	31.9425	28.7081	29.1404	13.4742	32.1599	28.3455	41.6323	22.2798	27.2211
AC208576.3_FG001	0	0	0.215288	0.0915886	0	0	1.05621	0.0889926	0.277059	0.105543	0	0	0	0.158126	0.131609	0.338572	0	0.161937	0	0
AC208577.3_FG005	0	0	0	0	0	0	0	0	0	0	0	0	0	0	0	0	0	0	0	0
AC208579.3_FG001	0	0	0	0	0	0	0	0	0	0	0	0	0	0	0	0	0	0	0	0
AC208606.3_FG007	0	0	0	0	0	0	0	0	0	0	0	0	0	0	0	0	0	0	0	0
AC208610.3_FG010	0	0	0.414705	0.35285	0.243703	1.56307	3.25529	0	0	0.406609	0	0	0.900227	0	0	0	0	0	0.78598	0.45638
AC208625.3_FG004	0	0	0	0	0	0	0	0	0	0	0	0	0	0	0	0	0	0	0	0
AC208630.3_FG001	0	0	0	0	0	0	0	0	0	0	0	0	0	0	0	0	0	0	0	0
AC208641.3_FG009	0	0	0	0	0	0	0	0	0	0	0	0	0	0	0	0	0	0	0	0
AC208644.2_FG005	0	0	0	0	0	0	0	0	0	0	0	0	0	0	0	0	0	0	0	0
AC208649.4_FG003	0	0	0	0	0	0	0	0	0	0	0	0	0	0	0	0	0	0	0	0
AC208663.3_FG002	0	0	0	0	0	0	0	0	0	0	0	0	0	0	0	0	0	0	0	0
AC208678.3_FG002	0	0	0	0	0	0	0	0	0	0	0	0	0	0	0	0	0	0	0	0
AC208680.3_FG001	0	0	0	0	0	0	0	0	0	0	0	0	0	0	0	0	0	0	0	0
AC208702.3_FG007	0	0	0	0	0	0	0	0	0	0	0	0	0	0	0	0	0	0	0	0
AC208711.3_FG005	0	0.081976	0.079154	0.134696	0	0	0	0.130878	0	0.0776088	0	0.325163	0	0	0	0.124481	0	0	0	0
AC208724.3_FG001	2.23109	3.48707	1.89395	1.25336	1.97865	1.98293	4.12969	1.91374	0.541638	4.74562	2.46886	0.43224	3.1977	1.23652	2.05831	2.81304	1.1738	1.89947	5.98262	1.8527
AC208826.3_FG003	0	0	0	0	0	0	0	0	0	0	0	0	0	0	0	0	0	0	0	0
AC208826.3_FG004	0	0	0	0	0	0	0	0	0	0	0	0	0	0	0	0	0	0	0	0
AC208848.3_FG005	0	0	0	0	0	0	0	0	0	0	0	0	0	0	0	0	0	0	0	0
AC208855.3_FG002	85.2937	66.6056	81.5002	46.6351	8.60944	34.735	25.3075	10.8051	0	8.47293	3.73198	0	33.0166	12.947	13.8508	40.676	4.13619	20.8698	65.2232	25.1991
AC208860.3_FG002	0	0	0	0	0	0	0	0	0	0	0	0	0	0	0	0	0	0	0	0
AC208892.3_FG005	0	0	0	0	0	0.408917	0	0	0	0	0	0	0	0	0	0	0	0	0	0
AC208895.3_FG001	0	0	0	0	0	0	0	0	0	0	0	0	0	0	0	0	0	0	0	0
AC208895.3_FG004	0	0	0	0	0	0	0	0	0	0	0	0	0	0	0	0	0	0	0	0
AC208897.3_FG003	0	0	0.0640243	0	0.187876	0	0	0.105862	0	0.251098	0	0	0	0	0.234834	0.100687	0.0892797	0	0	0
AC208897.3_FG004	72.8923	60.5465	64.14	39.7034	249.665	485.174	420.261	269.239	170.452	287.475	400.999	309.222	263.06	277.577	570.736	247.151	215.747	275.057	402.688	277.754
AC208905.3_FG004	0	0	0	0	0	0	0	0	0	0	0	0	0	0	0	0	0	0	0	0
AC208915.3_FG010	0	0	0	0	0	0	0	0	0	0	0	0	0	0	0	0	0	0	0	0
AC208916.3_FG003	0	0	0	0	0	0.509192	0.530228	0	0	0.264917	0.452839	0	0	0	0	0	0.376773	0	1.53626	0.297344
AC208920.3_FG001	0	0	0	0	0	0	0	0	0	0	0.668554	0	0.86592	0	0	0	0	0	0	0
AC208930.3_FG007	0	0	0	0	0	0	0	0	0	0	0	0	0	0	0	0	0	0	0	0
AC208974.3_FG001	0	0	0	0	0	0	0	0	0	0	0	0	0	0	0	0	0	0	0	0
AC209015.3_FG004	0	0	0	0	0	0	0	0	0	0	0	0	0	0	0	0	0	0	0	0
AC209016.3_FG010	0	0	0	0	0	0	0	0	0	0	0	0	0	0	0	0	0	0	0	0
AC209029.2_FG002	0	0	0	0	0	0	0	0	0	0	0	0	0	0	0	0	0	0	0	0
AC209050.3_FG001	0	0	0	0	0	0	0	0	0	0	0	0	0	0	0	0	0	0	0	0
AC209050.3_FG003	0	0	0.944514	0.267879	33.7346	52.8065	36.2468	20.3023	10.1293	13.1708	39.3991	9.80788	9.11253	13.7205	16.8086	7.3444	2.92687	8.05176	9.74619	3.58026
AC209051.3_FG003	0	0	0	0	0	0	0	0	0	0	0	0	0	0	0	0	0	0	0	0
AC209062.3_FG002	0	0	0	0	0	0	0	0	0	0	0	0	0	0	0	0	0	0	0	0
AC209073.3_FG001	0	0	0	0	0	0	0	0	0	0	0	0	0	0	0	0	0	0	0	0
AC209073.3_FG002	0	0	0	0	0	0	0	0	0	0	0	0	0	0	0	0	0	0	0	0
AC209074.3_FG007	0	0	0	0	0	0	0	0	0	0	0	0.300737	0	0	0.358025	0.11513	0	0.440528	0	0
AC209080.3_FG004	6.01298	3.3774	3.26113	3.49856	3.08294	5.07697	5.8432	2.10997	3.64941	4.03159	3.32691	3.05793	1.23116	3.54081	3.46709	3.56772	0.790877	3.83944	5.91202	2.4966
AC209093.3_FG006	0	0	0	0	0	0	0	0	0	0	0	0	0	0	0	0	0	0	0	0
AC209168.3_FG007	0	0	0	0	0	0	0	0	0	0	0	0	0	0	0	0	0	0	0	0
AC209169.3_FG007	0	0	0	0	0	0	0	0	0	0	0	0	0	0	0	0	0	0	0	0
AC209177.3_FG001	0	0	0	0	0	0	0	0	0	0	0	0	0	0	0	0	0	0	0	0
AC209206.3_FG004	1.32143	0.258166	0.498558	0.212098	0.43947	0.469782	0.489189	0	1.60401	0.488825	0.83558	0.256008	0	1.09855	1.52388	0.980069	0.695223	1.50003	0	0
AC209206.3_FG011	3.24502	3.08534	3.6729	2.81256	2.59007	2.23036	1.36146	2.56415	2.15329	1.56052	1.16275	1.25735	0.974479	1.31887	1.39707	2.31046	2.44705	2.02598	1.16019	1.16769
AC209206.3_FG014	0	0	0	0	0	0	0	0	0	0	0	0	0	0	0	0	0	0	0	0
AC209208.3_FG001	0.601844	2.53975	4.22345	3.09119	3.70955	2.05403	1.51504	3.15375	5.72746	3.42857	2.96839	7.32237	6.01351	5.87057	3.22038	5.71354	4.68624	5.73877	4.64784	5.19763
AC209208.3_FG002	85.1122	87.7115	88.2601	90.5942	91.3732	100.507	150.355	101.999	235.142	152.821	151.385	121.692	142.267	147.03	121.685	181.476	278.099	238.714	238.103	278.576
AC209208.3_FG003	0	0	0.0534303	0	0.0313985	0	0.419409	0.0441724	0.0687605	0.157162	0	0.0548725	0.231969	0.0784875	0.130651	0.168054	0.22352	0.0803789	0.303795	0.176399
AC209208.3_FG004	0	0	0	0	0	0	0	0	0	0	0	0	0	0	0	0	0	0	0	0
AC209208.3_FG005	16.8925	11.2942	13.1715	13.617	13.816	16.8152	14.7305	13.6994	20.2314	15.275	13.7674	13.8179	18.205	17.476	18.528	14.4775	15.4047	15.3382	14.495	10.4674
AC209212.3_FG005	0	0.0528832	0.255314	0.347572	0.0600144	0	0	0.0844301	0	0.0500659	0.0855807	0	0	0.150019	0	0	0	0	0	0.112388
AC209213.4_FG002	0	0	0	0	0	0	0	0	0	0	0	0	0	0	0	0	0	0	0	0
AC209215.4_FG004	0	0	0	0	0	0	0	0	0	0	0	0	0	0	0	0	0	0	0	0
AC209215.4_FG006	0	0	0.885068	0	0	0	0	0	1.13901	0	0	0	0	0	0	0	0	0	0	0
AC209242.3_FG003	2.22611	4.34911	7.19897	6.43148	4.65356	4.07007	1.41274	5.85241	7.2572	3.99978	3.01636	5.29853	7.03228	6.5213	3.52066	7.7363	10.0387	9.92743	7.27683	13.6002
AC209257.4_FG003	1.31093	4.78079	0.494595	1.26247	1.45325	4.97117	2.58827	0.545195	1.48518	1.45482	1.93419	0.169315	1.07365	1.69527	2.01568	0.388911	0.689696	0.992072	0.62493	0.544299
AC209257.4_FG004	0	0	0	0	0	0	0	0	0	0	0	0	0	0	0	0	0	1.99556	0	0
AC209257.4_FG006	0	0	0.602603	0	0.177061	0.56782	0	0.498189	0	0	0	0	0	1.32781	0	0.23692	0	0	1.1421	0
AC209257.4_FG008	8.82145	4.02134	2.21881	3.06778	14.5058	21.9527	40.8208	11.694	4.997	13.3249	17.199	11.9632	4.21445	10.5929	10.1729	6.10644	6.57486	6.25857	3.15394	7.32534
AC209332.3_FG011	0	0	0	0	0.0599807	0	0.309646	0.0890865	0	0	0	0	0	0	0	0	0	0	0	0
AC209356.4_FG001	0	0	0	0	0	0	0	0	0	0	0	0	0	0	0	0	0	0	0	0
AC209364.3_FG004	0	0	0	0	0	0.188103	0	0.082518	0	0.146796	0	0	0	0	0	0.0392424	0	0	0	0.109843
AC209364.3_FG007	0	0	0	0	0	0	0	0	0	0	0	0	0	0	0	0	0	0	0	0
AC209364.3_FG009	15.7472	7.15752	3.10189	3.7289	2.99194	6.39667	3.61577	3.70261	3.75286	4.57915	6.72033	1.85276	0.632755	0.85664	7.83313	3.30797	0.591463	3.2551	4.45139	3.35152
AC209374.4_FG002	36.3025	46.3731	26.3393	21.2901	28.9446	64.5293	43.4184	33.0987	90.8428	88.3217	165.542	74.6587	149.23	68.8711	198.371	67.7255	65.0107	63.7947	81.8692	57.3927
AC209377.3_FG003	0.944137	9.57992	1.43727	3.97783	2.32755	10.0322	6.17306	5.54605	2.61774	13.1357	6.07391	6.71417	1.37208	4.49332	6.46384	7.04681	6.5175	1.11993	6.78172	8.70815
AC209381.3_FG002	0	0	0	0	0	0	0	0	0	0	0	0	0	0	0	0	0	0	0	0
AC209381.3_FG007	0	0	0	0	0	0	0	0	0	0	0	0	0	0	0	0	0	0	0	0
AC209438.4_FG002	0	0	0	0	0	0	0	0	0	0	0	0	0	0	0	0	0	0	0	0
AC209460.3_FG002	0	8.86254	13.0614	11.8797	17.9979	7.63912	0.883857	13.7771	18.5478	9.2736	14.3422	23.1275	16.6209	17.8636	14.8679	14.8744	32.659	16.9389	20.4869	10.9044
AC209463.4_FG013	0	0	0	0	0	0	0	0	0	0	0	0	0	0	0	0	0	0	0	0
AC209624.2_FG001	0	0	0	0	0	0	0	0	0	0	0	0	0	0	0	0	0	0	0	0
AC209624.2_FG003	0	0	0	0	0	0	0	0	0	0	0	0	0	0	0	0	0	0	0	0
AC209626.2_FG013	0	23.4502	14.7671	16.7527	15.0418	7.4212	0	13.0223	8.86858	16.4093	16.4997	19.2099	21.3707	13.0155	15.6474	20.127	17.8466	22.2152	24.2561	10.8341
AC209629.2_FG003	0	0	0	0	0	0	0	0	0	0	0	0	0.927796	0	0.522556	0	0	0	0	0
AC209629.2_FG007	0	0	0	0	0	0	0	0	0	0	0	0	0	0	0	0	0	0	0	0
AC209636.2_FG003	0	0	0.285835	0.243202	0.923848	2.96271	2.80464	1.89047	1.28747	5.74523	5.03011	1.61453	3.72289	0.839768	4.01891	0.899035	0.797176	1.07501	1.89608	0.62912
AC209647.2_FG001	0	0	0	0	0	0	0	0	0	0	0	0	0	0	0	0	0	0	0	0
AC209647.2_FG002	0	0	0	0	0	0	0	0	0	0	0	0	0	0	0	0	0	0	0	0
AC209651.2_FG001	0	0	0	0	0	0	0	0	0.544478	0	0	0	0	0	0	0	0	0	0	0
AC209664.3_FG002	2.55138	0.398767	0.19252	0.409513	0.848515	0.181408	2.83353	0.636648	0.991032	1.88762	4.35594	1.28516	0.835833	0.565613	2.11842	1.43814	0.805388	1.15849	2.00683	2.96614
AC209675.3_FG001	0	0	0	0	0	0	0	0	0	0	0	0	0	0	0	0	0	0	0	0
AC209697.3_FG005	0	0	0	0	0	0	0	0	0	0	0	0	0	0	0	0	0	0	0	0
AC209698.3_FG004	0	0.647356	0	0	0	0	0	0	0	0	0	0	0	0	0	0	0	0	0	0
AC209704.3_FG003	0	0	0	0	0	0	0	0	0	0	0	0	0	0	0	0	0	0	0	0
AC209705.3_FG004	1.98179	7.48548	8.77305	7.59175	8.34843	6.76364	5.28229	8.40682	5.19607	5.9626	4.09361	4.14659	5.30209	5.78466	4.87553	6.07533	7.71558	7.72378	8.03026	7.89929
AC209710.4_FG002	0	0	0	0	0	0	0	0	0	0	0	0	0	0	0	0	0	0	0	0
AC209718.1_FG009	1.93014	0.60334	0.218464	0.495678	0.256762	0.548944	0.285811	0.361221	0.468576	1.07099	0.976384	0.149574	0.948469	0.213945	1.24647	0.343566	0.30464	0.10955	0.828099	0.480836
AC209723.3_FG003	2.13453	0	0.201332	0.342605	0	0	0	0	0	0	0	0	0	0.295751	0	0.158312	0	0	0.38158	0
AC209723.3_FG004	0	0	0	0	0	0	0	0	0	0	0	0	0	0	0	0	0	0	0	0
AC209729.3_FG003	0.736594	0.047969	0	0	0	0.0872886	0	0	0	0.090827	0	0	0	0	0	0	0	0.069679	0	0
AC209732.3_FG001	0	0	0	0	0	0	0	0	0	0	0	0	0	0	0	0	0	0	0	0
AC209734.3_FG005	0	0	0	0	0	0	0	0	0	0	0	0	0	0	0	0	0	0	0	0
AC209737.3_FG006	0	0	0	0	0	0	0	0	0	0	0	0	0	0	0	0	0	0	0	0
AC209738.3_FG005	0	0	0	0	0	0	0	0	0	0	0	0	0	0	0	0	0	0	0	0
AC209739.3_FG003	0	0.594079	0.573629	0.366052	1.09556	1.89182	0.281425	1.42271	1.10732	0.843646	2.16314	0.736391	0	0.842644	1.40267	0.451057	0.399953	0	0.271796	0.315637
AC209744.3_FG001	0	0	0	0	0	0	0	0	0	0	0	0	0	0	0	0	0	0	0	0
AC209755.3_FG001	0	0	0	0	0	0	0	0	0	0	0	0	0	0	0	0	0	0	0	0
AC209768.3_FG005	0	0	0	0	0	0	0	0	0	0	0	0	0	0	0	0	0	0	0	0
AC209768.3_FG016	0	0	0	0	0	0	0	0	0	0	0	0	0	0	0	0	0	0	0	0
AC209778.3_FG002	0	0	0	0	0	0	0	0	0	0	0	0	0	0	0	0	0	0	0	0
AC209780.2_FG003	2.37869	5.88646	3.58978	7.63588	0.703184	3.94634	3.52232	0.98926	0.38498	1.17323	0.501371	0	0	0.43944	0.731494	2.5875	2.50291	0.45003	1.70091	1.31684
AC209784.3_FG007	0	1.19216	1.29502	0.612145	7.10287	7.72837	3.67085	11.8364	12.3142	21.3033	40.3943	20.7624	15.6177	19.4462	38.6155	14.1996	5.9192	6.60218	31.2256	10.4512
AC209784.3_FG011	0	0	0.135948	0.115671	0.199726	0	0.933754	0.0561962	0.437386	0.533177	0.455696	0.488663	0.590224	0.299556	0.332428	0	0.0947876	0.511291	0.515319	0.822856
AC209810.3_FG002	0	0	0	0	0	0	0	0	0	0	0	0	0	0	0	0	0	0	0	0
AC209811.3_FG001	0	0	0	0	0	0	0	0	0	0	0	0	0	0	0	0	0	0	0	0
AC209819.3_FG003	0	0	0.639413	0	0	0	0	0	0	0	0	0	0	1.40892	0.781764	0	0	0	17.5721	0
AC209819.3_FG005	0	0	0	0	0.330307	0	0	0.232343	0.361675	0.551105	3.53264	0.865875	1.83021	0.619257	2.92065	0.662961	0.979748	1.47975	0.79897	2.16497
AC209819.3_FG006	0	0	0	0	0	0	0	0	0	0	0	0	0	0	0	0	0	0	0	0
AC209819.3_FG007	0	0	0	0	0	0	0	0	0	0	0	0	0	0	0	0	0	0	0	0
AC209819.3_FG008	0	0	0	0	0	0	0	0	0	0	0	0	0	0	0	0	0	0	0	0
AC209819.3_FG009	0	0	0	0	0.527388	0	0.587054	0.247315	0	0	1.00274	0	0	0	0.365747	0	0	0	2.26788	0
AC209819.3_FG010	0	0	0	0	0	0	0	0	0	0	0	0	0	0	0	0	0	0	0	0
AC209819.3_FG012	0.732603	0	0	0	0.115461	0	0	0	0	0.59727	0	0	0	0	0	0.21734	0	0.592217	0	0.228409
AC209828.3_FG006	0	0	0	0	0	0	0	0	0	0	0	0	0	0	0	0	0	0	0	0
AC209831.3_FG003	0	0	0	0	0	0	0	0	0	0	0	0	0	0	0	0	0	0	0	0
[truncated: 37,614 more rows]

## Sheet: Table S6
Supplemental Tabel S6. RNAseq raw data after data filtering (genes which had expression values of zero more than three times were excluded)
FPKM=Fragments Per Kilobase Million
Gene_ID	FPKM-con-repeat1	FPKM-con-repeat2	FPKM-con-repeat3	FPKM-con-repeat4	FPKM-1hour-repeat1	FPKM-1hour-repeat2	FPKM-1hour-repeat3	FPKM-1hour-repeat4	FPKM-4hour-repeat1	FPKM-4hour-repeat2	FPKM-4hour-repeat3	FPKM-4hour-repeat4	FPKM-6hour-repeat1	FPKM-6hour-repeat2	FPKM-6hour-repeat3	FPKM-6hour-repeat4	FPKM-24hour-repeat1	FPKM-24hour-repeat2	FPKM-24hour-repeat3	FPKM-24hour-repeat4
AC148152.3_FG008	5.84115	21.5845	13.6635	11.1433	13.5762	16.6126	11.7386	17.1782	13.4512	9.44561	8.33681	10.6167	11.0628	9.95759	4.38803	6.23838	13.8729	8.05146	15.5966	4.64232
AC148167.6_FG001	39.0577	28.3543	26.8321	24.6526	18.032	29.2882	18.8046	18.8856	20.9665	20.4136	19.283	20.0128	17.3051	18.4529	16.3429	16.5169	20.7355	22.1683	25.0289	16.9831
AC149475.2_FG003	18.8137	20.3892	22.3658	23.5879	22.9025	24.2298	19.7115	22.1443	27.2319	29.1514	28.9555	25.3078	38.0849	36.5927	26.1989	33.1726	37.3514	35.2583	36.2976	32.7197
AC149475.2_FG005	5.10683	3.42499	5.37761	3.57233	4.68111	3.46847	2.03161	3.5424	2.77562	3.12974	2.65083	5.0207	1.62306	3.9709	3.09403	4.54511	3.8096	4.36942	3.92422	4.30402
AC149475.2_FG007	5.585	3.81896	3.42411	6.27499	4.7983	11.9131	10.8546	5.22611	7.11828	8.26402	4.85589	4.59854	8.57646	10.8337	11.5931	4.97068	6.24397	3.9624	20.4673	7.24655
AC149810.2_FG008	24.9714	14.2745	9.42138	12.1911	3.17787	8.21998	15.5784	3.67802	12.6859	15.9089	17.837	5.93402	9.19782	6.15099	20.5846	10.7694	10.4616	10.7125	6.10952	12.0341
AC149818.2_FG006	9.28286	14.5086	13.2478	18.916	11.5435	6.88725	5.97648	14.8549	20.3803	11.7948	10.974	14.2309	24.1302	16.1054	8.00548	14.6078	24.8438	22.4494	20.2021	23.4607
AC149818.2_FG007	0.917248	0.358402	0.346065	0.785195	0.474522	0.869573	0.226374	0.667571	0.148453	0.904824	0.773336	0.236938	0.500818	0.169453	0.70518	0.272118	1.28687	0.52061	1.09315	0.888631
AC149818.2_FG008	1.373	3.39771	2.6764	2.20375	1.87721	1.46434	1.52484	1.57028	2.11103	1.8623	1.30228	2.30532	1.49932	1.77554	2.95557	1.6293	1.4447	2.20797	2.12719	2.75534
AC149828.2_FG002	27.0009	13.1878	14.1487	19.9837	23.9459	21.8646	22.2125	26.9035	28.4049	23.0283	28.4558	22.9584	42.999	40.321	29.0616	30.9287	27.6219	32.353	37.542	37.0579
AC149829.2_FG003	0.463381	0.407385	1.35491	0.892507	1.59244	0.576577	0.600397	1.48148	1.0687	1.15705	0.805776	1.70569	2.27706	1.5409	0.801557	1.03103	1.52369	1.64378	0.0828366	1.44297
AC149829.2_FG006	8.27804	8.98482	11.9144	10.8263	27.9382	28.5572	39.725	26.2028	19.0544	19.9611	22.6826	27.0855	17.577	20.9003	30.548	20.7381	21.6146	25.7544	25.6503	35.2616
AC150739.3_FG001	0.829598	1.47198	1.28864	1.31683	1.15238	0.844705	0.989552	1.04412	1.17526	1.20855	0.845123	0.934985	0.97299	1.28926	0.822016	1.37657	1.95319	0.465173	1.04829	2.33223
AC152495.1_FG002	2.16193	3.59016	7.13706	5.89904	9.64649	2.4979	4.06838	8.00771	3.93636	3.49887	3.47458	7.22501	3.76256	4.54313	2.74245	5.31807	6.68232	5.47065	3.60712	7.62988
AC152495.1_FG003	0.643145	0.809745	1.15933	1.2158	0.665439	0.152429	0.84654	0.958448	0.451057	0.422955	0.271119	1.21831	0.702314	0.752495	0.263706	0.784402	0.939907	0.851748	0.357691	0.534068
AC152495.1_FG010	1.44598	4.3081	7.56947	7.36881	10.0386	3.66267	4.41619	9.41505	3.94918	4.21232	2.40013	8.75428	3.47875	5.76001	3.91863	5.20134	4.51694	5.12941	4.07123	8.36768
AC152495.1_FG012	0.970129	1.66789	2.12289	1.55712	1.37658	1.10365	0.861931	1.45246	1.03627	2.08145	1.22688	1.8043	0.158907	2.04313	1.96901	1.43903	1.02079	1.3215	0.971183	2.33623
AC152495.1_FG017	0.771457	1.11962	2.82744	2.61799	1.36834	0.31344	0.734375	1.47814	1.71233	0.652292	0.696878	2.30593	0.631824	1.16052	0.254184	1.66746	1.73946	1.43869	1.10328	1.73882
AC155377.1_FG001	4.35327	11.2587	14.4041	13.0229	11.6492	4.90696	5.26635	9.73097	13.4262	10.205	12.3336	12.9773	12.1807	16.5708	8.37033	13.1361	17.1443	16.3875	17.7094	18.3282
AC155377.1_FG002	6.30597	8.37751	5.80513	5.34413	3.01994	6.45646	4.48213	4.32721	4.89885	6.34496	4.94443	5.27769	2.89217	4.61327	5.11952	4.26538	5.97177	6.58559	4.50915	5.86486
AC155390.2_FG002	0.370559	0.506769	0.489324	1.48693	0.86266	0.658686	0.823077	1.09803	1.3494	1.2337	0.234315	0.717903	0.910464	1.12955	0.854658	1.09933	0.974779	0.630964	1.05989	1.38471
AC155434.2_FG001	0.45676	0.356946	1.03398	0.293251	0.81016	0.974294	2.02909	0.427409	3.77016	3.04137	6.06527	4.42452	7.48173	5.31608	12.0096	2.57462	2.40307	4.14795	6.20562	5.31012
AC155434.2_FG004	3.85663	5.24827	7.82719	7.00126	6.10342	2.22208	2.90465	6.32579	5.58533	5.6328	4.07845	5.28169	4.95571	6.44915	4.0794	6.13496	6.4369	7.32163	5.23018	7.59226
AC155434.2_FG005	9.58712	12.3908	6.12123	5.6817	1.96209	4.98137	5.46018	1.95523	3.5807	8.59338	12.8239	7.00083	6.03989	3.47414	16.6689	6.45414	6.78987	8.37145	15.2928	7.96116
AC155434.2_FG006	16.5677	29.7755	12.9486	7.25566	10.4746	44.5835	53.9302	20.8324	10.1922	25.9991	29.3306	6.59484	6.42146	8.89406	30.0305	17.2676	7.12101	9.47044	10.3314	9.04747
AC155496.2_FG009	5.21213	8.09661	10.8395	9.05954	9.18844	5.06174	5.36498	7.41493	12.0362	9.82848	6.51117	10.3959	7.80866	12.4706	10.3793	10.3714	12.3732	12.9155	12.09	12.1921
AC155622.2_FG001	6.03561	15.5912	26.8198	21.2049	25.2023	13.1127	12.4131	23.3232	22.4673	15.5048	12.9337	34.8194	21.695	35.1232	16.7046	32.4293	21.1694	27.5957	16.544	29.2365
AC155622.2_FG004	8.09355	12.6498	15.9223	8.53672	14.8683	13.9756	13.6969	15.1469	8.42083	16.0391	21.5678	11.2	12.7838	13.1365	16.2669	17.3222	14.5993	14.4374	15.2952	11.2815
AC155624.2_FG006	9.77048	8.39578	7.77995	9.10775	10.9217	9.99512	13.0768	8.59102	6.02114	7.58653	6.37079	8.93576	7.2326	5.45217	6.59238	7.56251	8.55568	8.10497	8.08594	7.97726
AC155624.2_FG011	90.9106	123.501	97.9125	98.7485	67.8511	80.0472	73.1794	76.6607	94.9533	59.4385	69.1829	60.0056	122.506	67.3748	62.4152	56.9198	133.199	80.9981	62.361	88.44
AC166636.1_FG008	3.57559	2.44495	3.87844	2.72605	5.25189	7.94472	8.27294	5.57638	15.6247	25.2964	45.219	38.0995	35.1409	33.193	65.974	28.7732	23.7497	22.07	35.1556	30.4341
AC177838.2_FG015	4.00505	4.4712	3.88556	3.48968	2.66392	2.44085	7.20146	2.85538	0.8334	4.02135	4.34144	1.55184	1.87436	0.317098	1.84745	1.86713	0.301015	0.974219	0.818245	2.85068
AC177850.2_FG005	1.79698	5.27442	3.99016	1.94152	1.08352	10.4211	6.98885	3.60784	1.4363	6.45556	7.59774	3.66972	7.51208	6.2733	2.77219	5.89768	0.631297	4.52804	0.852961	2.17077
AC177899.2_FG009	0.693638	0.880846	0.654249	1.05766	0.730498	1.35627	1.02713	0.594976	0.168393	0.577329	0.877214	0.067191	0.710112	0.576644	0.959884	1.13179	0.547397	0.492117	1.11599	1.008
AC177908.3_FG002	1.63382	4.09322	5.89984	5.60469	10.2665	4.5338	4.49628	10.6075	6.70658	5.90568	6.14405	10.2357	10.4447	10.602	7.00308	8.53861	10.6234	11.2021	6.59149	12.8594
AC177922.2_FG002	17.4437	13.9416	13.4617	17.8171	4.92229	5.07387	1.76116	4.20435	3.46482	6.15948	3.00822	0.307224	2.59753	3.07608	3.29172	3.99886	0.834305	3.15021	9.07151	3.29211
AC177924.2_FG003	107.589	85.0331	66.4227	62.0101	16.8061	106.053	66.9849	25.1687	32.0553	39.7992	54.1158	20.8437	42.0549	12.1966	65.4194	30.4673	46.3121	18.0419	12.2393	13.1982
AC177936.6_FG008	44.1807	42.051	50.0063	50.5481	41.1912	30.6078	31.0336	28.9745	45.1029	34.782	26.5041	42.5773	41.7508	58.3895	27.1729	41.6736	37.5481	54.0099	40.5025	44.2134
AC177946.2_FG004	3.62025	0.471514	5.46294	0.11425	36.8428	85.416	72.0224	36.438	16.1853	63.7355	82.6487	32.27	20.0871	28.7109	66.3984	22.1612	21.7352	32.9724	60.9217	41.9857
AC182482.3_FG003	41.19	35.0501	23.8286	18.438	21.3089	44.4183	41.8483	24.482	22.4436	24.1253	24.1645	18.7972	22.8646	24.0966	24.3835	20.6378	23.1153	22.0797	28.1443	20.2375
AC182617.3_FG001	25.5239	13.7508	17.8005	17.3801	18.2631	15.9482	15.748	21.8331	15.3971	17.0238	22.9865	14.6848	16.4698	18.8612	15.3414	18.2419	20.5495	20.1937	12.1674	20.7133
AC182838.3_FG006	17.5013	22.7947	10.2713	14.9817	11.2097	12.4438	21.5964	10.3113	4.72086	19.4223	15.9851	5.2743	3.18524	8.62188	7.17601	8.65348	1.02307	6.62224	5.56201	10.4961
AC183315.4_FG006	16.9229	6.41791	6.0092	4.63357	5.18664	3.53897	7.73885	4.96798	5.55835	8.10134	7.55353	6.94283	4.89171	4.68952	5.28066	7.23541	8.90335	7.62755	18.1514	11.9862
AC183319.3_FG001	19.7129	26.7562	20.355	32.3065	13.1119	28.0324	19.9725	14.5627	4.03004	16.8872	13.1211	5.62811	6.79783	6.32518	10.0503	8.92618	1.0917	5.88874	13.354	1.29234
AC183950.2_FG005	0.788996	2.36355	1.19071	1.77294	1.57438	3.17894	2.53139	1.80472	0.766173	1.94577	0.997809	2.24189	2.15396	1.89487	2.06237	1.71651	1.38367	1.04491	2.8209	1.41956
AC184169.3_FG001	1.60878	7.54331	7.89062	8.26302	3.2102	17.73	16.0802	7.2761	5.85842	13.0927	10.1728	3.74013	6.58796	6.24135	13.7288	8.11366	2.9624	6.39176	18.9812	5.67772
AC185226.4_FG001	3.47215	5.07506	8.24812	6.77019	9.92218	1.92015	1.71384	8.06242	9.36589	4.23383	5.20425	8.42093	11.4801	12.6151	4.33035	9.46146	11.0958	11.9703	6.80472	10.6254
AC185300.4_FG002	17.8648	9.35675	6.30992	4.63666	16.1806	30.2691	41.3694	16.4797	15.6871	23.9033	37.0138	16.4952	27.0834	16.4316	38.7487	17.704	16.798	17.259	22.5591	17.6757
AC185415.3_FG005	4.71164	6.03443	4.34533	4.8736	3.13391	3.72229	3.87607	3.67406	4.82954	4.06684	3.31034	4.66548	4.07322	7.68882	3.01859	3.49449	4.54457	5.05131	5.42802	7.39038
AC186512.3_FG007	17.3425	15.5856	13.0861	15.4488	13.7461	14.797	16.0503	17.7156	8.33899	16.6799	19.716	15.2583	21.6603	16.4353	19.7994	14.8283	16.887	15.257	12.7187	13.3211
AC186603.6_FG003	7.73697	3.23161	2.21445	1.88416	1.06473	1.70725	0.987654	1.08181	1.42491	2.26991	1.3496	0.51687	0.437006	1.33076	0.738396	0.712339	1.40363	1.36283	3.05237	1.9939
AC186606.4_FG003	1.88657	1.10573	0.711777	0.908419	0.242925	1.34139	4.88881	0.441335	0.229	0.17447	0.8947	0.182748	0.386276	0.261395	0.217559	0.419764	0.248137	1.07078	0.674507	0.783306
AC187098.4_FG011	8.44941	8.20912	6.46184	6.89087	6.12636	10.2293	10.4828	6.55309	6.09831	8.44759	9.6748	6.28234	7.85521	6.20161	12.746	7.18127	7.68923	8.16565	8.98112	6.63713
AC187157.4_FG002	22.578	11.2667	8.62099	10.4788	10.9164	8.89704	20.7446	9.33327	14.6606	13.2828	17.8889	10.6455	12.6989	10.5533	21.8334	10.7332	8.15756	10.8076	13.4215	7.90612
AC187157.4_FG005	4.90445	4.32547	4.12371	4.40829	2.45438	3.28789	6.22494	1.61718	3.46989	4.50973	4.60754	1.79174	2.52481	1.70855	2.3916	2.86842	1.76934	1.59066	4.10818	1.57088
AC187263.4_FG001	49.3384	45.6006	49.7585	40.2047	21.0365	37.779	23.1823	26.0434	19.3488	32.2907	16.799	13.9702	17.0957	23.6634	19.2574	24.489	20.4665	26.9263	59.7046	19.6974
AC187551.3_FG002	0.971829	3.94918	4.03323	3.68123	2.28396	2.07296	1.58297	1.81876	2.64241	2.4446	1.72064	2.63588	4.29801	1.40038	2.77937	2.65246	2.96549	2.64762	1.94577	2.66313
AC188023.3_FG005	59.4612	39.6908	29.7249	34.6761	23.0709	38.7548	32.6516	23.0289	27.9083	31.1609	37.9123	20.9269	34.7975	21.9698	39.9995	18.8163	28.8905	26.9991	33.3061	27.5686
AC188296.3_FG004	17.3896	17.2482	24.7294	15.0292	4.15209	19.022	4.95197	6.67576	1.29897	4.94829	3.38337	1.55491	2.19109	2.22409	4.9363	10.7147	7.74137	2.27768	17.2172	3.88779
AC188838.3_FG005	5.58411	4.0911	2.89686	2.61416	5.00389	8.60255	9.1302	4.49955	3.38912	4.47564	5.29649	2.25383	3.04893	3.61064	6.11762	3.10618	4.40681	2.24501	2.49562	2.51174
AC189750.4_FG004	246.441	182.252	126.179	97.6781	150.327	411.433	221.444	234.999	133.458	248.985	241.64	131.309	152.844	139.186	259.168	139.109	110.409	108.729	158.545	84.362
AC189879.3_FG003	1.69251	1.84226	1.82445	2.09565	5.87001	3.61021	5.81805	4.5627	3.99148	2.95158	3.36355	2.90424	3.16837	3.35009	1.44991	3.12027	2.86216	2.60742	1.64248	2.86111
AC190609.3_FG002	155.304	111.705	136.427	118.559	165.312	146.133	122.994	148.698	243.474	180.639	194.94	202.381	227.177	277.488	265.882	172.833	202.439	174.54	174.589	123.831
AC190609.3_FG003	17.5556	13.9405	12.8197	14.907	18.8338	28.5886	12.1595	19.607	15.948	15.9212	16.1142	12.0686	16.6971	15.6931	24.5554	15.2886	15.791	14.7856	11.3385	8.22964
AC190609.3_FG004	6.8922	4.6265	4.17212	4.65189	2.97783	2.38741	2.87858	2.92148	4.16326	2.9417	3.12892	2.62303	3.1842	3.00283	2.69012	3.66706	4.03757	4.41314	4.04377	3.81553
AC190623.3_FG001	5190.15	6856.21	2742.98	2913.09	1967.21	6724.74	3364.08	2065.86	3929.86	1817.37	2897.3	803.954	3267.07	1402.96	1254.26	1182.41	2174.95	1160.37	1687.76	587.183
AC190628.4_FG007	3.37943	12.6237	13.5661	11.7163	13.6367	7.49685	8.40707	12.3961	13.9143	8.60084	9.91527	12.2039	11.2924	12.9609	8.97906	11.1887	11.7345	8.97667	7.73281	9.87813
AC190909.3_FG004	0.956763	4.67303	9.92677	5.37482	7.42446	1.70069	1.77095	5.37169	7.66498	5.92827	5.74739	9.26793	11.1661	12.3285	4.19269	6.74123	4.90781	13.3044	7.35455	11.0237
AC191009.3_FG004	45.9445	26.9283	25.0383	22.9425	44.1416	56.2604	37.7966	39.0113	57.0087	111.417	146.874	93.9556	114.976	91.9513	170.724	72.6947	85.9447	114.449	171.566	97.5004
AC191012.2_FG001	2.70755	4.93705	5.44811	3.47663	0.400201	1.92512	4.67751	1.97055	1.75282	0.667719	2.28275	2.09819	2.95665	1.50058	1.66525	1.60649	0.474825	1.0245	2.58142	1.4989
AC191069.3_FG004	8.62355	5.1839	5.00545	2.76827	4.11806	4.71654	14.243	5.3796	7.08578	12.0239	10.4864	6.93976	9.7791	8.82343	11.9336	8.65897	5.93294	4.51803	6.6407	4.13135
AC191097.3_FG007	45.5086	32.2861	14.0227	24.8137	8.94308	10.9338	16.0625	9.99876	9.92228	18.3644	13.7825	4.37309	4.98068	8.69448	15.0102	11.1076	13.863	10.0124	13.074	6.0703
AC191113.2_FG002	9.74847	7.39841	5.94132	7.76327	10.7653	9.99712	8.1893	11.5195	5.91655	10.0556	8.65364	5.81114	4.45261	4.88331	6.91811	6.17344	4.73427	5.32021	7.23886	6.69406
AC191251.3_FG005	0.300506	0.556781	0.453507	0.868184	0.46623	1.06833	0.444984	1.03105	0.691909	1.33396	0.901037	0.931497	1.23057	0.394705	1.24756	0.802345	0.187418	0.606246	0.859521	0.147907
AC191317.3_FG009	12.1106	15.7735	8.75754	8.7472	5.37016	10.7635	14.1971	8.18448	2.94007	10.8265	7.65786	5.86561	6.61237	8.38993	10.7072	6.58684	6.37152	6.87369	9.38146	3.35221
AC191421.3_FG001	23.2376	33.797	11.6896	15.748	7.44192	13.7686	18.1608	8.85883	5.64137	12.8941	4.08162	1.00043	10.5731	6.4394	5.35953	4.9789	2.0376	2.19819	7.38504	3.21609
AC191575.2_FG001	0.281691	1.9812	2.54106	1.62321	1.37211	0.400574	0.625684	1.22564	5.06054	1.66417	1.77659	3.58542	9.68668	7.33054	4.41673	3.99959	2.66762	4.15208	1.16491	4.55033
AC191686.3_FG002	14.3252	6.06384	6.3055	9.19715	3.1761	5.09275	6.187	1.48941	1.15924	2.208	9.05825	0.46255	2.93309	5.95452	2.75331	3.89569	5.02446	5.42046	8.53619	4.95654
AC191771.3_FG008	15.852	13.0762	20.6004	24.3127	16.011	11.2711	14.3449	10.4383	16.2487	7.81866	2.22749	27.9811	7.21268	13.6664	8.1247	19.3337	35.2132	13.9958	7.55679	9.50702
AC192244.3_FG007	14.1466	8.71656	10.4693	10.6544	12.6666	11.219	6.04269	12.5587	17.1717	12.4789	11.0096	10.7519	16.0422	12.3636	20.8315	17.2716	20.3242	24.7054	21.3985	16.2655
AC192362.3_FG002	6.79704	5.75434	10.6851	9.09139	7.28382	4.02735	0.838745	8.127	4.95032	8.38121	5.73061	9.21777	13.9169	8.16198	3.65789	8.40194	5.96001	7.7157	8.91055	9.87747
AC192362.3_FG003	5.91929	7.40123	6.14148	5.03544	6.23384	6.31308	6.35476	5.53892	8.3347	8.43022	8.04731	5.27516	7.51424	6.06911	5.4609	5.79501	5.917	5.8794	4.44429	6.26712
AC192372.3_FG003	27.0451	9.68687	10.2037	13.7462	3.99751	9.61476	11.6806	4.92083	5.47141	8.3371	4.27534	4.36631	7.3833	1.24908	15.5942	5.34894	7.11437	10.2334	11.281	12.1649
AC192451.3_FG001	27.5014	33.5167	32.7335	32.6857	32.2293	29.7966	27.8763	35.9462	41.8075	31.3678	38.7133	31.0799	43.9748	34.8386	33.5269	29.9156	47.5405	44.0402	34.8823	45.9463
AC193379.3_FG001	0.972443	0.949923	1.55928	1.28769	1.96739	0.604996	1.52998	1.74408	2.59686	1.43891	2.0753	3.15564	3.08617	2.42527	1.51392	2.66856	4.15687	3.38062	5.99745	4.39088
AC193402.3_FG004	18.0443	20.862	34.7854	31.3427	10.7415	11.7753	12.4448	11.4107	6.96094	8.86946	10.6284	6.51275	10.7294	10.1375	10.0338	15.5462	8.32292	8.6983	16.968	7.59464
AC193632.2_FG002	5.30434	2.86976	3.2328	1.37531	13.027	21.4684	15.7092	12.3451	8.12259	18.8672	19.8665	13.9917	12.0303	13.4552	26.9147	12.7706	10.0894	12.8531	13.4211	16.0942
AC193754.3_FG008	2.89677	1.13187	1.63936	1.62732	1.28451	1.8022	1.20642	0.960011	1.5823	1.47341	1.03034	0.561205	1.18623	1.60545	1.67027	0.966801	1.61928	1.02759	1.2946	1.80411
AC194022.3_FG013	5152.41	3798.27	2023.91	2033.11	855.57	3540.42	2254.93	1389.86	922.115	1249.85	1261.08	380.507	719.247	764.844	1185.36	1329.62	951.378	729.256	1036.3	608.914
AC194341.4_FG002	146.427	95.873	75.4019	77.4947	79.4075	166.017	117.204	80.2357	101.84	174.211	243.988	122.673	106.959	134.89	252.834	109.188	121.802	137.017	82.0658	133.917
AC194341.4_FG004	6.72638	3.23476	3.31862	3.07278	2.40907	6.25414	2.49008	2.66291	2.76346	4.21084	2.6174	3.10748	2.96633	4.87495	7.04084	4.98876	3.67494	3.81774	6.28971	2.7928
AC194485.3_FG002	19.9831	17.3514	20.5238	13.5424	4.67668	18.1551	4.10982	4.15534	2.15612	2.87473	2.10598	2.1508	10.9108	3.07641	5.12101	6.91642	2.92038	5.04088	32.5476	5.53134
AC194878.3_FG001	34.6915	39.1166	21.3158	29.591	15.6029	33.8281	28.6208	14.2216	6.25635	21.9996	22.5632	8.44922	5.68247	16.4801	21.9463	13.5265	9.90804	12.9392	34.7292	13.9924
AC194914.3_FG002	12.1648	8.91234	8.03184	8.54233	9.77703	24.8671	25.8944	9.72309	14.0279	19.6876	23.0765	19.7378	6.22688	14.7482	26.3034	14.6612	12.8002	14.2405	34.7945	15.1526
AC194937.3_FG004	131.578	69.443	37.6435	37.4337	19.4944	56.7531	34.1659	19.6451	3.33054	17.3009	16.9555	6.76543	10.2144	13.8243	17.8343	11.47	13.7793	11.3259	23.633	10.3566
AC194965.4_FG001	4.03578	10.0748	11.3352	7.62926	6.26351	2.86951	4.9801	8.18229	7.18491	5.05933	4.82033	8.94809	5.8761	6.71015	4.65406	8.58056	5.42615	5.21752	4.97004	5.12007
AC194965.4_FG004	28.8387	42.8197	13.0565	15.275	13.1076	37.934	26.69	12.5933	17.5028	20.2693	32.824	8.38061	18.8951	3.99576	23.9449	11.9778	16.6897	9.82094	22.6836	5.98693
AC194970.5_FG001	94.0276	62.0978	30.3279	40.0086	35.9716	107.493	57.8779	38.4145	29.5407	32.0547	35.4406	16.0019	21.4416	20.4361	22.9622	18.3779	15.7137	19.8822	23.9938	13.7789
AC194970.5_FG002	1.33191	1.21432	0.167503	0.855117	3.64206	6.62907	6.90293	1.80024	1.50894	4.27006	4.49175	1.89227	3.99972	2.95269	2.45753	1.97567	1.40147	1.76391	1.26986	1.65903
AC194970.5_FG004	1.52494	2.3834	3.32418	4.29694	3.08047	1.20473	2.50901	2.8539	2.96166	2.44447	2.89279	3.34826	3.60801	2.72328	1.40685	2.91548	3.92231	4.71229	2.78665	3.72859
AC194970.5_FG005	15.5706	14.04	17.6237	20.6343	27.8833	27.8194	38.1323	27.0231	26.5573	24.0734	23.7308	20.884	22.2348	25.2249	28.1772	30.0847	29.8269	29.2319	15.4162	25.694
AC194970.5_FG009	25.8607	12.5257	15.1435	14.5278	14.7523	17.8128	19.546	12.6876	16.4802	19.2325	20.4406	9.394	14.7818	19.1101	25.1007	15.1843	14.1726	13.7606	12.1354	12.9744
AC194974.3_FG005	7.47097	4.75544	3.18239	2.63036	5.79746	10.1099	5.44223	5.78815	2.39879	4.3238	7.00996	2.98816	2.86198	4.67484	6.33658	2.93137	4.05736	3.00929	5.51453	2.65167
AC195154.3_FG004	5.27525	5.63922	6.34635	6.74173	4.85492	1.84001	3.68467	5.24672	4.20444	3.16646	3.27275	6.28627	3.17918	3.25464	2.89249	4.51782	4.5558	6.27069	3.98564	6.94279
AC195172.3_FG001	12.0929	7.03519	8.92216	12.336	7.20933	6.49645	5.17311	6.62183	4.56675	8.25094	5.77748	7.28875	3.52144	5.51064	6.07404	5.81983	5.93806	7.47374	12.106	7.58724
AC195331.3_FG008	69.7595	65.4182	26.3193	40.3086	74.2398	99.2005	82.6389	100.091	67.7416	98.0608	123.511	70.2773	79.9862	193.311	173.765	103.477	58.7221	110.863	69.8352	40.5499
AC195340.3_FG001	284.114	160.478	181.125	191.872	220.888	206.12	269.846	208.701	263.125	254.997	293.695	237.865	224.404	237.394	283.443	240.344	247.099	222.281	167.818	223.688
AC195340.3_FG002	27.5738	47.2402	61.0855	42.4419	56.5889	48.7623	57.0584	51.6038	70.0301	51.2621	48.2835	58.0772	60.8002	50.1563	62.6178	62.5056	87.0415	70.2256	40.445	63.4079
AC195340.3_FG004	10.369	6.69911	5.19029	5.70144	3.93781	7.22657	7.37309	4.54715	3.93791	7.13975	7.14088	4.53482	2.77469	4.32428	7.57707	5.57364	4.64508	5.71042	8.44224	6.18077
AC195347.4_FG004	44.5427	28.8692	19.179	16.8217	11.4829	35.7097	21.2714	16.9737	14.8729	28.2182	45.5042	14.8957	17.8787	25.1583	47.5529	20.4627	25.0058	27.9451	60.5927	21.323
AC195351.3_FG003	15.5281	7.19099	11.7171	13.6618	2.80524	5.31592	3.40648	4.66404	2.23392	5.53142	5.09126	2.89692	1.88408	8.28728	5.04049	7.84845	5.14378	6.52845	8.22485	2.86546
AC195587.4_FG004	0.44534	1.28768	1.17615	1.00072	0.967633	0.379974	0.395672	1.61133	1.47036	1.38382	0.450562	1.93263	1.02125	1.72772	1.1093	2.21959	1.78067	1.87046	1.40116	1.14642
AC195785.3_FG004	6.90088	2.60802	1.96338	2.2879	1.85609	5.30884	3.93672	2.54063	2.15379	3.6827	3.076	2.54238	1.94571	1.94366	5.00969	2.65139	2.32123	3.72416	6.71423	3.00616
AC195860.3_FG006	11.9903	13.935	12.1794	11.5471	15.4052	15.9576	14.7959	11.7952	10.1507	15.2398	17.8853	10.8404	14.3524	22.1509	24.9599	20.8868	14.0722	14.4833	20.0055	11.3609
AC195874.2_FG002	35.2933	24.7827	30.6839	36.9443	26.1968	26.9126	22.7225	29.8345	50.4152	31.7878	35.5777	43.0072	57.8104	35.4353	36.8071	34.9013	53.0137	42.9665	29.2601	46.5099
AC195954.3_FG001	73.5388	49.5807	39.7136	36.5675	6.39394	28.7068	1.0676	8.54543	5.60091	6.93423	10.0296	0.558708	1.18095	6.39322	5.32109	9.83887	3.7931	5.72888	11.3418	4.78955
AC196043.3_FG005	37.3721	25.3399	30.6881	40.2249	6.33627	24.2276	18.7179	7.19982	6.93799	12.1983	9.03554	5.96258	10.8027	10.9654	15.7179	22.1742	10.9875	12.4774	41.6569	7.75845
AC196059.3_FG003	78.5439	54.5318	29.1437	35.2156	30.0792	55.3846	28.3557	31.1804	28.9959	38.1797	50.076	10.8152	25.5183	30.9392	31.1404	19.2574	25.2719	29.1058	50.5937	25.8736
AC196066.3_FG003	13.1815	19.7887	11.2551	10.6899	11.0748	28.1167	21.0598	11.2524	10.1054	17.1946	24.1277	6.9891	7.38647	8.07444	18.561	9.46757	7.29992	7.87526	22.3237	13.2503
AC196156.3_FG003	84.2567	83.8019	52.0181	24.5886	33.9652	92.5851	53.8762	29.8645	57.6455	92.0881	79.9168	51.9383	65.8696	40.3291	105.998	55.6735	56.4181	54.3434	73.9416	39.7539
AC196158.3_FG002	43.9069	42.1753	62.8108	38.4667	6.5573	26.2323	9.70735	12.649	3.25699	7.44429	4.24166	3.42579	6.24302	6.0497	6.04789	18.0914	5.45416	4.67257	13.5178	4.17775
AC196426.3_FG007	13.4226	14.6467	19.2685	17.0776	21.0132	9.31091	15.3917	18.84	21.7768	13.5637	13.1452	20.2325	26.8124	25.0388	13.9688	17.8707	23.1661	22.3905	19.313	25.0108
AC196465.3_FG006	0.175327	1.43864	3.63817	1.96988	2.29347	0.498643	0.389432	2.40622	1.78768	1.362	0.554322	2.51356	3.87701	2.9151	0.808749	2.65271	2.02932	3.3834	1.2537	3.27582
AC196475.3_FG004	28.5816	38.2525	20.0559	17.1244	39.1689	102.567	153.244	39.6972	78.3634	96.0799	105.841	45.0451	17.979	63.7786	144.437	43.0005	26.464	50.8614	98.8857	91.7521
AC196475.3_FG005	13.7016	15.9847	18.9791	17.3422	36.454	30.3396	36.5204	32.3581	18.5323	23.1703	20.1745	23.3594	16.0309	40.0298	23.4753	26.2472	26.8777	29.4404	40.4496	35.9214
AC196489.3_FG002	404.103	161.368	152.044	135.068	163.93	298.376	288.509	190.107	160.631	280.492	388.905	207.337	167.299	198.736	451.673	209.139	158.285	161.938	165.913	117.541
AC196637.2_FG002	4.40027	1.33727	1.75239	0.941695	0.975601	2.2596	0.180996	1.0675	1.30564	2.17034	2.47326	2.17858	1.20128	1.08388	4.39781	1.74056	0.643067	1.52625	1.57323	1.421
AC197013.3_FG003	46.6171	94.9782	6.28142	5.34452	45.7721	125.48	93.6833	27.0038	46.8854	35.721	187.391	11.6118	24.5439	16.609	119.805	32.5988	38.5406	43.4681	71.4302	31.7982
AC197047.3_FG001	22.3887	14.5802	4.22347	5.39029	1.65463	7.29611	0.690684	3.49167	1.81176	4.48611	14.157	1.08437	3.05606	2.06805	4.30311	3.32101	5.3987	2.11789	4.66938	1.5493
AC197056.3_FG005	4.54853	5.86501	5.14829	7.95773	5.89955	6.62987	5.21992	6.95186	6.62544	5.97321	5.17709	6.34471	6.70544	10.0836	7.13369	7.75907	8.61493	5.93778	8.94431	7.74306
AC197122.3_FG003	3.80515	5.86464	7.97572	6.85397	7.26479	2.40491	4.22595	6.1322	6.67167	4.61381	4.27752	6.30708	10.5612	7.14681	5.55826	6.27148	6.78434	9.47876	8.46507	5.88074
AC197246.3_FG001	3.70011	5.78308	2.2336	3.32579	6.89108	17.3636	34.5181	12.0028	3.95239	14.5087	7.487	8.02863	4.24255	4.92164	13.6543	10.7575	10.1227	15.9608	6.34994	11.3685
AC197246.3_FG003	64.6135	51.7885	61.257	58.5023	86.3216	107.197	52.7459	74.9309	68.3754	96.8332	80.6663	89.8722	88.1975	116.613	117.691	82.5732	48.8119	59.2413	68.7116	65.3492
AC197387.3_FG004	140.041	143.452	94.2468	106.514	29.93	104.057	38.298	45.2546	31.2409	55.0708	48.6635	19.0649	36.1645	28.6681	37.2456	40.0484	35.1791	27.2107	88.4098	29.3344
AC197545.3_FG002	1.84979	7.70964	6.63003	6.43288	8.33916	7.01456	2.96739	8.36611	6.43667	10.6062	8.38265	9.19812	6.56489	9.73932	10.8081	9.14621	5.35257	8.57416	8.59762	7.93633
AC197555.3_FG008	79.2148	30.2323	35.0994	30.3077	28.2846	56.6506	56.2631	28.5868	21.467	42.5919	43.3917	25.3399	18.8596	33.4374	54.8103	30.742	32.2261	31.3679	47.0931	31.7427
AC197672.3_FG002	0.933408	2.84095	4.5225	3.10675	3.99739	1.0479	0.872953	4.12197	2.79078	1.74461	0.931927	2.58878	2.57503	3.04944	1.2237	3.54157	2.688	2.76044	1.93208	2.63127
AC197699.3_FG003	7.85083	6.34437	6.05866	6.58692	5.69663	7.86566	7.26586	5.84368	6.75741	8.31653	12.1851	7.81232	6.57596	6.42777	10.6997	8.8929	8.16697	8.91192	10.7173	8.89001
AC197705.4_FG003	3.08373	0.803284	1.93908	1.31989	2.27902	2.92345	12.1769	2.56495	3.49362	6.84441	20.1493	2.38971	6.73487	1.13938	9.00894	3.65938	4.86717	1.16684	16.9054	2.56073
AC197705.4_FG006	14.9049	12.275	14.2748	17.2248	18.6076	20.3801	20.8825	20.5988	15.3645	13.9961	11.5997	15.4598	11.6437	13.8524	14.2795	16.4627	15.442	12.234	12.7895	15.4237
AC197705.4_FG007	10.1114	9.59502	10.6272	13.8336	11.1558	10.0994	9.26887	12.2401	10.8709	11.1322	10.8084	15.4849	11.6332	13.4762	12.771	12.9274	9.11954	7.652	7.91887	16.6931
AC197705.4_FG011	1.97737	8.06435	6.80758	5.51449	3.8909	4.83295	2.74506	4.20174	4.56042	2.33157	2.42255	2.49006	2.32799	2.67127	1.42519	3.77639	5.85181	3.57738	1.14883	2.97615
AC197717.3_FG002	2.71531	1.45884	1.40862	1.63434	2.48334	2.17196	4.27209	1.58802	1.48318	2.13445	3.00469	2.63025	3.61374	2.82166	2.6616	1.30901	4.10711	3.0823	3.39782	1.1274
AC198169.4_FG004	11.204	22.3848	31.1053	21.3084	24.6066	18.4878	13.93	29.3422	32.024	19.159	18.4468	22.6072	17.6597	24.6038	11.9941	21.0095	16.4604	15.238	25.6975	19.5732
AC198353.5_FG001	75.2837	87.5407	88.2363	68.0994	48.4682	49.1134	30.6471	62.8607	67.0767	71.8714	58.0736	51.3235	85.1761	61.0803	79.9553	80.8179	103.579	93.6816	92.3107	64.0195
AC198353.5_FG004	4.27777	7.05737	10.2216	12.2827	10.3275	3.04157	3.6951	12.0087	12.4621	6.15392	3.30606	7.18254	10.8998	11.459	2.52138	9.80011	12.2532	12.005	5.60793	9.57139
AC198361.3_FG004	27.9674	35.5445	30.2113	26.4612	24.7378	31.8166	30.0794	24.0583	24.1567	27.1167	26.62	22.3575	18.8065	22.1897	30.1472	28.21	20.7545	22.8916	19.3669	17.357
AC198418.3_FG005	21.8347	20.3424	33.0411	28.7754	28.6609	12.7612	12.5422	23.0927	29.9201	17.2699	13.2681	15.7977	15.8799	26.0513	10.5047	14.7999	16.1729	24.2342	15.5613	14.9617
AC198481.3_FG004	10.507	10.8795	19.7217	21.6708	16.2777	3.54857	8.07104	16.1406	11.5423	8.40513	6.89304	17.7095	10.9717	15.9411	6.17952	14.7673	12.9905	18.9343	10.6124	16.414
AC198518.3_FG003	19.4178	15.9556	11.4201	13.7501	11.3961	18.2732	22.8338	13.3603	17.4697	18.2745	18.5982	15.6009	16.1371	15.1931	22.9195	12.199	13.6714	15.5592	22.8693	16.1246
AC198699.3_FG004	28.9425	32.769	23.8167	20.0297	6.51799	18.3101	13.4984	10.5203	11.397	19.3053	10.5196	8.03547	7.27914	8.20973	11.5635	11.8315	11.5102	10.9945	13.1996	9.21425
AC198725.4_FG007	2.02806	3.43389	3.99582	3.76151	5.37079	3.20441	3.92073	5.27148	4.86878	3.41767	4.55964	6.02455	3.41423	4.74575	4.46962	5.98317	3.6159	6.26699	4.51169	4.77162
AC198982.3_FG006	39.8821	28.4567	33.365	20.5956	29.6029	25.8911	11.5546	36.7784	39.5704	25.0163	15.3505	20.8281	31.2433	36.5189	15.1974	26.7501	20.9825	28.5413	23.5585	20.1589
AC199001.3_FG005	2.58776	10.4484	8.78695	7.47634	6.94866	6.3376	8.51538	8.60969	7.25952	11.9127	11.8178	6.57313	10.8324	9.88001	8.22316	8.35948	7.41237	8.15977	6.37364	7.99862
AC199067.2_FG004	15.311	9.57208	8.37608	8.35551	6.44983	15.7852	16.4373	6.68597	6.69063	10.1949	15.4905	7.41567	10.0317	6.36425	16.9503	7.72186	7.24975	9.12466	16.4224	13.0321
AC199068.2_FG017	11.6825	6.05543	3.05096	5.12029	4.53281	7.50778	10.313	3.36363	1.74532	2.66065	5.25627	1.39266	0.368	1.24514	2.06971	3.19923	2.9824	2.80522	3.24428	1.41365
AC199315.4_FG001	56.8639	37.772	45.0533	43.8096	57.9945	72.7762	71.5726	81.5884	99.3943	176.695	190.57	152.028	149.029	91.3941	264.925	126.523	98.7254	103.279	85.3885	108.606
AC199363.4_FG003	0.898724	4.03839	7.1206	4.47177	5.18075	1.27802	4.65786	4.90567	3.49091	2.3272	0.852433	5.74578	5.15239	8.96567	0.621845	5.33246	5.91038	3.06058	2.89189	3.73151
AC199526.5_FG002	176.295	141.604	136.73	78.1005	981.754	1963.24	1282.73	1115.29	960.471	1534	2765.52	1355.83	1214.95	1018.33	2243.6	908.496	714.06	941.844	964.459	788.599
AC199526.5_FG003	15.6927	22.6305	17.2736	16.8784	15.1009	22.0856	19.165	16.8037	17.1341	18.0735	17.2885	15.4206	13.3823	13.8977	13.7312	14.4946	13.3823	15.6099	15.3859	12.5798
AC199541.4_FG001	19.7494	20.6506	11.4391	14.644	19.6734	38.171	40.7776	19.9552	17.5574	25.5185	37.4643	15.8435	24.1482	13.7205	31.3076	15.514	15.8051	9.63054	14.3209	13.7436
AC199541.4_FG007	3.56477	3.87407	2.43581	2.82177	3.02579	6.88565	4.26792	3.45216	3.23454	5.80006	4.9548	2.85206	4.15453	1.91686	6.99772	3.35183	2.42618	4.57027	3.68843	4.02089
AC199571.3_FG004	8.22205	3.67161	3.32364	3.20496	1.82294	6.68117	4.34824	1.0991	1.99605	1.3035	2.22816	2.04801	2.40495	1.30195	2.16724	2.43922	4.6347	1.33333	8.39896	1.46306
AC199705.3_FG008	2.44003	8.5807	6.44414	10.1827	9.7378	2.60236	2.70987	6.08864	7.10836	5.41571	1.5429	6.14536	5.99517	14.1994	2.25108	8.68657	7.06053	6.92455	4.36194	8.61138
AC199765.4_FG008	4.38779	1.51277	2.43449	1.57424	6.58093	11.011	18.5366	4.26684	8.02046	11.9348	15.5047	10.7009	12.8947	11.4438	15.1205	10.5669	17.1098	19.6303	27.4996	24.6481
AC199782.5_FG001	13.0796	8.76115	15.9322	14.3956	17.8967	10.3627	16.3245	19.9322	21.4107	17.6947	17.2501	28.6701	26.0153	27.5462	26.202	18.958	23.7897	25.0284	16.0332	29.9462
AC199782.5_FG002	6.3185	8.26535	10.9866	9.52427	11.9381	8.39915	12.8141	12.2534	15.7395	11.89	9.90157	17.5634	23.3993	13.2461	12.5454	13.7735	14.4532	15.9042	12.7686	18.136
AC199782.5_FG003	2.30098	2.33761	2.43076	1.65843	1.88759	6.70777	3.91835	2.72716	3.35164	3.40473	3.34645	2.25104	1.69606	4.33587	4.67015	3.95925	6.295	3.66285	5.26511	3.21555
AC199893.4_FG002	1.33736	0.261277	0.252283	0.858617	2.6686	6.6562	7.92135	1.66856	3.24669	1.48415	3.80542	1.81365	1.64294	2.96477	5.55207	1.58701	2.4626	2.27716	1.43444	1.94345
AC200057.4_FG007	19.5028	10.3916	7.7595	5.80533	6.91847	17.3966	16.015	5.53018	6.71463	16.0031	11.6595	7.96896	10.1645	5.30619	12.5948	6.20666	6.71609	8.8555	8.621	6.91976
AC200099.4_FG006	11.8785	9.5728	5.18183	5.1239	2.05752	10.8212	5.22187	2.19988	1.80233	5.3553	5.86805	1.00681	0.60803	1.23437	5.30808	4.84545	3.12471	3.16029	6.37038	2.00361
AC200210.1_FG006	0.831395	4.54799	3.45041	2.53544	2.76497	7.68477	3.07779	4.14917	5.04591	5.38212	3.68	2.7382	2.38319	2.30389	5.17733	4.19302	3.28055	1.88752	2.08074	1.72598
AC200298.4_FG001	9.03487	8.57348	4.13917	4.97195	2.14624	9.63593	8.60059	4.02585	2.19338	2.626	4.08072	1.25027	2.6427	1.43066	3.86992	0.957271	5.43241	0.73257	3.23025	0.267949
AC200753.3_FG003	0.44215	1.20935	0.542155	0.496775	0.563677	2.82939	1.71866	0.861953	0.966061	0.899582	1.53771	1.19924	0.724242	0.857672	1.78461	0.688652	0.290776	0.250955	1.26466	0.321267
AC201769.3_FG002	46.8685	15.6468	11.3667	5.67163	11.4035	25.1691	39.0698	14.9567	20.8594	16.8907	66.2583	50.9167	21.8242	20.1513	38.2352	31.2774	13.8229	29.911	55.7958	22.3666
AC202073.4_FG001	4.62454	6.53292	9.12651	8.10784	8.36033	6.82919	5.53103	9.5424	8.11793	9.47471	7.42304	8.68368	5.24423	4.92889	7.54827	8.12619	12.9138	12.3163	3.81557	9.30516
AC202107.3_FG001	1.33766	14.1122	6.05618	11.1646	5.63499	10.4621	12.8751	6.67576	4.54639	7.42243	4.22921	6.21965	1.09555	1.48272	1.85111	6.74632	7.74137	3.79614	5.73907	2.77699
AC202181.3_FG010	3.02712	3.74556	4.94906	4.37285	4.58622	8.60936	8.96503	4.2489	2.20467	7.27867	4.1473	3.32327	0.826405	4.19425	6.74903	3.44253	3.18522	2.57719	4.68992	3.35164
AC202435.3_FG001	0.346839	0.135523	0.261715	0.334019	4.76774	4.68557	2.05438	1.83913	4.8837	3.33588	6.79881	2.55341	3.97686	1.73003	7.9995	2.16082	1.27734	2.55916	1.48807	2.88016
AC202439.3_FG001	41.8562	45.1533	23.001	27.4569	10.0871	34.9362	30.99	14.7584	10.1614	25.5814	27.0422	8.81414	8.19744	10.0859	16.3693	12.9573	14.8403	11.3619	15.6155	9.06715
AC202439.3_FG006	3.79721	3.64183	4.36302	3.32441	2.87009	4.90888	14.4405	3.76854	4.4416	8.49184	7.96723	4.61455	3.39263	4.40031	13.6941	6.34942	9.98879	7.6412	4.56653	9.31629
AC202549.3_FG008	14.8678	23.6249	15.3324	20.3637	6.59279	14.095	8.8064	6.49245	7.21887	9.16651	4.38729	4.99272	4.05891	4.3947	5.94379	4.99891	8.34361	5.06318	7.0876	4.52696
AC202864.3_FG002	1.05369	2.05858	0.662571	0.789245	0.62298	3.2465	1.56029	0.766874	1.53482	1.94891	1.11046	1.22482	0.862973	0.778638	0.972093	1.04199	1.47829	0.398701	0.251151	0.291662
AC202915.3_FG002	11.8075	7.38179	5.64274	6.1909	7.33007	15.6713	23.8952	8.4707	9.36385	19.364	27.8738	12.2001	10.6374	9.37968	26.1435	12.3769	7.66155	11.1694	12.1017	18.1392
AC203031.3_FG002	6.87689	7.29343	7.04236	8.19953	4.5741	13.2717	16.7295	5.5157	10.0169	13.0829	11.1817	7.23245	3.21838	5.44474	13.595	10.4922	5.68545	8.92153	7.72734	4.89478
AC203173.3_FG004	35.7081	44.7037	89.2936	71.2066	95.8588	38.2868	41.9836	80.9944	69.7666	54.8445	48.2293	83.2917	74.1652	95.0723	62.5256	96.3582	68.9089	82.9332	46.471	66.1834
AC203366.4_FG001	1.47	6.22247	5.63853	2.98862	5.81221	5.22597	1.99535	4.66153	4.40138	5.16593	5.11236	2.46818	1.00327	4.48087	4.74656	5.01516	4.7692	4.58886	4.90531	3.56034
AC203424.3_FG001	4.82615	9.96756	17.428	25.2307	18.649	16.177	12.7616	17.8491	14.7292	16.0676	15.6945	25.3784	16.3751	25.6013	19.3998	19.2266	29.381	21.9137	16.269	21.7558
AC203535.4_FG001	11.8861	14.6398	17.6454	17.6679	20.882	21.863	17.3138	19.2223	15.0552	19.7384	19.9336	18.5723	15.5544	19.7627	25.4475	18.1678	18.4205	19.139	25.036	16.7902
AC203535.4_FG002	15.7791	16.1326	5.49316	4.96081	4.32045	18.831	13.5588	4.81143	7.90786	6.77301	13.2642	3.52811	6.73695	3.75961	11.0585	6.85733	5.95076	6.39877	12.0384	2.65264
AC203535.4_FG004	86.8203	94.6197	57.6777	65.6831	54.5148	81.0349	78.1975	51.0284	57.0188	60.3008	62.8225	28.7879	44.7218	36.2597	34.2129	28.5961	31.8351	31.082	53.0799	26.4359
AC203570.4_FG005	17.9029	7.92803	9.23117	7.08803	7.93864	13.1536	13.2552	7.07327	4.92576	8.8302	16.6034	5.7807	9.77499	6.61479	9.9099	4.7801	4.39551	3.72581	8.53445	5.45109
AC203571.3_FG001	0.474331	1.85338	0.536875	0.152266	1.68265	7.08241	8.42857	1.4795	2.07275	2.63197	6.29859	0.918945	4.27325	0.788653	5.90758	0.985032	3.99282	2.15376	3.39176	2.56025
AC203761.3_FG002	2.58959	5.99881	5.8621	4.63148	5.78249	5.78677	3.69767	5.30793	6.82557	6.36348	3.04102	5.44697	6.8171	6.97101	6.14328	6.85937	6.61745	6.08915	5.81968	5.9904
AC203841.3_FG002	1.64885	1.53633	1.57915	2.03577	2.55901	1.71345	1.12689	1.70114	1.90907	1.68907	1.28322	2.06407	2.28531	2.88207	1.69668	2.10716	1.1344	1.36778	1.90459	2.84374
AC203841.3_FG009	4.03593	6.17653	9.13621	10.5806	12.3784	3.82616	6.72339	11.6445	12.5741	7.7137	5.31674	14.5955	23.6889	10.6248	11.015	16.6629	17.8716	14.5078	18.0371	17.8744
AC203862.4_FG002	1.99368	3.18094	2.31925	3.51998	1.73127	3.89825	1.96814	2.12468	1.61335	3.56461	3.57188	2.44623	2.04103	4.14354	3.06549	3.05589	2.0104	3.48901	2.97001	3.17315
AC203865.3_FG001	8.12109	6.2142	2.93631	2.82422	2.77586	3.12771	2.00426	2.63862	1.31436	2.12795	1.71173	2.75335	3.87985	1.31276	2.34131	3.31275	1.78025	2.11262	1.45177	2.38842
AC203909.3_FG003	1.38155	1.07964	1.47684	1.25656	1.83785	1.63717	3.23914	0.861845	1.78878	6.3031	9.7551	4.10403	4.33736	2.29705	10.4089	2.80072	3.14968	3.00585	1.97578	6.78782
AC203957.3_FG004	70.4523	29.1967	22.1506	23.9867	15.3836	37.9492	45.8396	19.9773	23.3231	28.8259	30.3743	11.9947	13.1137	17.1567	30.5287	15.5174	12.3553	15.7525	15.266	12.4099
AC203966.5_FG005	24.7451	25.594	12.6311	16.2374	4.19543	14.2306	12.3937	4.08618	5.47728	9.01912	8.05363	5.499	3.5764	8.4706	6.37866	8.52863	3.44613	9.29435	5.72463	4.68383
AC203972.3_FG001	1.32593	1.45065	2.70138	1.31949	1.88145	1.50842	1.17805	2.4401	2.31764	1.56957	0.419212	2.5688	2.49766	2.86596	0.795114	2.16349	2.7206	2.55874	1.517	2.64253
AC203985.4_FG005	66.6167	47.1787	39.2712	28.0675	37.8477	73.0221	51.3776	38.5271	48.5173	67.2546	68.451	40.869	53.4225	49.2273	74.2617	33.7619	35.7781	33.8716	66.4906	25.9306
AC203986.3_FG013	145.724	159.431	79.066	109.152	68.9259	103.612	29.799	57.5742	39.7573	39.0179	40.3685	36.0293	55.6958	26.9212	14.7243	25.5273	16.0636	14.1788	55.5743	10.3722
AC203989.4_FG001	4.11084	0.892365	2.24028	1.17301	3.34191	11.042	14.88	4.55903	1.77419	6.08274	3.75469	3.7166	3.74087	3.54405	6.74222	3.25215	2.40307	2.85172	5.5524	3.41365
AC204212.4_FG001	144.153	130.511	49.0809	39.503	44.4332	157.493	91.1108	41.6733	66.5775	32.5154	46.6877	21.7971	11.5182	5.84582	51.8985	8.34452	49.9439	19.9556	40.2257	7.29908
AC204277.3_FG006	4.09609	3.19626	5.09562	7.28611	4.16768	0.839323	2.81198	4.50864	3.98085	3.5648	2.27221	5.70673	3.15733	3.86694	1.53693	4.00099	7.23824	5.61964	2.39899	5.00621
AC204292.4_FG002	1.29696	0.796351	1.53787	1.36797	0.944818	1.0539	1.37179	0.693494	1.88916	1.2337	1.40589	1.14865	0.75872	1.23223	0.59826	0.659599	0.682345	0.630964	0.529945	1.00007
AC204292.4_FG003	8.36333	6.23864	0.860555	0.488133	4.04567	6.48707	7.88091	3.08293	5.16817	2.25001	9.61522	2.06216	2.49075	0.842753	3.85784	1.80446	1.60002	2.15765	3.26198	2.20975
AC204359.3_FG005	5.28523	2.50766	2.42134	2.42375	9.79296	9.66315	22.3608	8.59592	9.1649	13.4065	18.6197	17.992	11.4399	14.4367	22.29	15.4556	10.9239	18.2129	18.0865	19.1229
AC204530.4_FG002	0.819064	1.60019	2.54943	2.16917	2.26997	1.16474	1.21286	1.34126	2.98265	1.36345	1.03584	1.03143	1.67703	2.61017	1.039	2.67289	3.01644	4.88127	2.34273	2.72061
AC204530.4_FG006	1.92302	1.18076	1.03647	1.32282	1.21817	1.17197	2.64418	0.685505	1.46724	1.11786	1.38969	0.638669	0.899975	0.609018	0.126722	1.3855	0.144532	0.311847	0.39288	0.228126
AC204539.4_FG002	7.77122	21.2555	16.3353	10.6914	9.59949	27.6274	18.9052	15.9288	10.2416	19.3018	23.8678	9.03335	4.54616	6.76811	17.4114	11.198	1.16815	2.52044	8.73227	8.29701
AC204539.4_FG003	4.3817	9.13115	8.81682	8.43948	8.09569	9.86565	4.32557	10.4781	4.60954	7.02382	5.54135	8.77185	2.99051	7.2853	5.38984	8.66608	8.06843	9.11884	8.87736	6.06428
AC205008.4_FG002	1.22255	1.1677	0.717503	1.56982	1.23481	1.15901	1.50861	0.932141	0.857414	1.40699	1.80379	0.947405	0.890018	1.12928	1.37852	1.28957	1.2864	1.31069	0.8742	1.24081
AC205057.3_FG002	22.0677	14.4557	10.04	9.89679	8.56226	19.3825	24.5082	9.3126	11.345	13.5655	21.9571	8.2991	18.0735	6.65479	24.7	14.4415	10.7564	13.0777	6.96167	8.08459
AC205057.3_FG004	2.13434	1.25095	2.61708	3.16881	2.72097	0.189694	0.987654	1.83075	0.777225	0.49346	1.687	2.06748	1.09251	1.77434	0.61533	1.97872	1.54399	1.51425	0.953864	3.87703
AC205077.3_FG003	59.6454	42.4033	40.9437	43.0806	33.2442	47.1211	28.8273	27.9063	17.6978	19.3061	29.8581	13.8023	14.9263	25.2517	19.8707	28.5085	20.0485	18.3373	24.8793	18.9176
AC205122.4_FG003	700.57	338.942	221.603	353.974	208.297	487.664	337.452	224.708	167.756	311.367	327.246	183.435	177.609	220.414	346.896	232.263	189.897	211.54	595.569	232.58
AC205154.3_FG005	2.81498	1.25705	0.606887	1.16183	0.80244	0.857787	0.595482	2.25779	0.585762	0.743799	2.03428	0.934904	0.329353	0.222875	2.04049	3.57907	1.26943	2.73895	0.57511	5.00907
AC205320.3_FG004	8.81022	1.72124	2.65918	2.54537	3.71136	6.89065	5.21841	1.92362	4.27769	7.49589	7.24224	5.12055	6.49401	5.85938	8.53435	4.70468	3.70813	3.50034	5.03988	1.4632
AC205326.3_FG002	2.1427	1.84191	4.20373	4.53969	5.89081	0.914097	2.22101	6.41602	7.07444	1.74378	3.79369	9.63068	4.91363	8.3127	2.96515	6.61097	9.69477	8.02657	5.20934	5.69375
AC205362.4_FG002	78.3271	63.1817	44.7784	52.6745	18.4847	47.0078	59.9586	22.3608	16.6304	26.4211	20.8187	10.1851	17.3966	13.3911	29.272	17.802	21.7918	31.1951	33.7951	23.5918
AC205376.4_FG003	33.4126	24.8476	29.2787	28.7177	17.2058	13.028	12.7682	10.0857	18.8397	11.1639	12.2677	9.6054	18.5376	10.155	21.3787	5.75563	11.9082	13.4585	10.0193	13.4254
AC205376.4_FG008	17.7299	10.5422	8.7251	8.16609	8.20375	9.31768	10.8441	6.49197	13.0999	16.8244	12.186	12.8436	15.7835	18.7981	18.1348	11.2059	16.628	15.3134	15.4341	12.4825
AC205419.3_FG001	0.344658	1.30181	1.257	1.40143	1.83397	1.79709	1.19085	1.61255	2.34282	1.01997	2.03408	1.55802	0.940916	0.700395	1.80182	1.32924	1.32974	2.60827	4.35398	3.91146
AC205471.4_FG007	12.1371	7.70643	5.89416	5.48292	83.5882	188.775	113.451	94.6433	19.889	45.1783	65.7142	40.8554	25.1314	210.208	48.9879	24.3047	13.4021	19.6127	508.794	28.9762
AC205558.3_FG002	6.72699	5.25696	4.4415	7.0182	10.8131	15.5448	14.9418	11.5403	2.44965	21.774	11.6976	7.81953	6.88676	10.2527	12.4121	10.9763	1.76958	2.86357	32.4689	9.77568
AC205574.3_FG006	13.5672	5.64881	3.60827	3.78405	2.66284	7.90697	8.56297	3.53805	4.31958	4.77195	7.73508	2.15446	2.73234	1.60246	4.30897	2.3094	1.75521	1.89355	1.11327	2.30865
AC205608.4_FG004	23.0393	29.5236	40.8449	33.7189	15.7088	7.92645	6.41971	24.0315	14.1935	7.14807	5.95267	9.02302	14.8113	14.4165	4.91381	22.2689	15.6403	16.0294	19.486	8.12589
AC205677.3_FG001	2.37224	4.07039	5.91486	5.46306	5.99134	1.83337	4.42914	6.46636	5.8592	3.89169	3.97835	8.99189	6.41989	6.9167	4.42464	6.60929	8.24807	7.14192	4.13011	9.37847
AC205703.4_FG002	12.1719	14.1948	16.6029	16.4108	32.7162	29.8245	34.6614	32.4096	16.8205	17.3178	16.6958	18.7195	13.9563	17.9545	13.6479	17.6106	22.6208	20.7255	17.2734	20.1373
AC205703.4_FG006	6.65911	5.80437	6.3776	8.22022	5.62174	6.19159	7.39552	4.55357	8.45618	7.10579	7.12588	6.18492	13.3539	9.08461	11.9324	7.90219	9.0281	9.30354	8.97392	9.14533
AC205703.4_FG010	1.63355	5.18609	6.00908	6.29268	11.6124	6.60594	7.93713	10.8593	5.4529	7.1381	6.19764	7.67454	5.7696	6.90329	6.16948	8.23858	4.56573	7.47528	9.56373	8.26619
AC205725.3_FG010	14.9481	8.03106	9.30552	10.3168	11.1026	6.37702	7.74721	6.8772	7.4393	8.15617	15.1234	15.2038	9.48793	11.5984	12.4115	11.9735	7.27455	13.9989	17.3693	15.6713
AC205730.3_FG002	2.37654	3.43583	4.57284	3.28047	4.95297	1.35181	0.879786	3.55812	3.69248	1.23078	1.95358	3.03877	1.75175	4.34653	0.986626	3.87774	4.00105	5.2606	5.43799	5.62443
AC205735.3_FG006	1.96187	0.985598	1.48038	1.1696	0.745671	0.996377	0.207508	0.611935	1.63297	1.76251	0.531664	0.760168	1.37724	1.08731	1.03426	0.831466	1.03217	1.90889	0.801635	1.28004
AC205853.3_FG014	2.53746	0.521831	0.705415	0.643071	0.47376	0.664698	0.791038	0.499875	0.194531	0.592837	0.591135	0.672709	0.218756	0.22205	0.616042	0.633923	0.0702626	0.379002	0.859472	0.221801
AC205886.3_FG001	31.2419	43.5289	58.7806	42.3595	11.4838	1.16913	23.1313	30.6447	15.3687	21.5934	4.41892	7.16762	4.71342	10.0244	23.5131	1.21954	12.1113	10.0327	20.8702	12.1183
AC205982.3_FG014	58.6128	22.5552	22.7839	27.653	22.6432	29.046	34.8486	22.1601	12.0734	29.2379	31.447	17.2051	23.2746	15.75	22.5307	20.0232	14.484	10.081	34.2914	14.3804
AC206165.3_FG019	13.0923	15.046	22.9544	16.1519	3.01658	10.9516	5.51196	4.88439	2.49286	3.13378	2.59722	1.8899	1.89222	3.55656	2.84199	11.3476	3.91672	8.45084	16.7044	3.3042
AC206198.3_FG001	42.1385	19.4052	18.8792	22.5852	5.005	9.36288	7.52118	4.69405	6.21101	9.32489	4.7581	2.76983	2.15696	4.37889	3.81811	8.14807	1.97943	4.48441	8.60903	3.28048
AC206223.3_FG010	38.2232	18.1356	10.3008	12.2701	9.68527	38.8249	30.3216	8.51596	29.1638	36.3589	43.1601	7.40518	20.1245	24.2105	34.0038	13.7695	14.3641	13.9466	11.7137	11.3359
AC206259.3_FG003	13.211	10.3983	16.9252	15.7127	14.54	6.08198	9.71098	12.8068	10.66	8.89511	8.65421	16.7561	11.5982	12.9581	7.27771	15.5362	11.8508	13.7559	13.7283	14.0485
AC206582.2_FG002	18.5048	40.0459	26.3153	15.5361	19.2515	41.496	25.2938	25.7516	13.8227	32.6469	18.9018	7.72161	13.9897	21.3005	22.9813	12.6688	9.73562	13.7346	28.4999	13.5934
AC206642.4_FG001	255.578	138.119	105.875	119.685	127.591	240	141.183	124.46	116.078	203.826	238.994	150.638	128.202	174.14	307.204	136.783	117.093	105.645	218.165	117.697
AC206788.3_FG015	20.752	18.2639	11.06	13.1744	10.633	25.2124	30.58	12.8665	12.228	27.986	25.2886	14.8344	20.4385	15.521	35.9664	13.5102	14.5747	14.8659	28.4442	17.6918
AC206840.3_FG002	49.1442	27.7368	31.9324	35.934	31.4771	17.4712	14.1501	28.1027	29.1638	16.1595	31.0753	34.9101	44.7212	42.3683	7.55641	28.3491	35.9102	21.6947	9.76142	38.5422
AC206901.3_FG005	1.05209	1.02772	0.793877	0.337733	4.31536	8.97665	3.11583	2.78936	5.87452	14.0108	35.9243	14.2679	11.6324	11.0787	22.0815	5.61818	2.21407	7.46428	9.78001	5.46035
AC206951.3_FG017	87.4069	96.6768	18.4953	15.4397	32.0938	145.012	116.419	38.9477	52.3194	48.7571	73.9856	19.8905	84.4643	20.7612	67.8385	22.0893	42.3362	33.5985	40.6755	37.4435
AC206968.3_FG003	16.0315	12.6486	19.3085	17.7152	19.7542	8.98741	9.3587	18.1746	22.4535	13.7995	12.8664	21.8605	34.8444	24.4337	10.9503	22.5911	29.1959	26.4224	18.077	27.2651
AC206989.4_FG002	56.3114	54.0644	38.849	28.9227	27.1103	34.3187	35.7365	35.6304	21.0919	38.6857	40.6941	38.0274	42.166	20.5088	27.4597	24.8201	27.0868	35.6138	46.0185	29.3927
AC207260.3_FG003	24.6716	18.7982	18.6165	20.5917	15.3161	28.0671	15.5266	10.7736	7.78633	25.5543	24.1808	6.69165	4.0412	8.88779	13.6566	10.247	5.19201	11.2024	29.1088	9.73147
AC207265.3_FG002	28.9327	24.5532	17.3119	19.6639	19.5951	29.4111	30.124	18.754	22.0596	31.0214	34.3031	23.7349	28.6942	34.3252	34.7206	23.6044	27.9464	25.9153	38.1447	33.2231
AC207342.3_FG007	3.56405	4.77465	6.33914	6.70118	4.51542	8.68836	5.27759	4.92313	6.18028	13.1842	13.5219	11.245	10.4248	8.46546	12.9173	8.91187	9.64333	10.4034	14.1989	9.93577
AC207342.3_FG008	41.0183	37.3971	20.4824	20.0093	99.77	266.2	256.355	91.0643	68.9246	139.388	214.616	68.7154	61.2596	55.0501	107.775	45.5734	45.6993	59.3439	107.258	74.4681
AC207347.3_FG005	3.11174	3.85025	4.40256	4.32859	4.59943	2.2125	1.15195	4.04414	4.7844	2.39812	1.47573	5.52615	5.73415	2.44317	2.03346	6.539	4.91137	5.15128	1.48339	3.44532
AC207533.2_FG002	4.10121	12.82	8.51032	9.87405	4.54648	11.6641	1.51825	5.11689	3.98258	13.6541	9.0766	3.97274	1.67945	6.81895	18.9181	3.04175	9.70965	2.32776	19.062	5.95989
AC207628.4_FG009	7.63637	11.0069	13.5732	12.2024	25.0953	11.8245	11.3078	32.129	11.4528	5.33583	5.15061	13.9395	7.64401	9.31093	1.80039	9.26325	7.0531	7.89794	7.15929	6.90492
AC207628.4_FG010	3.71755	0.622536	1.60295	0.511449	0.588738	2.26564	4.71848	0.662603	0.257859	2.55394	3.69398	2.05777	6.08935	2.06035	8.81914	3.7813	4.47052	10.8514	2.27853	9.9227
AC207652.3_FG001	1.48634	1.25833	1.68233	2.26639	2.3068	0.792612	1.00877	1.89307	2.10488	1.64948	0.391607	0.959855	1.31876	1.37294	1.02843	1.69031	1.82463	1.47633	1.15139	2.41709
AC207656.3_FG002	21.6842	13.8767	8.30997	9.53696	6.62475	16.7532	24.019	6.17776	6.96371	13.9585	11.2283	7.01266	6.43251	5.67772	12.6015	6.38235	8.17446	7.17127	6.71499	7.51455
AC207722.2_FG009	33600.9	20927.4	14769.6	14836.1	8848.59	23331.5	14752.4	10653.7	9424.77	12531.4	12827.5	6214.74	8080.08	7516.29	9761.34	7456.43	5905.74	6434.85	6814.83	2412.1
AC207890.3_FG002	9.16792	14.2818	19.4792	15.7219	35.9726	18.698	20.0063	30.1763	27.0596	24.3199	21.8155	32.4848	31.6148	31.2886	26.598	35.6083	33.1923	33.6859	20.4432	32.5057
AC208023.3_FG001	184.283	81.1258	85.5204	85.4945	132.962	177.392	217.134	141.502	217.986	213.571	304.589	187.919	271.911	201.253	331.168	206.246	185.734	163.841	215.513	171.929
AC208110.2_FG006	16.8084	24.4561	19.2684	15.5244	3.90583	9.69537	2.94725	6.10244	4.31787	4.07295	3.48108	1.37831	1.90473	4.31846	1.75807	5.90468	2.00516	4.66289	6.84352	0.3772
AC208113.3_FG005	9.08034	6.10618	3.88421	3.61515	2.39189	14.3023	9.85592	4.35833	6.21823	8.66465	8.67512	3.72643	5.25298	2.3463	7.63413	2.98027	4.35098	4.62322	5.85705	4.42035
AC208201.3_FG001	8.78303	11.0235	7.02909	7.51856	8.37937	14.3822	16.7498	10.7921	13.5688	15.2606	18.8491	15.1595	15.9125	12.9807	21.7304	13.8968	12.6023	12.3871	16.7477	13.9238
AC208201.3_FG002	25.8514	9.96639	8.19282	5.975	12.9152	41.9082	32.4106	25.4803	8.53522	47.3047	27.2443	23.2386	19.4785	17.5749	27.8243	17.0769	24.4813	26.8021	26.6189	43.6496
AC208204.3_FG006	184.633	116.466	65.1065	82.8997	103.811	125.271	90.2403	131.364	107.224	212.487	284.622	142.144	166.039	196.629	260.512	122.796	134.596	92.4649	324.451	128.267
AC208327.4_FG003	11.2031	9.9837	13.9973	13.7544	13.9446	6.00915	3.75398	14.5907	18.7998	12.2147	9.44482	16.2946	16.4191	19.7163	12.6021	17.4344	18.9232	16.9564	11.5245	16.2396
AC208327.4_FG006	5.05003	9.30254	7.6894	8.97422	7.31791	6.15552	4.27322	6.07577	5.86733	6.53849	8.89571	4.61238	3.98813	6.79729	5.5742	7.27701	7.02188	6.85873	11.8652	8.0877
AC208341.4_FG005	230.916	150.09	97.5928	99.7863	63.0121	142.084	142.2	81.3754	90.0181	135.523	140.399	70.9763	100.925	89.8313	128.025	80.0329	70.6733	89.4757	107.963	68.6808
AC208346.3_FG004	5.34856	5.67253	5.90968	5.51878	5.25162	9.23567	5.94005	5.5411	6.30682	5.44099	5.31465	3.77474	5.1627	5.29338	6.34419	5.32694	5.3264	5.96303	4.6441	4.60008
AC208440.3_FG003	3.358	8.00377	7.53821	5.55149	6.17947	5.01395	5.22109	6.07495	5.21738	5.21721	5.09606	5.33461	6.18795	3.72215	7.43509	6.92367	5.47672	6.76603	5.28259	6.69237
AC208571.4_FG001	14.9298	44.8936	54.124	57.3035	48.6448	25.3846	24.9915	51.4274	32.4628	29.7754	22.9857	31.9425	28.7081	29.1404	13.4742	32.1599	28.3455	41.6323	22.2798	27.2211
AC208724.3_FG001	2.23109	3.48707	1.89395	1.25336	1.97865	1.98293	4.12969	1.91374	0.541638	4.74562	2.46886	0.43224	3.1977	1.23652	2.05831	2.81304	1.1738	1.89947	5.98262	1.8527
AC208897.3_FG004	72.8923	60.5465	64.14	39.7034	249.665	485.174	420.261	269.239	170.452	287.475	400.999	309.222	263.06	277.577	570.736	247.151	215.747	275.057	402.688	277.754
AC209080.3_FG004	6.01298	3.3774	3.26113	3.49856	3.08294	5.07697	5.8432	2.10997	3.64941	4.03159	3.32691	3.05793	1.23116	3.54081	3.46709	3.56772	0.790877	3.83944	5.91202	2.4966
AC209206.3_FG011	3.24502	3.08534	3.6729	2.81256	2.59007	2.23036	1.36146	2.56415	2.15329	1.56052	1.16275	1.25735	0.974479	1.31887	1.39707	2.31046	2.44705	2.02598	1.16019	1.16769
AC209208.3_FG001	0.601844	2.53975	4.22345	3.09119	3.70955	2.05403	1.51504	3.15375	5.72746	3.42857	2.96839	7.32237	6.01351	5.87057	3.22038	5.71354	4.68624	5.73877	4.64784	5.19763
AC209208.3_FG002	85.1122	87.7115	88.2601	90.5942	91.3732	100.507	150.355	101.999	235.142	152.821	151.385	121.692	142.267	147.03	121.685	181.476	278.099	238.714	238.103	278.576
AC209208.3_FG005	16.8925	11.2942	13.1715	13.617	13.816	16.8152	14.7305	13.6994	20.2314	15.275	13.7674	13.8179	18.205	17.476	18.528	14.4775	15.4047	15.3382	14.495	10.4674
AC209242.3_FG003	2.22611	4.34911	7.19897	6.43148	4.65356	4.07007	1.41274	5.85241	7.2572	3.99978	3.01636	5.29853	7.03228	6.5213	3.52066	7.7363	10.0387	9.92743	7.27683	13.6002
AC209257.4_FG003	1.31093	4.78079	0.494595	1.26247	1.45325	4.97117	2.58827	0.545195	1.48518	1.45482	1.93419	0.169315	1.07365	1.69527	2.01568	0.388911	0.689696	0.992072	0.62493	0.544299
AC209257.4_FG008	8.82145	4.02134	2.21881	3.06778	14.5058	21.9527	40.8208	11.694	4.997	13.3249	17.199	11.9632	4.21445	10.5929	10.1729	6.10644	6.57486	6.25857	3.15394	7.32534
AC209364.3_FG009	15.7472	7.15752	3.10189	3.7289	2.99194	6.39667	3.61577	3.70261	3.75286	4.57915	6.72033	1.85276	0.632755	0.85664	7.83313	3.30797	0.591463	3.2551	4.45139	3.35152
AC209374.4_FG002	36.3025	46.3731	26.3393	21.2901	28.9446	64.5293	43.4184	33.0987	90.8428	88.3217	165.542	74.6587	149.23	68.8711	198.371	67.7255	65.0107	63.7947	81.8692	57.3927
AC209377.3_FG003	0.944137	9.57992	1.43727	3.97783	2.32755	10.0322	6.17306	5.54605	2.61774	13.1357	6.07391	6.71417	1.37208	4.49332	6.46384	7.04681	6.5175	1.11993	6.78172	8.70815
AC209664.3_FG002	2.55138	0.398767	0.19252	0.409513	0.848515	0.181408	2.83353	0.636648	0.991032	1.88762	4.35594	1.28516	0.835833	0.565613	2.11842	1.43814	0.805388	1.15849	2.00683	2.96614
AC209705.3_FG004	1.98179	7.48548	8.77305	7.59175	8.34843	6.76364	5.28229	8.40682	5.19607	5.9626	4.09361	4.14659	5.30209	5.78466	4.87553	6.07533	7.71558	7.72378	8.03026	7.89929
AC209718.1_FG009	1.93014	0.60334	0.218464	0.495678	0.256762	0.548944	0.285811	0.361221	0.468576	1.07099	0.976384	0.149574	0.948469	0.213945	1.24647	0.343566	0.30464	0.10955	0.828099	0.480836
AC209835.4_FG004	57.5792	36.7364	30.3294	32.5026	23.497	37.5776	23.478	29.4991	14.0459	17.2867	24.4485	11.8557	14.5801	16.3412	17.0652	21.208	15.3661	9.94629	22.6748	16.1689
AC209858.4_FG002	1.35433	3.18671	4.9581	4.76387	5.02454	2.43735	4.04843	4.23691	4.71264	3.4649	2.32921	5.37744	4.56067	10.6258	4.49467	5.89997	4.98771	6.57639	6.17494	4.26351
AC209858.4_FG004	62.0505	37.9845	26.5322	29.2145	15.8975	44.6093	23.4813	18.4942	17.7419	35.1958	26.5935	15.4942	23.7157	34.0077	50.5667	25.1582	23.9401	28.1748	60.6389	35.7825
AC209898.2_FG004	7.66845	4.25796	2.8932	3.3686	8.85894	16.9312	22.113	7.17568	14.1094	20.6035	33.1772	14.8565	20.1636	14.0922	37.9795	12.5723	11.0417	14.2027	12.987	14.0764
AC209987.4_FG010	4.17226	1.71099	0.801193	1.09613	27.1298	39.0923	70.2276	15.8269	8.65143	17.8054	35.716	11.2239	13.2274	11.9705	23.6212	13.2421	11.9399	13.9329	38.3932	18.1904
AC210013.4_FG006	3.06247	1.51122	1.28671	2.42582	2.4945	3.99992	6.76839	1.86437	2.04858	4.29213	2.63041	1.77105	3.45449	3.70244	2.10843	2.00011	0.184982	0.858508	1.33026	2.62747
AC210013.4_FG008	12.0248	10.8605	12.346	10.2514	10.4894	9.8113	8.02735	9.46897	10.1456	8.82351	10.0966	11.4572	9.20252	11.253	9.54777	9.76642	7.15608	11.0766	13.3911	9.90356
AC210013.4_FG009	8.50162	13.103	10.6918	11.6746	9.42462	15.4478	8.04301	11.3437	6.19177	4.54267	5.37581	8.0523	7.73647	6.54414	5.88244	5.46468	4.7213	10.723	8.10557	7.25586
AC210013.4_FG011	24.0193	27.4006	32.2905	31.9055	29.3204	22.3783	17.7837	23.1648	28.4184	32.1707	26.361	31.0226	25.5508	28.3072	28.1448	24.7354	31.0838	26.7956	24.4797	30.6063
AC210013.4_FG012	2.33679	3.88055	3.08573	3.37562	9.19625	12.0459	11.6784	6.19545	7.37489	10.157	25.1195	8.14893	7.65533	11.0084	15.8992	10.3988	6.76178	11.2736	18.7982	8.24701
AC210013.4_FG013	3.40742	6.18153	4.31585	4.3753	3.07585	4.49937	1.98222	2.35339	2.2453	4.32163	3.07802	3.4893	1.59467	2.29314	5.61349	2.96042	1.15244	1.51955	3.3067	1.51582
AC210013.4_FG014	33.1542	41.4363	33.9773	30.872	15.1707	31.2638	28.8994	15.6219	17.4676	30.7046	20.8157	18.0394	25.035	20.3296	28.2006	24.6942	19.1748	19.218	21.0171	14.6443
AC210013.4_FG016	703.528	380.304	277.405	361.685	263.879	737.167	395.56	292.036	166.942	305.255	418.102	137.323	203.616	216.943	412.364	225.976	122.451	156.12	325.291	171.31
AC210013.4_FG018	129.448	123.625	52.9642	59.5574	89.8547	200.13	286.743	106.607	107.721	112.08	152.109	92.2493	130.283	80.5382	106.57	58.8079	75.3413	52.0508	99.1207	32.3652
AC210013.4_FG019	110.462	69.0168	54.1584	43.1683	88.262	102.824	104.701	81.3927	104.158	100.477	126.537	79.3985	87.8461	83.6975	147.939	91.0294	83.6638	67.5418	65.2502	51.403
AC210023.3_FG014	1.32935	5.97339	5.26622	4.26737	7.221	3.30817	2.4606	6.21962	10.3272	3.93403	4.62322	2.83296	12.5205	8.47267	0.919803	7.09876	3.49693	7.54509	4.27755	9.65906
AC210023.3_FG015	11.3728	42.2157	12.8724	31.0318	22.6935	60.6469	75.7828	23.0576	33.1314	29.4492	57.5306	26.4397	51.2287	18.9091	68.1984	26.9915	2.99168	25.8197	60.9918	23.6099
AC210050.3_FG006	3.15881	3.00337	2.26437	2.09563	0.887111	1.49731	1.94896	1.0838	0.25562	1.24641	0.798962	0.285587	0.172472	0.933696	0.777118	1.3432	0.44317	0.478099	3.5387	1.18039
AC210173.4_FG005	0.63233	2.72339	1.66968	1.14977	1.3472	3.55796	1.72015	1.67231	1.73546	1.9172	2.93818	3.18523	2.24344	1.88191	5.68821	2.27982	7.61597	6.79495	6.90079	7.34607
AC210199.4_FG003	1.05729	8.67556	19.1472	14.2549	12.8929	5.26226	0.782809	9.89349	8.72701	5.47558	4.01133	11.061	12.9888	10.5475	3.41395	10.9783	17.2439	6.00094	3.78014	10.9747
AC210204.3_FG002	7.97358	11.9571	6.8297	4.70416	26.8045	59.2984	56.6424	24.2657	22.7056	33.163	35.4297	20.5412	29.6514	31.77	38.0728	15.4078	24.6031	20.4265	22.19	26.3956
AC210303.3_FG001	10.0905	16.428	33.6285	37.7903	28.3379	3.58726	1.24515	26.228	22.8634	13.0644	8.50734	24.7618	19.2829	19.5733	3.10303	21.9525	18.5806	20.045	12.0255	13.9653
AC210314.3_FG006	18.097	33.9416	48.1844	57.4297	48.1483	22.7935	21.821	65.9624	63.7668	32.5159	23.2135	60.504	81.7297	53.0144	35.0607	51.2338	84.8735	50.4769	48.8041	65.4782
AC210596.3_FG003	3.87482	3.3525	5.95209	2.93197	3.4364	2.1647	2.25412	3.19418	4.03151	3.58344	1.75011	3.96793	3.17348	3.22127	4.2131	3.61283	4.95086	4.71271	2.37492	3.67732
AC210816.3_FG006	110.743	36.0594	13.9273	32.5874	16.3688	42.651	34.1638	24.4674	29.1253	27.3107	46.684	12.5153	30.2328	17.9014	19.1563	17.7959	16.9935	31.4276	69.2895	17.2427
AC211164.5_FG003	43.4608	25.8289	21.9654	21.1238	25.2433	19.5854	27.6459	23.9503	27.8535	23.4014	27.7269	25.1006	28.5758	27.1219	33.6009	24.7726	30.1918	25.3866	56.9019	33.6111
AC211276.4_FG008	3.39765	6.49041	2.56377	6.78649	13.6432	13.1526	16.7706	10.5977	2.74947	9.07731	5.013	5.26594	2.1643	6.0676	4.52766	4.03189	3.97232	4.92821	7.82847	4.07537
AC211327.4_FG005	16.2441	31.2068	24.0039	18.4682	15.7567	15.3998	25.5573	19.4225	14.131	20.5308	19.6872	18.62	21.6188	10.1282	12.8006	16.666	15.3119	10.3722	13.0674	13.4891
AC211349.4_FG001	10.5218	11.5381	13.9581	12.8568	17.9854	8.68785	8.79547	17.2564	11.3711	7.78448	7.08249	10.521	14.7329	12.6034	6.10603	10.0693	15.1784	15.0262	9.22267	14.6562
AC211357.4_FG004	5.97886	5.69439	5.55915	4.8582	4.68261	4.25108	1.93668	4.83652	4.14665	4.69987	4.8439	4.56086	3.10851	4.76332	4.99874	3.94822	6.3894	3.60556	3.60724	5.97334
AC211390.3_FG001	0.608683	2.61618	4.9757	4.36381	4.6334	0.865569	0.751106	3.9237	3.94051	2.02648	2.05273	6.28924	4.32043	7.30915	2.71414	6.07942	5.65749	6.56402	3.33688	7.58176
AC211394.4_FG004	67.3756	65.868	67.7157	75.2681	55.5446	37.6588	59.9998	49.1936	101.736	99.6252	84.2603	103.399	135.652	109.681	114.647	94.7261	165.321	155.088	145.316	197.528
AC211401.4_FG003	7.09805	12.1024	12.4162	12.5321	12.7329	8.02906	9.55516	10.9692	11.749	11.0996	10.6087	12.5013	10.5696	12.3381	9.52491	12.5389	16.9744	14.6498	12.6889	14.4677
AC211652.4_FG002	15.1786	8.89624	10.2006	8.0701	7.88742	10.455	10.5357	5.77006	4.3758	9.82602	11.6974	4.41094	11.2658	7.09788	15.7536	8.44313	8.7343	8.34581	7.80104	7.68076
AC211737.3_FG012	7.47998	35.4123	35.6371	26.4128	26.8046	18.9236	21.8949	25.8269	28.8011	27.863	18.1493	21.0967	27.7812	27.9585	22.0663	29.1576	25.5338	31.298	24.5043	27.5179
AC211892.4_FG002	1.64009	0.811736	1.36132	1.12318	2.01209	0.466454	0.971449	1.90985	1.48647	1.05162	1.17535	1.94883	0.447745	1.21197	0.90785	2.17332	1.66822	1.11706	1.32914	1.72512
AC212023.4_FG004	59.4917	74.556	23.5403	40.5241	16.4072	45.3948	40.8242	13.5778	30.6468	20.1286	22.0205	3.09224	7.1303	5.6293	13.3865	7.96371	5.72549	8.23566	6.2254	3.61478
AC212068.4_FG005	13.6548	16.6903	13.738	13.3748	14.0505	13.4429	15.5537	11.2484	17.8497	21.3704	28.1168	30.7952	23.2268	25.0318	31.1703	22.7476	22.8412	29.2121	31.0445	31.5455
AC212112.4_FG002	3.90941	12.2204	11.3081	11.0855	12.6163	8.95668	6.59301	12.6682	13.1817	8.51633	6.86675	11.2767	13.5187	11.676	7.71425	13.7243	12.2265	10.3548	11.0266	14.3382
AC212186.3_FG011	95.9666	36.3315	8.25433	24.5405	14.4508	77.9649	48.7826	18.9339	13.2556	22.5295	32.7709	12.1812	20.7717	5.29624	27.5895	9.25012	10.0519	10.8882	17.9194	9.79416
AC212219.3_FG005	15.0152	11.0656	12.3819	4.92755	105.92	217.919	117.576	114.173	151.12	138.245	310.117	153.932	177.098	110.42	265.296	110.556	109.026	128.962	122.07	110.138
AC212351.4_FG001	84.3255	112.027	110.291	105.12	16.5149	65.9526	77.0018	31.5627	16.3773	31.7136	24.8833	16.3368	17.2656	35.0513	27.8767	81.7212	31.0553	47.0636	88.4369	44.3485
AC212353.4_FG004	0.96511	1.63412	0.728245	1.54906	1.78315	1.14368	2.14368	2.20756	1.24959	1.90407	3.6616	1.62046	1.31738	1.78295	1.48395	0.668074	1.52327	2.1911	1.8403	1.87
AC212565.3_FG001	24.3489	17.6289	9.7269	11.9544	7.93896	21.3861	27.5719	11.6155	14.2563	21.4583	15.3965	9.98946	7.6248	12.7009	20.4813	13.3848	8.66578	14.2264	7.68132	10.7044
AC212570.3_FG006	6.12653	4.41943	6.22314	6.50521	7.52309	6.19902	7.15297	7.42329	8.92397	6.45032	5.51297	7.30414	9.07032	10.7087	10.3259	8.94792	6.32251	8.6932	6.40277	5.57666
AC212684.3_FG012	0.967863	0.378179	0.608602	0.258913	0.357647	0.688168	1.31376	0.402519	0.7049	1.01442	1.12201	0.437521	0.264227	0.447009	0.892911	0.382845	0.169735	0.366225	0.807428	0.401857
AC212835.3_FG007	26.3817	36.2671	24.0481	26.8901	30.0998	43.8139	38.2101	34.6571	28.2365	38.8228	37.1385	27.5325	25.7071	23.9064	32.0667	28.9642	29.1778	28.745	38.1421	31.6618
AC212835.3_FG008	0.564815	0.551735	0.426194	0.181313	0.250454	0.803187	0.627277	0.352347	0.685597	0.940215	1.07145	0.98482	0.462584	1.8782	2.60538	1.08916	2.37725	2.88519	29.0792	4.10395
AC212859.3_FG007	1.55304	2.88245	3.80862	3.19901	4.00285	1.74838	1.7727	3.61293	2.89056	2.46557	2.78243	3.71084	3.44485	5.20025	1.99992	3.91628	3.60875	3.67281	4.02564	3.60027
AC212859.3_FG008	11.6522	11.0433	8.23118	9.70936	7.6404	11.8104	18.1721	7.81024	6.50018	8.1622	11.4439	4.03456	9.54302	5.22127	3.31644	4.63362	3.78256	4.22139	7.44563	2.88221
AC213050.3_FG001	2.30526	2.70225	3.0441	3.06578	3.68727	3.16108	3.65742	3.0816	1.51903	2.6192	2.0824	2.16925	1.21372	3.37658	3.11415	2.78444	1.21282	3.55141	2.4726	2.5296
AC213099.3_FG001	16.6218	16.8863	11.9152	9.78228	12.2842	16.5457	14.3577	12.6157	14.5269	14.347	17.5174	8.15789	14.067	8.29093	19.1682	12.3279	10.7854	11.6354	17.036	10.5821
AC213099.3_FG002	6.81245	4.32555	3.64118	3.09808	4.21657	4.64195	8.61663	3.71857	3.44552	5.98516	6.82054	3.84945	2.32475	3.77561	8.64173	5.72628	4.33081	7.41098	5.07429	6.59991
AC213463.3_FG002	14.7254	12.0403	10.5969	10.8547	9.25032	9.88835	10.4988	10.547	9.93017	12.6093	11.5529	8.98111	14.5168	9.52132	11.0693	10.7596	8.60801	10.5246	15.9893	10.0768
AC213463.3_FG007	42.2622	27.1887	27.6999	30.6963	15.6168	29.7456	22.7568	16.3778	18.0752	33.4781	29.153	22.5318	16.8816	17.2712	43.3216	28.2418	18.6981	34.8903	20.452	26.4096
AC213521.3_FG005	5.53881	3.06597	3.20543	3.38629	19.6485	15.7528	12.5305	16.0765	15.1646	16.619	23.7381	24.5612	14.4909	20.8059	24.4849	17.1622	8.25643	14.496	11.4417	15.587
AC213600.3_FG002	0.736687	3.74235	3.05806	3.37053	3.55425	3.14326	5.73918	3.9644	5.09815	4.56417	5.94005	4.85361	5.39164	6.73536	4.50311	5.30081	4.36344	5.95962	6.05912	4.20661
AC213612.3_FG001	5.2247	213.845	208.455	276.317	118.445	65.0099	28.0453	126.298	327.879	143.505	97.4599	199.911	202.184	167.223	77.1216	251.875	377.27	303.214	207.347	383.966
AC213612.3_FG002	4.01207	3.13533	4.5411	3.86378	1.48255	1.90177	2.47542	2.29427	0.974006	1.97887	0.84565	3.36821	7.66708	1.11179	2.46759	1.58701	3.1662	3.03622	4.78147	4.16454
AC213654.3_FG001	56.1386	34.8288	41.0672	42.7831	34.6798	30.1652	26.9694	34.8871	28.0897	30.5954	31.4334	21.586	28.7798	29.2132	32.0236	29.7494	31.3389	29.1875	30.9496	30.7819
AC213654.3_FG003	7.79033	3.42447	3.67398	4.06379	1.94313	9.00099	7.20987	6.07477	3.7825	5.76361	8.00483	2.64121	3.98768	2.69848	9.433	4.3334	4.09859	1.10541	5.57057	4.44751
AC213654.3_FG005	0.305749	2.62828	1.49961	2.55188	2.30482	2.39133	3.16924	2.95639	3.41441	3.50619	1.35334	4.50181	2.7545	1.35562	2.39761	2.9026	5.30833	4.85902	2.62356	3.42758
AC213884.3_FG001	72.1717	49.5886	38.279	30.1072	42.284	65.1978	71.5052	39.0414	49.6005	61.0051	72.3124	52.5514	68.2462	53.5254	96.175	54.4068	44.3905	50.4617	62.3275	47.4819
AC214119.3_FG009	0.986387	0.977434	2.78711	1.96419	1.96561	0.362588	0.704662	1.63538	1.94703	1.27867	0.300953	2.23104	2.44078	3.0304	0.561548	1.51895	3.24576	1.96661	1.32343	2.05797
AC214266.3_FG002	0.870525	0.850365	0.985311	1.81642	0.772029	0.309479	1.28906	1.35764	0.211336	0.483038	1.10092	1.01191	2.13888	1.20616	0.602334	2.45344	1.37398	2.22341	0.311239	1.62649
AC214350.3_FG007	87.288	61.055	47.9758	51.8899	44.9179	77.3876	93.3505	54.6207	36.8876	63.3833	79.0442	48.2269	38.8335	51.3631	86.9906	47.7949	50.7424	55.0475	76.2866	48.099
AC214448.3_FG007	44.2211	29.9274	33.6952	28.2055	57.7372	79.9408	82.6014	56.1643	35.6447	76.018	66.5247	51.6271	42.6084	58.3074	97.7253	53.7622	45.7703	60.6968	86.389	56.642
AC214507.3_FG001	9.38526	12.7554	12.4702	8.25241	10.8566	13.056	12.0848	9.41855	9.31191	10.2645	8.51481	5.69193	6.68394	7.23689	11.8583	7.74764	10.0901	9.49572	14.2974	8.64066
AC214635.3_FG002	9.9603	10.1188	11.1663	11.2365	12.2405	6.27259	10.535	9.32026	10.2249	8.42176	8.9974	9.37264	10.0221	8.35919	7.745	10.6377	14.9721	14.0524	10.7851	12.1703
AC214640.3_FG003	10.1278	9.97567	10.5079	8.94063	13.0518	15.6022	10.6229	14.6103	13.4204	18.8884	15.6099	19.5393	10.8867	16.4883	17.7137	13.2703	10.6567	12.5744	14.7857	9.11095
AC214648.3_FG003	102.884	69.308	58.9532	65.3247	54.1817	83.1641	85.9271	54.4764	61.2017	78.6379	67.354	38.5443	53.9423	50.8526	70.0872	53.7677	59.6248	59.039	69.5081	62.3315
AC214817.3_FG004	1.56314	2.36676	2.21156	2.19532	2.77255	1.94498	4.05067	1.88931	0.948702	3.1803	2.47104	2.34697	2.72045	1.84094	1.98287	2.02883	3.59794	2.43981	1.67661	2.51494
AC215181.3_FG004	5.97647	2.33523	1.44954	1.0963	0.662533	2.12469	1.26427	0.399459	0.621814	1.26333	0.809806	0.66163	0.349624	0.236592	1.37841	1.1398	0.224593	0.484588	0.91576	0.354491
AC215198.3_FG002	0.307854	0.24058	0.348447	0.840011	0.580171	0.21889	0.113966	0.288071	0.373686	0.79717	0.389329	0.596421	0.504265	0.597168	0.355017	0.456652	0.323931	0.873655	0.330202	0.575195
AC215201.3_FG005	18.1111	22.0529	39.8067	35.4918	33.9449	15.4229	13.2534	31.2672	31.4935	31.5508	27.8315	33.2109	35.0129	39.9169	32.8344	37.9234	34.5685	44.2257	21.5341	49.0533
AC215244.3_FG002	29.1979	39.5949	47.2113	40.0908	48.7966	36.1123	40.6925	53.878	54.0858	47.1065	50.113	51.4328	57.2708	60.6489	50.1387	58.5965	60.0256	59.6038	59.6523	59.3925
AC215260.3_FG001	1.01848	4.37752	3.07406	4.25027	5.64526	6.5174	9.80293	6.67121	8.90115	20.3448	14.1683	7.49796	10.0096	10.1603	16.9129	6.04299	12.3242	8.67097	2.18482	13.109
AC215260.3_FG003	26.0478	14.9348	10.2547	7.36189	7.84667	11.2733	13.6257	7.85972	8.11068	10.1593	14.6805	4.16874	6.95646	6.43355	6.53006	3.4438	6.85203	4.98161	5.06135	3.17398
AC215260.3_FG004	25.0332	31.8958	48.0446	48.5651	26.3031	15.4774	11.2818	41.4173	43.862	22.9494	21.335	25.3033	55.2667	31.3671	14.0576	37.4556	46.9548	48.1845	23.3481	33.4409
AC215690.3_FG002	20.0868	19.2891	15.0285	17.5957	32.5334	27.3539	50.1619	31.9639	35.8709	51.0062	62.6463	51.5792	59.1125	52.2665	72.0837	57.2682	60.9	59.1298	48.2024	80.9977
AC216010.3_FG001	4.71031	4.02607	4.44283	4.15818	3.58992	2.93047	3.26951	2.66294	2.71585	2.61366	2.79231	2.96579	4.33996	3.75267	2.85176	4.1922	3.56234	3.84311	2.31561	3.78921
AC216067.3_FG002	210.822	120.058	140.041	126.353	146.193	169.831	220.021	151.104	208.535	178.79	242.508	168.154	225.931	152.889	222.946	164.677	241.301	190.943	142.732	176.463
AC216247.3_FG005	2.79859	6.56107	6.68717	4.49191	7.239	7.95939	10.3603	7.27431	9.96467	7.59188	15.3368	7.59059	6.87614	12.4083	8.17591	6.64202	4.90791	10.06	5.33644	8.13383
AC216353.2_FG005	6588.55	4285.74	2722.51	2952.95	2476.36	4042.12	3270.66	2442.58	2547	3156.81	3086.9	1983.94	1469.77	2413.48	2703.41	1481.78	1723.26	2222.34	2530.6	1354.76
AC216870.3_FG005	13.2732	15.2279	9.80245	11.0601	11.0826	20.6821	17.1456	11.8917	6.71885	15.6702	14.6431	9.8482	6.93875	7.6693	14.4599	12.1483	9.36042	6.25124	23.8288	8.79418
AC216871.3_FG004	4.33115	1.16348	0.510651	0.782073	0.240069	1.34729	4.00843	0.42217	0.3943	2.60354	1.71169	1.36353	0.886803	0.750131	2.62221	0.803072	2.84834	2.76555	1.93565	1.91069
AC217050.4_FG001	20.6549	18.6163	12.1568	11.316	18.7454	31.9176	21.4098	23.9663	10.1625	13.3457	16.3694	7.04279	14.2098	10.0737	9.78178	9.06894	8.11389	12.1922	14.9665	6.51772
AC217050.4_FG004	5.13049	4.85341	4.94103	6.06771	5.26842	4.41584	2.99887	5.8115	5.83428	3.69586	4.86623	5.96373	4.31245	3.44205	4.42179	5.08686	6.03772	4.98097	5.59947	5.49363
AC217050.4_FG006	24.5363	46.7948	75.3801	67.1374	131.079	50.2604	54.4994	137.94	119.7	74.989	59.4742	106.162	117.222	106.198	59.8243	136.051	132.162	119.036	75.6104	111.82
AC217050.4_FG007	4.43127	7.31935	12.827	7.43575	24.5618	15.9064	9.99175	19.4132	26.4053	11.9961	12.7996	16.2318	17.9811	21.9915	7.09554	12.4291	26.2806	22.873	16.0937	10.2029
AC217121.3_FG007	2.00105	1.7442	2.2649	1.23531	3.00324	4.04946	3.87485	3.45685	1.34527	1.8221	2.91997	2.32604	1.51279	3.83893	2.98214	2.96824	1.61966	2.2715	3.19195	2.93989
AC217271.3_FG001	10.197	7.50894	8.73014	8.56109	6.60853	8.92337	7.25939	8.68542	7.2361	8.41463	5.70386	5.77458	7.70892	16.0847	9.04551	8.72632	9.90418	5.56499	16.8265	7.6534
AC217271.3_FG002	26.0977	20.315	14.6925	15.25	11.9262	25.8018	25.8137	14.1781	13.1664	27.5272	29.7815	12.4821	14.8281	11.0639	30.1899	15.8433	11.9875	15.4984	26.3885	14.1373
AC217300.3_FG005	324.468	217.419	134.23	157.836	113.115	281.802	230.224	121.403	114.701	221.63	212.37	90.4315	97.9041	90.7025	186.76	96.4706	98.0816	91.6767	94.1289	72.9731
AC217358.3_FG003	4.95468	5.13033	6.16879	5.40775	4.72364	4.57973	2.7513	4.09539	3.96937	3.75732	3.60293	5.27943	4.46367	5.49198	3.99962	5.07114	6.5168	7.87407	6.55437	5.34869
AC217358.3_FG005	102.533	84.2108	81.8753	85.1618	63.7846	72.9027	85.1274	76.0722	74.1919	75.1215	70.8143	52.8427	66.4458	97.6523	89.5416	81.2137	72.5361	62.9979	84.7064	57.4511
AC217358.3_FG010	14.9708	20.6885	11.9341	11.1883	10.545	16.0965	6.1587	7.81088	10.7406	9.46841	6.13047	4.24746	6.20393	7.16378	5.46749	6.76543	8.52382	5.33648	8.66061	4.83299
AC217358.3_FG011	7.22481	13.8864	18.312	13.9567	13.9094	11.3643	12.1013	14.8548	16.8021	12.6367	13.5796	12.3494	18.2372	15.6927	15.5509	18.4907	18.9826	18.0874	11.7507	15.5772
AC217401.3_FG001	10.0895	6.702	5.23414	4.2915	4.69768	4.48366	3.17484	3.93383	5.75615	6.62489	3.98744	3.71393	4.33825	4.19389	5.00316	5.61234	8.22777	9.87839	5.95208	6.07432
AC217401.3_FG002	8.2386	4.82868	7.29776	4.59946	14.6923	14.2624	17.9016	14.4128	14.0005	12.9855	11.0985	12.5607	15.6951	13.7296	15.8621	11.0517	19.8818	18.1959	14.3436	20.7471
AC217401.3_FG003	21.5426	19.8412	24.6734	24.5745	32.4531	21.3346	19.2254	37.6167	27.6435	20.3495	25.298	38.4563	40.0126	35.3917	26.7061	34.7511	52.9249	50.3276	39.611	53.4274
AC217499.3_FG001	46.2756	44.7801	54.1506	41.8959	44.4063	39.0721	43.8983	47.136	43.1817	45.4705	40.463	45.6665	60.1066	49.691	61.0362	49.8731	67.7128	63.2002	52.9956	60.6431
AC217499.3_FG003	97.3502	62.9255	38.3363	35.969	21.206	64.8254	70.3424	23.3882	41.2683	44.6011	50.2426	20.5522	27.5652	25.9733	34.7847	21.3604	25.6646	21.0376	22.6961	14.5936
AC217556.3_FG003	9.60185	13.7934	13.7447	10.9694	13.0236	9.83904	11.0819	14.0939	11.518	15.5658	12.8574	11.1613	14.1088	14.8691	16.8047	12.5672	13.372	13.1436	22.4152	15.0087
AC217665.3_FG005	32.6691	44.023	50.4086	43.9656	91.7471	71.4718	68.5326	93.1465	45.1459	32.8464	38.9317	39.4355	53.169	53.1572	48.1069	45.9744	58.6143	59.4304	65.8884	56.5177
AC217811.3_FG003	1.30574	0.38265	0.738956	0.419158	0.868501	1.39261	0.966758	4.68369	3.64541	3.50189	2.27055	3.66803	4.2776	5.42752	0.451733	2.90528	3.77831	3.70554	5.83552	5.69251
AC217840.3_FG001	29.4633	19.812	16.8034	18.0364	17.0147	30.6927	33.4826	24.5779	26.2823	33.2042	42.4602	26.5492	25.814	20.1267	36.9797	18.9046	35.3279	25.6674	12.7388	31.0097
AC217842.3_FG001	3.7287	7.37041	7.77871	6.61848	8.16979	5.30235	7.63253	8.68854	7.77417	5.84184	5.13161	7.22381	4.85017	7.29363	5.86816	9.69541	10.3856	9.58573	8.46927	9.28896
AC217887.3_FG004	3.30919	1.39248	1.34455	0.735432	0.395065	1.08595	3.20397	1.19098	1.35954	0.753315	1.77057	0.887685	1.45935	0.282158	1.29162	0.830696	0.803541	0.433436	2.91234	0.845525
AC217887.3_FG005	4.69156	6.84381	7.37525	6.92694	8.73753	8.00588	7.52611	8.73138	6.68149	7.11556	6.82319	7.74245	8.96557	8.17929	8.8729	7.65502	6.93671	7.27815	9.95243	7.14244
AC217947.4_FG002	1.79223	1.3843	2.23654	1.1064	87.6644	31.3677	22.9665	61.0624	59.8427	43.502	66.9508	111.591	73.6178	65.0227	47.2503	36.4009	34.3802	34.4294	36.3765	36.2338
AC217965.2_FG012	32.6792	29.0604	13.1797	14.1078	10.7432	31.6484	15.0179	13.708	15.3199	21.2595	27.7895	9.60583	13.3822	7.80671	30.1486	9.86205	16.3037	8.95422	14.1012	9.59149
AC217975.3_FG001	253.77	373.051	352.263	309.85	112.317	99.2052	143.742	110.988	218.193	156.605	112.205	93.9949	229.715	127.043	112.768	171.161	246.242	136.846	123.816	97.1461
AC217977.3_FG001	6.82116	5.33056	6.31684	5.57372	1.78732	4.40906	10.1007	1.74077	4.51626	2.52329	2.74477	2.40272	5.07867	2.40573	4.86272	3.49535	3.5887	5.27937	0.886827	3.08962
AC217977.3_FG003	17.4145	14.6399	17.5207	18.6342	16.2631	14.6333	10.1586	18.5998	15.8859	13.4696	15.3496	22.083	25.0674	24.5674	20.2041	16.908	23.8767	18.8696	19.622	13.8037
AC218035.3_FG001	27.0451	42.27	38.2639	31.8333	86.9458	102.557	143.505	99.8226	37.2056	31.681	44.1785	41.9166	42.454	59.9558	57.1787	43.4601	23.7146	57.5631	49.9588	42.1092
AC218035.3_FG004	6.03439	7.07357	7.03704	2.99372	15.4467	22.623	19.9021	13.6888	5.06077	5.68208	3.81572	8.71491	8.53647	9.4251	5.56709	7.97458	3.46338	4.67044	2.74588	3.1888
AC218457.2_FG013	8.16029	8.10796	12.6229	11.8628	10.9072	3.97859	6.55968	11.0539	8.20725	6.29606	5.45484	10.8407	8.78373	9.30365	5.32362	11.3091	8.15713	9.99102	7.58564	10.6001
AC218900.3_FG001	16.1597	7.31116	5.13417	3.68583	10.4656	21.4678	30.541	9.01971	4.95545	11.9556	22.8566	10.8751	10.1002	13.4341	25.6972	9.08349	13.6476	9.41325	8.81842	10.7705
AC218972.3_FG001	10.5564	12.8085	15.145	13.1536	16.8454	8.88841	8.84425	14.7737	17.3997	13.462	12.384	21.3125	19.6803	20.7079	13.6472	17.8427	21.4115	18.3689	13.8057	20.5309
AC218972.3_FG004	1.16619	0.455675	0.219994	0.374363	0.60331	0.414593	1.15125	0.727503	0.283115	0.359499	0.122903	0.451866	0.159186	0.107722	0.537942	0.518959	0.511291	0.441271	0.972884	0.403504
AC218998.2_FG007	57.0546	36.0358	25.5067	27.0965	31.6245	47.0964	51.0674	28.4615	22.7689	44.3797	43.2433	29.6021	16.3227	21.6581	34.1595	22.3172	18.5037	26.0616	25.5683	21.4987
AC219006.2_FG006	23.1739	10.8023	5.21524	5.48145	2.97462	3.75793	5.71926	1.01449	4.1454	7.97093	5.91283	2.67801	2.99675	1.80259	4.31337	6.03067	2.99455	2.30754	3.48858	2.53206
AC219020.4_FG002	0.454853	2.31046	1.02966	0.803073	0.554659	1.13193	1.51546	0.638436	0.993815	0.673037	1.29427	0.440605	1.11757	0.126045	1.67852	0.472291	0.717911	0.774493	0.487872	0.660993
AC219061.2_FG007	4.99421	7.80568	8.65357	7.36286	7.87403	7.10195	8.76485	7.73111	8.17273	6.22663	5.96508	7.02373	6.51412	8.91879	7.93507	8.83487	8.95302	7.03402	4.62929	7.6032
AC220972.3_FG001	15.3508	7.61298	3.78683	6.06496	2.74896	10.9147	13.1141	5.52474	4.30002	10.4835	9.70672	2.05891	1.9342	1.96332	12.5279	2.10188	12.1143	3.01595	7.59928	6.37364
AC225147.4_FG002	31.3185	37.2114	54.4985	36.5213	45.6303	66.8041	48.2688	48.4446	61.369	55.326	51.3277	47.6369	44.665	58.4466	65.7468	58.7811	49.7674	50.4028	48.9026	37.8365
AC225147.4_FG003	9.66649	12.3803	7.59798	9.0506	10.2992	14.8916	19.8805	10.7204	13.8196	12.8134	16.6393	8.1152	12.0952	11.7565	16.4734	11.5506	8.61737	10.973	12.4802	7.24666
AC225176.2_FG003	43.9776	20.8299	19.5755	10.8928	12.0588	21.6852	34.102	15.8425	16.7087	16.8081	21.6467	10.7884	19.4189	20.6168	27.2756	20.742	26.7052	23.3027	12.8394	14.3437
AC225185.3_FG004	7.02889	6.07109	5.51316	5.87841	4.63419	6.7074	7.39535	3.3463	5.02937	5.88451	4.44457	4.65859	6.05964	5.22826	5.54602	5.43262	5.54698	4.51437	9.65538	5.2992
AC225193.3_FG003	23.8485	16.7254	10.0359	10.3057	7.93129	13.261	17.8836	6.38961	8.61025	10.5186	12.9534	7.81894	6.76104	7.11703	10.4367	8.70779	12.8687	9.37098	12.6805	11.1714
AC225193.3_FG004	18.0457	8.73939	5.56177	3.91631	6.19869	14.0958	11.4791	5.86652	2.46812	7.61567	13.1787	6.00735	1.45712	5.63454	7.38618	3.77012	4.41273	3.31793	7.9967	4.11564
AC225205.3_FG003	27.1063	14.599	12.5762	9.17181	7.22805	13.8037	12.4755	9.48311	7.29197	10.8402	12.5076	9.08358	2.70001	5.68434	12.6726	9.01961	5.01061	5.19761	5.23856	6.99607
AC225363.3_FG004	42.9757	21.4567	13.5118	28.3579	7.94025	24.615	12.374	11.9153	1.73886	26.496	19.6262	6.93825	4.88849	3.30807	18.1718	6.72892	11.9331	8.80824	20.4869	11.8957
AC225718.2_FG006	28.5897	4.59984	6.9795	2.15945	100.674	198.495	144.438	120.124	40.011	194.099	219.064	123.158	121.207	125.828	208.679	44.9029	87.5941	123.133	131.078	157.807
AC226227.2_FG005	2.79792	3.00644	1.67139	1.72149	1.55084	2.81828	2.58945	1.38179	1.4717	2.32877	5.16019	1.35514	4.39204	0.904558	4.83985	2.42099	3.68006	1.4557	1.66724	1.45212
AC226230.2_FG001	34.8795	54.3637	61.9672	49.229	30.6702	24.0562	16.8965	29.0524	40.8161	25.9279	21.6855	39.8396	47.0291	39.8207	17.9322	65.7841	48.8514	51.9553	34.7514	32.6453
AC226235.2_FG001	11.8758	8.74517	4.30823	4.83865	4.45588	15.9135	17.9236	4.98644	9.09273	10.6448	8.9535	2.12377	4.48904	5.06293	5.89944	4.06519	5.52707	8.8144	6.85885	7.58589
AC226235.2_FG002	27.0675	30.582	22.147	23.0311	24.9449	50.5484	29.2158	24.9213	26.2846	42.1022	46.3977	26.5356	28.5784	36.148	44.3769	30.5724	20.9319	24.4326	56.6657	20.0397
AC226235.2_FG003	5.02863	3.36835	1.35517	1.84486	1.43346	5.61856	6.91443	2.80089	1.91839	3.72039	4.99674	0.974222	2.94175	1.39349	3.14804	1.17216	2.8346	1.01934	5.13683	3.87751
AC226248.1_FG002	9.69418	4.22428	3.36137	3.19792	3.25562	13.7043	8.79519	6.62626	5.2864	16.0535	12.6235	10.8494	8.37775	6.50314	17.0321	7.11687	8.62139	10.3944	13.3115	9.98664
AC226368.2_FG006	0.231217	0.632415	0.87235	0.742235	1.79424	1.3152	0.855956	1.65875	0.336793	1.19745	0.731026	0.895897	0.757467	0.768874	1.17321	0.960327	0.97317	0.656169	0.496003	1.05602
AC226373.2_FG010	3.50101	8.34464	11.8219	10.171	9.27586	3.485	2.98094	8.5177	8.32937	4.33857	4.2062	9.8349	11.4693	9.2166	2.9069	8.9323	11.512	11.8232	5.25722	10.248
AC229978.2_FG002	6.07076	15.9268	17.3417	15.3119	14.4211	38.8478	17.979	12.7139	10.5271	25.6651	16.4516	10.7531	2.84112	9.613	19.6023	13.8934	2.28136	9.84466	16.1236	16.9239
AC230011.2_FG002	5.83682	6.19476	7.76704	9.1659	4.23207	2.01896	0.817587	4.35464	3.29356	2.42176	2.29427	3.48408	3.10077	3.36604	1.52812	3.7908	2.57285	2.99947	3.32767	3.96267
AC230013.2_FG007	375.66	239.734	195.582	194.41	198.663	318.548	231.902	178.079	228.116	294.062	336.568	169.368	210.252	230.172	415.151	205.544	170.523	167.648	195.618	148.155
AC231745.1_FG003	267.843	160.199	91.2785	118.463	74.3665	222.555	169.794	97.0857	79.5587	185.21	156.303	90.2151	91.4733	100.321	183.953	107.09	135.942	162.952	273.392	183.894
AC231745.1_FG004	7.05655	9.07387	8.76151	8.60791	7.16841	7.75406	5.98456	8.524	7.97374	5.50549	6.97704	8.10319	11.0332	6.8974	3.43259	8.10738	11.2726	7.64618	7.52293	6.44575
AC231747.1_FG001	5.15616	4.36518	6.66976	5.79316	5.9337	3.0551	4.09026	4.9397	4.8878	3.86015	3.0275	4.7568	2.81526	3.94628	4.2472	5.31742	5.81297	6.13176	4.56482	6.01474
AC232393.1_FG009	0.43523	1.19042	2.5452	3.00386	2.84665	2.32092	3.22241	2.91871	1.16226	1.61001	1.78885	1.51775	1.96049	2.41214	2.10801	1.67855	1.03041	1.60568	1.40047	2.98168
AC233851.1_FG008	2.01407	1.57394	1.51976	0.646541	10.2706	50.1213	70.0864	4.3975	7.82324	5.96036	30.5653	3.90196	16.4952	5.5812	40.8782	5.37759	16.954	12.5745	24.4831	6.68994
AC233851.1_FG014	19.686	19.7606	23.4343	20.5927	20.7697	24.3743	15.8318	18.6327	22.5773	31.389	25.9691	23.8038	16.6788	31.9788	36.4796	30.208	23.9284	22.3467	36.648	25.7892
AC233853.1_FG003	1.23316	1.44553	1.02356	0.71255	3.71837	9.99554	6.39117	3.38484	6.10722	6.47765	23.5489	7.64503	12.3215	9.70494	18.8853	6.95097	3.50343	5.8793	8.64153	7.06575
AC233865.1_FG001	102.595	115.682	76.3096	79.9835	43.5439	112.547	251.756	63.0874	66.8929	151.808	163.112	97.6779	62.419	60.1097	128.454	153.923	114.122	106.479	81.7462	119.273
AC233865.1_FG006	8.82647	8.96439	5.52314	6.76869	5.13812	8.01905	7.07964	7.18864	6.15111	7.73272	6.97654	7.13936	8.03209	5.43536	8.02986	7.31877	5.67566	7.32164	10.9464	8.72795
AC233866.1_FG006	77.1953	85.0256	134.963	120.443	168.634	80.1561	71.3896	154.555	184.011	146.121	133.544	204.748	161.994	215.047	165.681	197.73	186.515	171.785	107.066	169.571
AC233870.1_FG003	16.6188	12.7632	20.3235	16.0045	15.0772	19.8295	21.3559	17.7554	9.08924	16.8176	15.9439	16.6533	15.4881	17.0447	19.5613	16.8875	16.2807	18.1059	21.9912	19.9865
AC233870.1_FG004	7.25876	4.77687	3.02691	3.49523	2.4564	2.30892	1.98002	2.38327	3.06066	2.19053	2.8989	1.33226	2.03379	2.75256	2.02662	2.32345	1.00498	2.16838	4.23433	2.22073
AC233870.1_FG006	6.72573	12.1495	19.605	17.1471	19.4654	6.95842	7.57761	17.6327	18.5935	10.9447	7.29779	18.5487	20.6763	16.9909	8.9354	18.9109	22.986	16.7761	12.6019	16.6945
AC233872.1_FG003	21.3024	28.6946	13.5362	12.237	22.4965	28.6984	28.2238	21.8569	24.769	24.0553	34.0297	22.59	24.7926	42.8753	35.168	26.2768	30.968	24.1815	30.8659	20.9481
AC233880.1_FG006	20.366	12.3345	13.4467	11.6045	18.6261	18.1007	19.6025	16.0399	18.2936	24.1082	21.2487	16.177	25.0196	17.7775	30.7668	20.0895	22.769	18.2059	26.5774	17.7576
AC233882.1_FG005	0.730147	1.56899	1.851	1.44964	0.815177	0.129787	0.540595	1.43477	1.02604	0.375756	0.577117	0.463877	0.448493	0.708165	0.403537	1.32375	0.469169	0.396798	0.652625	1.00071
AC233885.1_FG001	11.6956	8.47644	7.3306	5.93443	5.89716	8.04754	7.961	6.06042	4.67115	6.83858	7.03763	5.11644	6.4888	5.33194	8.52751	5.70825	4.76378	4.80362	6.87931	2.74131
AC233887.1_FG006	1.07835	2.58078	2.33937	3.15875	9.02549	3.54612	3.04151	10.7633	3.27238	1.69535	1.44898	3.0815	2.42872	2.83882	0.783973	2.27938	2.69484	1.53012	1.83134	0.727566
AC233888.1_FG001	9.2233	9.24997	2.55187	3.75034	2.18126	6.55794	5.23546	2.2056	3.43333	2.16086	1.55524	0.476501	3.27335	1.19274	1.84363	1.27692	0.3235	0.523494	0.659523	0.382952
AC233888.1_FG002	110.128	85.5559	43.8309	52.9594	23.0764	84.1374	72.5847	35.4281	29.9858	30.6738	34.9551	11.5464	29.3575	15.558	20.1207	18.3217	22.9487	18.1391	20.0731	11.2968
AC233892.1_FG001	0.215085	1.93295	2.84019	1.86421	3.67191	1.37636	1.75171	4.56197	1.25318	1.75041	1.63205	5.41702	2.81847	5.1258	2.97643	5.29613	5.88425	4.39478	2.92217	4.19725
AC233893.1_FG002	6.43881	9.88381	13.8816	16.0926	10.9107	5.88614	2.0431	10.1852	8.26232	5.27409	4.65308	12.6524	12.4301	10.1958	3.60654	13.0985	16.6957	12.0259	13.1547	12.4122
AC233893.1_FG003	4.14898	3.24232	2.15236	3.57941	23.917	44.8031	66.6212	24.3457	8.18384	13.3335	13.6095	6.22948	5.09703	8.19181	7.53576	7.23137	5.72993	3.97384	4.07932	7.21364
AC233894.1_FG005	5.8414	7.6462	5.50969	3.65656	5.11571	7.06067	9.51483	5.64823	2.83621	6.5906	7.38736	3.62139	3.10967	3.88492	6.19739	5.71876	5.9928	5.80203	7.72737	3.88056
AC233895.1_FG001	26.7319	57.3822	62.6838	54.855	65.2702	43.5474	32.3187	62.2715	65.5539	65.8411	53.9196	64.6381	70.3916	83.0789	62.9032	71.3746	67.4716	69.7165	80.0893	75.8674
AC233898.1_FG004	3.62938	3.73193	5.18891	5.43502	3.98107	2.1731	2.54574	3.33658	7.23429	2.75583	3.14047	2.96058	2.80876	2.13482	1.67416	3.62682	4.52241	3.25239	3.68796	2.78088
AC233899.1_FG005	7.46291	3.28053	3.16761	1.4973	18.6146	49.7462	46.2758	24.1507	6.79409	22.7756	24.7748	20.2416	11.4602	17.5784	30.1218	7.47227	6.38028	16.4136	18.0105	20.1409
AC233901.1_FG005	1.07409	1.53885	1.08063	1.95384	5.79474	7.38239	7.15721	5.13701	3.8244	9.53585	11.0932	7.62991	9.38323	3.37327	8.75304	5.84187	5.08582	8.53479	7.9364	8.91923
AC233901.1_FG010	111.645	132.385	86.1922	104.618	68.5365	127.561	149.555	82.7313	103.089	125.093	110.179	80.7672	131.078	82.2632	97.3434	80.0279	102.197	88.641	66.4508	79.3129
AC233910.1_FG001	0.259514	2.33223	1.66448	1.24467	1.89874	0.553556	0.00245938	2.18554	2.53657	1.34399	1.47688	2.06315	0.00264774	2.71097	2.27446	2.54065	4.61848	1.17258	0.88989	2.155
AC233910.1_FG004	2.151	5.21095	5.84311	7.73358	7.34436	3.0588	7.32589	4.02556	5.01308	4.13764	5.44056	9.50132	8.80836	8.1065	3.57197	8.29574	7.69535	7.081	5.22954	6.96616
AC233910.1_FG008	10.1926	8.51839	2.85474	4.57852	4.02074	7.24713	10.062	3.28599	4.09382	5.76032	8.05635	4.73476	6.02856	6.07761	7.31367	3.50181	5.30727	5.51099	4.50383	7.00833
AC233910.1_FG010	8.68056	12.477	10.7609	9.05634	18.9711	15.2097	21.5764	12.861	14.1495	13.0738	17.6431	13.6941	11.9336	12.8865	11.2975	9.47323	17.1261	10.5576	7.53724	11.3274
AC233914.1_FG001	136.796	124.96	68.3499	72.9908	61.0689	136.696	83.4897	58.2367	59.239	93.685	105.203	37.9626	49.9619	37.9076	98.9154	61.4229	64.1895	69.2485	104.427	57.5653
AC233922.1_FG005	26.74	22.1847	26.8109	23.2823	20.4659	25.7842	20.6117	22.0511	22.0538	27.6425	28.4896	24.554	22.5001	32.0759	39.3694	25.6461	24.0895	23.4932	24.0974	28.5927
AC233922.1_FG008	128.388	60.8128	47.3937	51.2955	54.6783	100.809	106	56.4679	67.0463	72.0945	86.1482	56.9045	69.974	58.3579	99.0601	56.8592	50.7816	48.4929	98.0802	57.7173
AC233935.1_FG005	30.4268	19.4545	11.2187	19.0908	9.81241	23.6007	24.0637	12.6181	14.6054	19.4413	18.8024	7.9043	10.4775	8.43159	17.7036	6.46226	6.73059	9.616	21.5098	8.90067
AC233939.1_FG003	9.71188	10.1194	7.67728	10.3921	9.22825	10.5224	14.3812	10.0976	8.75732	5.64555	18.4233	10.7516	14.393	11.2777	11.3064	10.4272	12.8955	9.18708	10.9129	10.177
AC233939.1_FG004	73.923	75.5439	42.9079	43.8096	25.215	80.8625	88.4132	26.6049	24.8486	35.7597	21.574	11.0165	41.9144	15.7576	62.9524	28.6785	29.9168	25.8197	105.719	66.1078
AC233942.1_FG001	14.3647	17.6039	17.9833	27.4579	15.6347	14.3919	14.0196	9.77575	17.7535	20.2891	17.3407	13.4088	20.8556	13.7512	20.1797	16.4651	28.1687	22.6063	10.2717	21.6882
AC233945.1_FG003	2.14407	1.61569	0.92449	0.835761	1.32425	2.61338	1.24728	2.05406	0.817949	1.64293	2.80836	1.00878	1.88142	1.0055	2.04868	1.04499	1.69203	1.39077	1.31412	1.01739
AC233949.1_FG004	32.3397	47.4836	53.5354	49.3005	116.871	64.5254	69.1952	117.714	127.07	103.558	118.282	155.226	159.734	182.708	120.656	147.167	125.546	157.759	125.914	141.846
AC233952.1_FG006	8.42102	24.5285	12.4197	12.5333	13.7483	24.4943	14.1701	13.6107	10.7794	26.0536	24.688	13.0516	13.1667	20.7899	28.6037	13.3997	18.9299	15.2078	22.9914	15.5749
AC233952.1_FG008	8.42953	1.7841	1.32514	2.14224	0.31149	0.499462	1.04019	0.876427	0.341071	1.29927	0.666279	0.816547	0.862973	1.16796	2.91628	0.729392	1.29351	1.39545	1.75806	1.74997
AC233953.1_FG005	25.9957	31.9049	38.2882	37.6058	18.6209	11.4929	13.5716	19.6993	26.2956	19.6642	14.8573	19.7577	18.6974	21.7958	9.45469	17.1545	23.1451	17.4029	13.3456	18.4042
AC233960.1_FG002	21.4501	15.7383	9.80131	10.7877	8.82462	14.9125	19.5872	10.7049	17.0109	16.1342	20.6467	11.4511	9.46133	9.02467	20.6685	13.01	13.765	14.7448	16.1903	17.0206
AC233960.1_FG003	19.802	18.1217	9.63366	10.3714	5.66126	11.1154	15.4328	7.31427	11.1327	14.4575	14.1689	4.44207	5.12141	7.50899	16.5859	8.65732	3.83823	7.98571	5.58932	7.78906
AC233961.1_FG001	3.65253	6.47719	8.74531	8.20756	9.12601	6.29277	3.74442	9.07037	10.6406	8.05491	7.37295	11.5941	9.20438	11.523	7.71138	10.1691	9.01694	9.80734	6.52946	10.3241
AC233967.1_FG001	113.213	52.0428	71.6081	57.7208	70.873	106.539	160.248	62.3164	85.687	54.1973	73.6932	69.6705	32.7252	47.9815	101.374	71.1247	63.0664	71.8168	80.9542	40.0934
AC233979.1_FG006	6.20695	7.14708	2.86125	3.31457	2.75261	8.73789	11.7392	2.5847	1.67863	7.92929	6.94961	4.80669	6.209	1.15039	10.1513	4.87618	3.26276	1.95562	2.96573	1.43627
AC233979.1_FG008	157.38	51.4313	24.8304	11.9413	19.0327	95.6234	76.2693	20.528	66.6882	41.2818	175.509	55.4362	93.741	23.7881	204.589	25.467	93.3374	53.5951	57.2911	47.523
AC233979.1_FG009	17.9264	19.3654	21.5831	19.4641	20.048	15.9325	20.8847	17.8434	18.5598	17.0659	23.3375	17.8756	14.4658	15.3411	17.511	16.5802	17.4756	17.656	16.5886	16.8563
AC234152.1_FG002	1.89442	4.62637	2.02509	2.02711	2.52011	4.0409	3.7403	1.37876	3.83255	8.05903	12.3783	4.46536	4.26671	3.14979	12.5253	4.40245	2.74086	3.3153	3.49945	6.75135
AC234152.1_FG007	2.62225	2.73229	0.329779	1.96414	0.581388	6.21488	7.76596	0.817914	1.6976	7.1135	4.42166	3.38681	4.29524	4.35992	11.2895	2.33381	1.3796	0.99222	2.50009	2.90336
AC234154.1_FG007	8.23171	9.98203	13.3867	12.6657	12.0833	3.63283	4.4134	12.7494	15.9872	6.30016	6.28207	14.4079	26.7346	19.1927	5.76116	19.0314	21.5047	19.9774	15.0199	24.1604
AC234154.1_FG008	4.12152	3.91104	5.77568	3.87467	5.41751	2.0932	1.3078	5.32588	3.57348	2.94037	3.72308	4.44869	8.43881	3.10003	3.66655	4.62888	5.57584	5.17984	13.2621	8.06736
AC234155.1_FG002	7.4671	20.1585	24.4587	23.4255	9.18083	6.99855	3.76949	8.25768	17.3038	9.41671	10.3018	7.62774	13.899	3.5741	8.29793	10.17	9.28563	5.20138	5.09674	6.48254
AC234156.1_FG005	27.8857	10.255	7.63281	6.66987	5.57651	12.0519	5.66763	5.45753	9.82281	14.3608	15.2127	5.72024	6.71718	4.54555	8.82764	11.3548	6.04101	10.8619	12.5114	8.62687
AC234157.1_FG002	207.953	124.627	103.639	129.903	109.658	181.326	137.842	104.088	79.1378	119.807	134.16	66.1483	73.0738	94.2265	98.1931	75.449	66.1615	81.3447	99.4678	50.1719
AC234158.1_FG005	4.36866	7.70902	11.6174	10.1334	12.0762	5.9619	6.10386	11.3847	8.41617	7.79357	5.70308	11.1119	6.80962	9.76294	6.07803	11.8525	11.1955	10.5981	8.91813	13.0774
AC234159.1_FG002	11.0643	21.6161	13.3059	10.6553	10.119	14.9963	8.4479	10.1376	8.72969	7.54629	4.59129	7.36842	7.92894	9.38972	7.97458	9.12923	10.3688	9.616	7.91164	7.46508
AC234160.1_FG003	12.2012	5.68429	6.01977	3.69078	2.80923	3.83715	5.38547	2.78111	3.41778	5.29467	4.00596	2.09106	3.07471	3.25105	3.57173	2.50596	2.71583	5.59339	2.18116	3.5072
AC234161.1_FG010	108.407	79.634	12.2701	9.04799	35.0915	126.41	142.869	21.6407	61.0572	22.4571	168.63	5.04053	60.374	21.6293	83.0098	16.7237	66.1597	33.2258	26.356	16.2038
AC234165.1_FG002	163.615	218.003	105.249	99.7053	71.2819	275.129	191.804	76.2956	95.8592	170.478	191.916	71.4263	108.094	81.4602	203.273	138.661	95.9793	88.376	202.012	86.6149
AC234171.1_FG003	36.3845	31.1159	24.951	28.208	27.803	40.188	54.2164	28.0508	28.7767	45.0339	46.1586	35.2891	36.9206	36.3986	52.8837	35.5052	40.8129	47.6662	51.5434	45.1306
AC234175.1_FG010	2.12406	1.59073	1.73632	1.53416	1.766	1.00683	0.655265	1.82194	1.11725	1.7679	1.00733	1.09735	0.724836	3.2373	0.73484	1.62787	1.67624	1.70789	5.31592	0.881911
AC234180.1_FG002	0.372008	0.944823	1.8246	1.59663	1.40215	0.529009	0.275432	1.10233	1.80624	1.3753	0.705695	1.76676	1.37104	1.75249	0.943743	1.54508	1.96251	2.11144	0.931031	2.40928
AC234183.1_FG002	4.01207	2.3515	2.52283	2.14654	2.52034	0.950886	0.495085	1.25142	0.974006	0.742074	2.11412	0.77728	1.0953	1.85298	1.54224	1.58701	0.3518	3.79527	0.956294	1.66582
AC234185.1_FG004	1.56039	7.92613	6.91739	5.82302	12.2816	12.2041	16.1742	12.411	10.3227	6.78235	6.53676	11.034	13.4186	15.6746	11.0666	12.1516	16.7267	13.7275	22.0366	10.285
AC234185.1_FG007	16.8169	28.5837	27.4411	29.2864	23.4897	27.8003	34.2405	26.7516	26.9452	31.7266	29.5088	32.4173	35.8099	31.922	41.8894	33.4265	35.3903	31.0209	23.1483	36.3084
AC234201.1_FG003	21.7869	20.6314	17.697	18.1018	18.4126	14.2152	20.4957	17.3489	24.268	27.4969	25.9322	13.0103	22.042	21.3085	32.6325	21.9759	25.7566	25.459	19.4279	25.0094
AC234203.1_FG004	5.82055	13.009	18.0658	15.5207	23.8311	9.54617	10.8599	18.9297	21.4406	18.6893	19.8256	33.4985	25.0428	30.7533	23.4839	29.7695	32.46	37.1326	29.8003	42.566
AC234203.1_FG011	3.72557	3.52437	4.51274	2.01424	3.08667	4.60081	5.66195	3.30269	2.38014	5.80281	4.71157	2.81112	2.08769	2.06479	4.7938	3.37395	3.09485	4.3404	3.64549	3.90786
AC234515.1_FG003	10.2765	11.1284	8.52982	8.20011	11.8479	24.4256	19.7825	14.47	10.1218	17.8127	19.3088	10.8079	9.1379	10.4146	13.0021	10.2785	8.80506	6.66598	10.2877	5.97355
AC234520.1_FG003	208.145	187.601	51.3063	46.6234	47.7893	215.085	136.985	67.52	74.1121	71.1794	119.917	31.1846	62.127	37.9401	109.668	55.4377	46.2365	53.0309	80.7023	41.4824
AC234520.1_FG005	18.2439	11.1172	13.6844	13.3863	7.65646	11.1186	11.0956	11.1778	7.90901	10.9266	7.41609	12.2024	9.07178	13.1204	14.5268	11.3402	9.14128	9.98501	10.25	11.6328
AC234522.1_FG005	1477.81	1092.51	633.387	794.878	552.494	1439.76	996.417	647.789	487.285	699.014	771.66	400.317	496.504	452.837	612.306	357.946	403.262	373.907	713.409	291.523
AC234526.1_FG005	1.53619	0.450185	0.72448	0.246569	3.15051	2.18452	5.40258	4.6718	8.95055	3.69375	1.94276	4.0178	3.45989	7.44968	3.36592	4.5574	5.65747	4.35955	3.29542	3.66751
AC234528.1_FG001	4.44671	2.75103	4.40391	6.54247	6.73696	2.50301	9.3282	6.01028	4.22813	2.67301	4.21767	4.30742	2.88314	4.00475	2.9913	5.38672	6.23859	4.20642	1.98729	4.30798
AC234528.1_FG004	26.9616	14.2531	13.164	13.7462	9.49407	7.89359	22.3106	13.8512	12.3208	14.0804	11.0314	9.21776	6.49456	12.3057	19.7526	16.9383	7.50961	12.6023	14.7429	15.1454
AC234528.1_FG005	8.91375	7.28835	8.50509	8.08099	8.19799	4.34259	6.59967	6.84782	10.4993	9.09833	6.88896	9.65333	9.05246	10.7952	13.3251	8.86373	8.99295	12.2734	8.26244	10.6232
AC234575.1_FG003	5.69174	3.75295	1.87899	4.79619	1.57742	4.5528	3.68735	1.66437	1.20905	2.36868	1.79952	0.551345	0.291346	0.591466	1.14865	1.16088	1.31009	1.00953	0.763115	0.738504
AC235535.1_FG001	6.25386	19.4246	21.1555	14.2231	18.3074	15.224	16.3238	17.8535	16.0573	20.7032	15.818	15.8534	19.0118	21.9711	21.5625	17.8928	18.403	21.7184	24.7849	20.1127
AC235541.1_FG002	17.1418	12.2534	15.2118	12.9396	16.4943	11.2581	14.2535	19.6493	12.4014	14.952	14.8733	20.2136	12.6765	16.6562	14.1611	20.7105	16.3217	18.9171	18.2785	19.1681
AC235543.1_FG002	4.62436	3.51871	4.04037	3.594	4.31699	3.288	3.78424	4.17537	3.66338	3.51133	3.53972	3.77222	4.38536	3.10248	3.59263	4.0435	7.0427	5.24937	3.48074	5.15379
AC235543.1_FG003	29.6041	31.3973	13.5626	8.48508	9.14221	18.7938	17.2218	13.5211	7.7003	7.82226	14.0396	6.14502	8.6592	3.51584	17.0697	15.0559	10.0126	12.0019	9.82835	7.46279
AC235544.1_FG004	6.01592	2.67487	4.38291	4.26192	5.97916	3.39244	2.15027	4.85288	8.15852	9.74577	10.8874	14.629	12.7423	11.727	10.0475	10.8315	11.1322	11.6564	11.7186	12.6613
AC235546.1_FG001	1.14922	3.72063	2.97315	3.53103	7.89872	5.01942	5.22678	6.86189	6.05816	5.46582	7.16302	5.97958	7.26076	5.00439	3.93797	5.30887	5.44156	6.24317	5.16536	8.92964
AC235547.1_FG005	5.21183	3.89322	5.26288	4.03503	32.6608	26.7029	26.8981	35.7641	21.7328	27.6152	37.8993	37.8346	27.243	27.0161	45.3246	30.8327	27.3394	39.5866	32.8833	42.3244
AF466202.2_FG008	9.16995	15.2049	16.8549	14.0768	16.343	15.3805	13.0565	15.8046	18.3802	17.3087	16.1315	19.6786	19.4495	17.2664	18.4923	19.2872	23.3181	20.5517	22.2773	21.9168
AF546187.1_FG011	4.82544	3.67172	2.39549	2.3643	2.30866	7.58426	9.0258	2.61415	4.56255	5.44903	4.17541	3.3458	4.78404	2.2521	6.44333	3.54121	1.46979	3.892	3.81369	3.9016
AY542798.1_FG003	7.12736	6.28596	4.37932	7.25613	11.1068	6.66038	9.49867	9.65469	4.94371	7.30703	8.75613	8.83725	7.50511	10.9475	8.82985	9.30363	9.10664	10.749	14.1246	11.4144
EF517601.1_FG010	6.66595	5.99065	3.14371	4.17271	3.32535	7.3464	4.1951	3.6386	2.75108	4.43857	4.42582	1.93714	1.36485	2.77081	4.76605	2.27421	3.15634	3.59427	1.6683	3.18286
EF517601.1_FG012	4.15603	11.0065	18.4096	14.2802	19.4187	7.66114	8.31953	17.0442	18.9833	14.5768	10.8039	23.6183	22.0616	26.3607	13.9167	23.4263	19.6788	16.9489	13.2081	16.2972
EF517601.1_FG015	1.12963	4.52423	5.00777	4.62347	5.00909	1.80717	5.2273	4.22816	3.29086	3.44745	5.71438	4.9241	3.93196	4.06943	2.21457	5.19444	6.53744	5.77038	3.23102	4.22121
EF517601.1_FG025	45.1116	32.4779	21.7101	20.7732	15.8453	42.0158	19.0934	22.1093	12.3328	15.6777	15.63	9.34554	11.3247	13.2964	17.103	6.54317	10.2263	9.02682	11.4368	5.02961
GRMZM2G000014	4.68608	3.13473	4.28642	3.98635	3.84416	3.69888	2.27258	4.55622	6.07917	5.55754	4.39838	8.16685	8.11683	8.22417	5.80033	5.50288	7.39034	10.4679	9.88505	10.8784
GRMZM2G000039	17.6997	28.3869	46.9632	44.5633	34.0103	11.7623	14.3895	30.8021	36.9592	23.3227	16.4589	37.6524	36.6665	36.866	18.3568	35.727	45.2212	40.3152	27.4635	39.2904
GRMZM2G000052	11.0699	11.7005	12.349	10.628	24.5325	23.5139	23.6178	22.9795	20.0287	22.1117	24.6655	34.6902	24.5636	34.7474	25.0269	21.5137	16.0876	26.546	46.4168	26.5174
GRMZM2G000114	4.24008	8.67502	11.4872	13.3899	10.9349	13.4737	11.9565	11.7329	9.98428	8.47737	9.29032	10.7828	8.95176	13.9731	11.0209	10.3912	14.2977	13.1959	11.673	10.7368
GRMZM2G000171	30.6838	23.7688	22.3868	16.4373	15.7949	32.5244	37.5081	18.9911	20.3235	27.1938	23.4925	13.6626	13.9424	16.1451	20.8658	15.7458	16.4032	16.0412	19.866	12.8789
GRMZM2G000177	1.38442	3.51613	4.52679	3.11091	4.09259	3.1171	4.78339	4.89394	5.26546	5.2066	4.23113	4.11256	3.21254	4.73153	5.96031	6.09224	4.73434	4.05979	4.45475	4.8859
GRMZM2G000209	59.4723	48.0067	47.8012	47.9144	22.5074	32.6902	31.7408	28.8226	15.1396	20.7481	14.9765	13.5259	20.003	12.7118	18.7332	23.6143	35.3623	26.9879	25.1908	30.2585
GRMZM2G000219	4.49954	10.8193	9.66322	6.99982	17.5733	18.4572	17.6821	14.8983	62.1797	56.2079	79.6652	63.4343	77.1041	36.7902	72.1651	40.8675	43.157	47.3442	29.947	44.5496
GRMZM2G000231	0.416699	0.488458	0.366834	0.802592	0.98547	0.59256	0.61704	0.953142	0.404645	0.411054	0.127597	0.376648	0.227517	0.615849	0.0640716	0.370858	0.511537	0.709527	0.198643	0.519041
GRMZM2G000236	17.1154	10.9677	20.6637	9.5234	19.429	46.4059	67.4157	23.7031	41.8833	74.6255	108.081	92.6673	154.754	148.484	256.956	175.008	47.5445	85.6157	215.889	104.416
GRMZM2G000245	15.2557	8.62091	7.65131	5.92052	3.54903	3.99862	3.9476	5.54743	4.49007	5.04693	4.67121	4.22392	5.04042	4.57082	3.64227	5.44086	7.33668	5.70191	5.70459	5.99805
GRMZM2G000256	44.6237	33.1652	53.735	50.0882	36.5998	17.972	20.1007	38.2434	44.3172	24.3568	21.7172	35.4301	43.5553	34.3386	24.3266	29.8324	43.2413	48.0286	24.2813	39.2209
GRMZM2G000261	6.85964	6.80387	3.98161	4.57344	2.5153	10.6926	11.3297	3.20942	3.33061	4.09907	5.33852	2.76013	4.53765	1.90088	6.32843	4.69624	3.74753	3.2944	3.96178	4.71036
GRMZM2G000264	92.6651	50.1627	58.5186	78.7407	49.0582	34.7027	36.01	42.956	22.3719	26.9728	29.0276	34.4502	20.2706	25.1035	18.1841	32.8317	20.2623	28.123	27.8757	23.7591
GRMZM2G000268	58.9698	35.3446	49.6961	55.8874	16.6017	27.7197	14.3732	18.5112	16.1611	16.8429	13.7043	11.2642	14.6848	19.1815	16.3673	21.6554	11.9555	20.0919	21.1563	10.8202
GRMZM2G000278	43.49	34.5676	42.1703	44.978	53.6352	63.079	49.9679	50.2104	64.4152	77.6459	87.3301	106.867	88.2528	95.2819	107.751	92.3287	79.0497	108.447	116.589	116.65
GRMZM2G000280	15.6779	14.9118	16.5777	17.3293	13.5382	11.4406	15.5789	11.8393	13.5217	13.5069	12.5225	15.2668	19.2603	13.8339	14.4638	15.7894	16.4765	16.212	14.9308	15.0746
GRMZM2G000288	10.0172	24.4054	30.5682	29.889	29.3081	10.3797	15.4712	18.5073	18.5676	11.3702	8.13328	17.6738	3.839	16.3395	4.08886	15.216	11.685	17.6212	17.978	11.4108
GRMZM2G000326	0.86497	1.35192	55.8062	3.33208	37.2057	3.69015	7.04477	2.15841	66.7782	109.824	216.443	84.6652	401.574	307.075	393.251	168.99	4514.35	3421.58	3357.16	5626.37
GRMZM2G000339	2.33262	5.24095	10.3411	9.92193	10.2145	6.63436	10.7944	9.64069	11.8924	7.98194	11.0627	9.26447	8.11954	10.6659	12.6433	8.82347	10.4317	8.27492	8.36971	7.7483
GRMZM2G000353	82.3091	38.3574	32.4786	35.8761	21.7649	84.2949	26.8364	32.0328	21.2653	38.5486	38.6767	21.0665	26.5934	29.7142	43.8891	32.7073	33.3718	36.4305	85.8543	31.353
GRMZM2G000361	24.7966	22.8795	19.3095	22.6949	24.5402	24.2344	24.9121	29.2877	20.0801	28.4336	24.5918	24.4255	22.8373	27.3513	21.8527	18.7404	25.5188	21.0804	18.3182	19.0633
GRMZM2G000371	4.24572	10.6858	10.9749	15.7611	13.9121	6.62737	10.0263	11.3642	13.1554	9.62304	12.5768	13.0995	15.3172	9.75854	7.85588	11.2623	13.6346	15.6294	15.0341	16.7559
GRMZM2G000393	11.9843	10.0725	12.461	12.6005	18.4756	12.2259	12.535	17.5171	18.9607	13.1965	13.3366	20.0396	21.9608	22.7623	15.72	20.8487	18.7585	19.7872	16.3939	18.4811
GRMZM2G000397	26.3546	24.8157	13.7903	15.6384	11.5807	18.3352	32.723	14.561	14.8751	16.9425	20.6426	16.2772	13.574	8.19714	19.7777	15.5702	17.5825	13.8048	10.4148	13.6299
GRMZM2G000423	4.61242	1.80224	3.31977	2.14126	0.234306	1.97739	3.70771	0.360459	2.04562	2.02615	5.28627	1.00529	4.9581	1.18687	8.11958	0.824718	6.01068	2.61791	3.09203	5.38616
GRMZM2G000451	9.36009	5.22476	1.68161	3.43395	2.71737	6.17982	4.62009	2.43295	1.83443	6.01814	6.34141	3.71311	3.04701	2.09973	4.62602	1.98346	2.46223	2.40331	3.66524	2.40581
GRMZM2G000453	0.647658	3.53764	1.89663	2.20818	5.84565	8.96228	19.0544	4.43797	4.22328	7.69139	6.97427	2.73319	1.11448	1.1415	5.08699	2.94847	1.38069	2.3848	3.75278	2.38549
GRMZM2G000481	10.2795	12.3391	16.5494	18.2203	15.6701	11.409	12.9941	13.9017	20.4095	14.7393	16.9634	23.3281	23.1394	25.473	19.4688	21.3973	18.5414	23.4933	13.0874	23.0592
GRMZM2G000489	12.1556	14.9716	7.77646	6.87983	6.21034	14.0915	14.8693	6.51145	8.61311	9.87294	12.8662	5.11947	3.8344	6.88333	11.3361	5.48764	12.3733	6.89922	5.52018	6.39564
GRMZM2G000510	9.47144	14.8504	16.458	17.1227	12.8168	13.9743	16.431	14.6131	18.9415	15.3862	18.5562	18.8533	17.3803	15.4321	19.8271	16.3528	20.5788	19.897	17.4417	16.7968
GRMZM2G000531	13.6548	13.9025	19.6729	15.7024	18.3531	12.6993	17.6246	16.8876	33.8002	28.0805	26.7829	46.0538	48.0644	50.6459	33.5994	40.0618	37.9314	48.8674	52.2906	51.8738
GRMZM2G000540	9.47864	9.1227	7.31281	7.11225	8.85474	8.85942	9.80658	7.30973	6.37594	8.77477	9.05619	7.77565	8.32472	8.49966	9.60127	8.63783	9.12359	7.0853	11.0777	6.96625
GRMZM2G000581	0.479287	0.205921	0.542485	1.02571	0.850116	0.560845	0.194511	0.797312	1.39627	0.827391	0.808178	0.619031	0.915917	1.32816	0.515866	1.18491	1.00863	2.35762	1.59936	1.72467
GRMZM2G000593	125.473	51.2422	49.7312	69.0178	43.3947	46.5237	55.1133	39.4133	32.7092	39.7324	41.8297	41.0525	33.0275	35.9893	35.3975	39.5594	32.4649	34.8623	27.8044	29.8477
GRMZM2G000601	8.22001	6.05358	6.13593	6.79301	3.75614	3.69441	8.65586	3.68073	4.17541	6.44989	6.00907	3.47713	5.11103	4.30595	4.89165	4.80429	9.51002	11.2189	5.25167	8.42164
GRMZM2G000603	2.06375	1.79197	1.03817	1.39859	1.47437	3.09777	3.39553	1.93114	1.00203	2.0358	0.724984	1.19572	1.2634	0.381259	1.69239	0.748306	2.17153	0.780894	1.28659	0.666456
GRMZM2G000610	4.14241	4.31568	4.40705	4.3062	4.33709	5.76793	3.9614	4.47367	4.62224	3.9586	4.69217	5.67398	7.09922	3.92201	4.29932	4.24944	6.2655	5.37792	5.67683	4.30634
GRMZM2G000615	3.18301	4.64578	6.31308	5.53724	9.36954	4.93692	6.08441	10.4983	7.26986	5.65589	5.80847	10.1999	6.6828	9.78321	4.60323	9.71621	9.78139	9.11762	4.67516	10.5856
GRMZM2G000620	4.23666	5.48	5.07089	5.62767	6.41333	6.44018	9.08587	4.00998	6.95143	5.83657	6.09694	3.6228	3.11088	4.29126	7.34542	4.42076	4.91908	4.80927	4.38751	5.21653
GRMZM2G000622	3.49481	12.3686	23.6531	19.1833	18.6572	5.98399	5.12226	18.9285	17.6245	12.4267	10.5082	23.2025	19.5815	22.9609	11.3833	23.7157	19.7257	23.9522	15.096	25.8524
GRMZM2G000623	33.4481	20.8004	15.3115	20.1089	21.059	28.3966	45.0939	23.3499	15.2707	18.4674	17.3621	11.956	8.99504	8.62897	13.8169	13.3294	20.1999	15.3008	19.9907	14.9241
GRMZM2G000632	2.40277	3.07683	4.83342	4.72168	4.07075	2.12008	1.51069	4.07322	4.53407	4.1266	3.66041	4.98476	4.37934	5.33083	3.91489	6.26813	3.06993	4.60943	2.4333	5.40968
GRMZM2G000633	1.76969	2.56837	4.57838	4.46359	2.12998	0.539264	0.561543	1.81368	2.7005	0.841687	0.959166	1.66528	1.03527	1.96161	0.116618	2.25005	5.45334	2.86982	1.62699	2.41427
GRMZM2G000650	56.2662	89.9348	64.8858	64.2925	75.2222	79.9827	57.8734	84.0922	65.4391	90.5896	66.3095	72.1809	69.9999	67.2231	81.3758	64.4716	70.9343	81.4088	67.26	66.4195
GRMZM2G000660	26.6251	22.9789	18.5448	21.6962	16.0228	16.2265	9.31492	16.4269	20.0299	18.5078	23.3111	14.2491	21.0266	15.567	13.3613	11.3708	22.2572	18.267	12.1345	18.8295
GRMZM2G000686	8.72112	4.98412	3.98335	3.86983	7.73831	5.88536	4.51522	4.9871	2.37269	4.6778	2.89359	5.62962	1.07165	1.71442	5.52321	2.91642	3.68883	3.41976	1.64327	1.98994
GRMZM2G000710	11.2421	11.4985	19.2114	16.7705	16.4946	10.8145	19.5848	15.6764	24.563	16.1454	13.3811	16.5271	18.6853	21.9904	16.4724	15.4987	22.0928	17.6409	16.5504	19.3573
GRMZM2G000713	2.78498	6.81562	9.69544	8.425	4.51142	2.50446	4.52632	6.07954	5.42709	3.10871	4.392	4.05703	5.3221	4.62467	3.47154	6.38766	13.8064	5.83369	5.56089	6.4259
GRMZM2G000718	5.01311	10.0659	15.1539	9.50117	11.5461	10.0447	11.4355	8.99277	8.31267	7.88878	8.05722	5.98843	11.5701	8.90423	6.50937	14.3812	14.4277	15.2504	9.11142	11.7915
GRMZM2G000719	3.55373	5.55429	5.36309	5.00193	3.33347	2.13803	4.45272	4.0075	4.24731	3.43818	1.90141	3.06424	4.02993	4.23827	2.64804	3.56833	4.74607	5.58559	3.71397	4.54004
GRMZM2G000739	4.33072	6.85878	5.30432	3.97376	18.0709	20.2561	19.5149	17.3872	8.10429	10.1881	15.6815	17.7367	15.2345	14.4306	10.4347	13.0854	12.6194	11.2924	16.3265	8.95275
GRMZM2G000741	12.2958	11.4183	7.94339	7.62094	3.26075	4.88219	3.42867	4.27521	4.70071	5.67082	5.14966	3.23476	4.9275	2.77874	6.7767	4.75811	6.80477	5.30973	2.15109	4.85794
GRMZM2G000749	21.6685	26.1271	42.7656	48.2986	44.1206	17.8517	16.9799	47.4354	39.6692	20.1529	20.8174	41.1611	37.4168	25.9465	18.3398	30.5045	54.123	45.7887	27.7225	51.4654
GRMZM2G000753	6.47606	6.87602	10.6893	10.2248	7.99833	3.87878	5.91355	8.94695	11.0221	6.31442	5.52511	8.8641	7.35034	10.7283	5.35749	10.0236	10.0916	9.43409	8.05335	10.3022
GRMZM2G000764	0.967863	0.25212	0.608602	0.931772	1.55684	0.344084	0.766792	2.0126	0.496522	1.07456	0.918011	1.72064	1.18902	0.536411	0.520865	2.02293	1.69623	2.01424	2.1914	1.07162
GRMZM2G000775	20.9515	12.5404	17.653	10.875	1.77881	5.07101	7.59072	4.16934	2.38042	2.96807	2.25486	1.70436	2.19043	2.17321	2.87863	5.68634	1.87613	3.03599	3.50614	1.85073
GRMZM2G000777	6.10965	5.96816	5.59806	5.60364	6.19243	9.61901	5.49286	8.71169	11.0183	13.7219	15.4532	11.1602	17.8707	6.28847	17.9161	11.0047	11.2503	12.137	21.8439	8.87856
GRMZM2G000812	1.44138	1.54294	1.3249	1.11047	4.02663	6.76392	10.6719	3.95636	3.2192	2.02596	3.60877	2.72027	2.15748	2.19059	3.98921	2.82224	5.61163	2.45429	6.90467	6.93032
GRMZM2G000818	58.3302	25.1551	17.4328	22.1954	18.0323	36.8692	30.6306	28.8415	13.8979	27.1066	31.1673	14.8174	14.3955	12.951	33.206	13.03	20.7217	19.395	13.3034	15.8595
GRMZM2G000823	12.1443	17.7945	17.3729	12.7512	20.3624	18.3489	16.1098	20.0446	15.9697	22.7428	24.3173	17.8418	21.55	28.4649	26.3756	18.7647	22.4955	25.848	22.4334	22.5853
GRMZM2G000836	1.96684	1.25936	1.42236	1.5004	5.17061	15.3061	20.1541	5.64799	3.90425	8.64747	13.3253	5.879	6.07434	6.06895	17.8587	6.99794	8.21601	10.1439	20.5122	9.44962
GRMZM2G000874	13.1057	6.79589	5.83121	6.22623	6.52148	10.5204	8.08762	5.79339	5.45801	7.05796	4.61134	7.20483	9.72161	7.6333	5.35853	6.13294	4.83096	3.3453	3.66844	2.35557
GRMZM2G000909	4.4213	5.04017	5.70549	8.22156	4.02046	4.02905	1.79936	4.95638	4.08458	4.21842	2.00957	5.54075	7.96158	5.18043	4.09305	6.89802	6.26292	6.35051	5.88177	6.36479
GRMZM2G000923	60.1937	56.2574	44.3309	43.5974	49.7617	73.9427	65.6177	49.49	61.9374	77.085	81.1499	44.2127	69.3257	65.5525	103.888	59.6111	48.2492	45.0003	62.6702	41.1618
GRMZM2G000936	7.37529	4.54426	5.98318	5.37894	8.81637	7.37988	8.61427	7.13536	6.41621	5.8753	6.56257	6.82888	4.25472	7.1218	6.11325	5.56576	4.40604	7.60402	6.08064	9.76044
GRMZM2G000937	3.67782	3.53277	5.10639	4.29404	4.55341	2.30605	2.44404	4.29216	4.72795	2.47229	5.12423	5.51144	6.82801	6.13853	2.96735	5.52516	4.31618	7.43645	6.50663	5.60647
GRMZM2G000964	4.45978	7.80001	11.8998	11.2784	11.6123	10.7783	6.20758	8.57865	5.81547	9.93781	6.56383	7.11602	6.53966	11.5061	7.41534	8.29107	12.3929	11.1036	12.8469	13.2614
GRMZM2G000973	13.5745	10.0328	8.07262	7.60565	4.97669	8.02637	11.7184	5.19421	5.91464	7.0115	8.30896	4.45197	4.20861	3.10216	6.87477	5.8187	5.21565	7.3718	8.04229	6.43302
GRMZM2G000976	0.208354	1.22117	1.00742	1.67211	0.78531	0.888862	0.308527	0.16311	1.14443	0.693793	0.395245	0.911797	0.42828	0.459859	1.22631	1.11262	0.654722	1.30083	0.744931	2.08507
GRMZM2G000980	13.334	14.9398	13.3318	12.2923	13.9606	19.0384	14.9238	13.4374	6.4901	14.0962	14.3822	11.297	6.79016	10.6224	15.9379	12.3572	8.38697	10.8016	17.9362	10.9212
GRMZM2G001024	12.9695	12.7713	9.50682	11.0658	8.59552	10.3264	16.873	9.89888	7.28673	9.29651	11.7156	8.97375	12.1929	9.54975	11.0339	9.06944	12.5746	8.51886	8.34659	10.7866
GRMZM2G001033	3.66091	5.19911	7.36152	7.67801	19.8049	14.8545	13.7703	19.0469	16.3398	12.5968	11.6188	20.6861	21.2242	16.0458	12.4073	18.497	14.2827	16.5463	14.9106	17.4054
GRMZM2G001048	11.037	11.655	6.64357	8.06101	9.56279	13.6067	14.4706	8.18612	5.25021	12.0777	9.57787	6.7245	5.58026	7.39592	12.9268	7.21655	7.23134	6.77319	6.3457	9.27028
GRMZM2G001084	11.5149	25.3296	33.6548	32.8031	36.7869	16.4084	12.4218	35.2067	30.1118	18.1923	13.0639	28.5117	29.0452	39.3826	12.7918	32.6556	31.7732	34.9499	35.7585	35.0242
GRMZM2G001088	24.3808	12.1923	13.3487	12.3077	11.1868	10.8335	13.564	10.6934	12.0599	18.0834	16.0347	11.8444	11.3415	12.8617	18.8086	12.7343	11.3024	12.6044	11.0353	13.031
GRMZM2G001097	2.3304	5.20923	7.74933	5.97091	4.77472	3.63598	1.7254	5.93375	7.44371	4.23828	3.13139	6.42518	7.96654	6.91557	2.89128	5.55308	6.98701	8.86184	5.57164	5.35411
GRMZM2G001180	7.41679	6.55022	7.25338	6.84936	6.19941	5.00372	7.31444	7.1861	6.00402	5.76105	4.24008	7.56141	6.44691	9.37164	4.82588	6.45802	7.6854	7.26764	5.80862	6.66054
GRMZM2G001191	21.1281	25.3232	30.2221	32.2116	26.2626	19.5805	17.0206	26.4479	22.8734	23.7795	24.2021	29.726	20.1258	23.433	22.9925	31.57	33.023	31.4118	30.9215	29.5114
GRMZM2G001200	1.23043	1.15386	0.371379	0.552976	1.90962	4.72423	3.0974	1.9957	1.43381	4.09645	6.5355	4.76755	3.82934	4.63713	10.5569	1.97116	1.29469	2.65379	3.1674	2.8609
GRMZM2G001221	3.66365	3.18853	3.08032	3.2761	1.52731	3.71957	4.34452	2.30779	1.78233	3.96392	2.98061	2.62625	2.08787	1.74061	5.88272	3.40598	2.48012	1.48983	2.18748	3.60174
GRMZM2G001243	21.9423	23.3526	9.37156	11.0528	8.97744	19.4231	29.4205	9.99546	9.64701	18.5279	20.1602	7.63543	17.2862	6.40743	17.9474	10.1644	20.6927	9.56474	21.2852	15.1265
GRMZM2G001247	10.1535	1.50486	2.64192	1.91069	5.35625	14.4387	22.812	4.91435	8.15987	7.51201	9.96265	3.66287	4.30125	3.29877	4.36062	3.1161	3.31566	5.16676	1.25179	2.76205
GRMZM2G001255	17.7386	15.0174	8.78394	12.4563	10.2419	16.8166	15.8697	9.45205	12.2014	23.1033	28.9763	14.1759	24.5159	12.9033	24.3769	13.2658	16.7207	17.6191	29.0679	18.1058
GRMZM2G001265	5.90762	8.77162	13.7298	11.5302	13.6219	5.88059	7.52319	15.4784	18.587	8.04208	8.51706	18.6784	24.9658	14.5371	9.42487	18.9982	23.2484	16.8993	7.60376	15.7963
GRMZM2G001272	52.7579	31.4976	32.845	30.7071	38.4333	39.2463	45.1704	35.1105	32.1249	27.0177	34.1378	27.1954	25.8136	29.0446	29.9309	28.6556	27.7592	28.4622	27.8726	28.4256
GRMZM2G001289	6.0907	5.59428	3.51275	3.52449	6.28858	7.6758	11.4429	4.98511	4.9954	6.43257	8.13276	3.07923	3.85436	2.87407	7.2909	5.58385	4.45608	3.40345	4.05449	4.75385
GRMZM2G001296	5.44794	8.89842	14.3358	12.9451	11.8218	4.09726	5.27469	12.4178	14.477	7.34047	6.22885	9.63939	10.2965	10.5391	4.72559	10.1452	10.6932	10.316	4.73102	9.16807
GRMZM2G001297	18.3719	27.9397	33.8595	30.1245	30.8434	21.2387	19.474	34.3002	46.8473	47.2797	52.595	63.7873	65.7661	64.4582	61.3341	61.7577	73.9246	90.7145	94.6057	87.4754
GRMZM2G001304	4.10576	2.03149	3.3187	4.85238	3.56184	2.52833	5.86134	2.92043	2.09002	0.863817	0.852297	1.4439	0.473097	0.288776	1.09769	0.742645	1.57543	1.16847	0.669135	1.89777
GRMZM2G001327	45.6878	56.013	73.2087	64.1871	94.7774	61.1557	51.2196	94.2746	91.3373	73.2826	65.031	100.269	94.3789	112.257	99.9136	98.3919	92.3523	93.4364	61.1102	76.1095
GRMZM2G001334	19.7592	17.4338	24.5359	22.0256	16.7956	11.0473	10.3711	16.363	12.8765	15.5186	15.6503	22.8319	24.0611	13.7438	13.8042	18.6521	16.1141	16.2487	10.6683	20.5639
GRMZM2G001363	1.07088	6.78339	2.86436	4.29967	2.93627	6.15686	4.8004	3.23098	3.94165	8.19803	8.65594	6.43658	14.0867	4.75734	8.61277	4.8662	7.71894	7.65416	15.6803	4.06381
GRMZM2G001415	1.53436	3.4599	5.64368	3.97199	4.71871	2.51837	1.59218	4.97788	2.97528	3.13519	2.83881	3.09101	4.86775	6.23957	2.85918	4.09052	3.22834	3.56152	4.52267	5.26075
GRMZM2G001421	38.9778	22.1727	11.7281	14.8179	13.0449	32.0505	33.2468	14.7484	19.7411	12.9649	18.92	4.38107	8.33666	7.43475	12.7834	6.61297	9.04883	8.31119	6.88971	4.5278
GRMZM2G001426	0.531015	0.484137	0.600928	0.113642	0.824133	1.13268	1.9658	0.883364	1.03131	3.33937	3.91739	3.49779	3.05759	0.784801	5.38883	1.83791	1.86247	2.41114	2.15053	2.80687
GRMZM2G001444	9.21709	16.0182	13.1626	11.2403	11.8576	18.4684	17.9873	14.2366	12.6027	12.5276	12.5558	10.3444	17.3323	15.7552	16.9627	13.7205	15.7491	12.2927	26.1079	17.3029
GRMZM2G001454	2.71589	5.36186	6.14185	5.47347	5.27571	7.64506	8.77816	5.57322	3.3911	5.57884	4.77077	5.28893	4.4399	4.45556	4.42238	5.11318	4.79678	3.70586	5.35296	3.50988
GRMZM2G001457	245.06	238.925	251.62	224.768	156.774	145.739	157.35	167.355	136.683	122.036	114.574	92.0602	116.158	103.941	82.9793	122.087	150.079	131.239	128.093	97.9605
GRMZM2G001500	41.4204	51.8458	62.5114	53.1559	61.4499	46.8503	33.3119	59.2728	56.7276	43.3271	38.4477	47.2971	59.3145	62.9031	49.7428	58.057	65.1774	69.5027	64.049	64.8791
GRMZM2G001514	6.43963	1.08809	3.08623	3.46396	37.3917	43.6832	83.5018	27.0348	22.9008	43.3294	69.8836	28.9979	22.9493	36.1721	38.295	22.8219	10.4386	26.9679	26.3839	22.9797
GRMZM2G001530	10.1077	10.4509	7.26565	7.99269	9.93539	15.4234	12.1059	8.33054	9.35124	13.7334	19.3404	8.03853	9.00865	8.23812	16.4445	9.68975	6.38623	9.27475	17.6439	9.85804
GRMZM2G001541	5.89841	1.98643	0.556368	1.19087	0.980856	1.65552	1.81971	1.12436	1.10195	2.00019	1.3469	0.825337	1.51698	0.817289	1.81395	1.40971	1.94758	1.58097	1.65543	1.42862
GRMZM2G001551	0.865344	9.06738	9.22846	10.7356	10.6529	5.22999	5.44606	9.68812	9.97901	9.09088	6.42957	9.15467	5.66989	13.6688	7.48457	10.59	9.52972	10.1917	9.12716	11.1277
GRMZM2G001577	15.3171	5.7805	4.36827	6.53798	9.00234	17.2663	25.6543	5.6496	4.55266	5.61425	7.00741	5.67342	7.21438	4.80762	9.39557	3.03282	5.2775	5.40333	3.69488	8.1701
GRMZM2G001592	0.861726	2.09032	1.42741	1.96265	1.80739	1.26791	1.50891	1.90702	1.60796	3.01557	3.22169	2.17156	3.75549	1.69424	2.70273	2.79622	1.8128	2.31343	3.27889	1.79811
GRMZM2G001606	0.700462	1.36848	0.264274	0.824572	0.470889	2.92054	0.691488	0.728278	0.6802	1.90018	2.06697	0.884917	1.14105	0.792844	1.50784	0.594378	0.977319	0.927639	1.50262	0.290834
GRMZM2G001631	2.92921	0.858414	1.93402	1.72391	2.48955	1.04136	1.98804	0.913661	1.7778	1.80596	2.31528	1.89164	2.79887	1.89401	2.36458	1.66559	3.08219	2.21674	3.49903	4.05404
GRMZM2G001639	48.665	40.9704	34.6228	25.2921	40.247	62.283	97.283	41.496	36.147	43.9619	43.2925	34.0826	37.9727	34.6411	47.793	36.3669	34.0704	34.4147	52.4047	33.6008
GRMZM2G001645	10.1635	16.6797	11.456	14.7636	42.8844	56.3114	54.1139	37.3401	37.9659	45.3237	59.9299	61.2835	65.6019	37.4329	63.327	50.7929	34.2657	36.8885	34.9305	47.3732
GRMZM2G001652	2.48486	3.31181	6.30433	7.12287	5.17967	1.82825	2.32684	5.34684	4.11532	3.48734	2.64964	6.01463	3.69847	6.43924	2.15254	5.25503	5.31099	7.78357	4.76686	7.36167
GRMZM2G001653	4364.11	2913.58	2082.57	2280.61	1333.42	3292.62	3056.39	1630.68	1501	1521.72	1612.54	835.446	1179.58	969.852	1126.34	901.652	747.04	741.033	676.713	254.992
GRMZM2G001661	6.15553	4.11469	2.42796	5.98998	3.97023	7.55974	10.358	4.01453	4.61896	6.25159	7.67638	4.2281	4.35392	2.63618	4.51726	3.23727	2.49904	3.01732	1.60058	3.13664
GRMZM2G001663	13.8984	22.5508	31.5024	30.3997	22.472	7.26378	7.82213	21.8891	15.1944	8.58024	6.3075	12.4881	11.0779	16.2678	5.49518	14.412	18.7882	14.0023	12.4902	15.5684
GRMZM2G001668	26.3281	25.3176	21.7767	26.2618	32.4117	27.7802	27.2904	34.1727	26.0582	23.4493	15.3606	19.1428	16.576	19.6426	13.1723	19.2806	26.843	25.0527	20.2693	21.2725
GRMZM2G001676	60.5195	32.278	28.5245	30.4383	11.2281	21.0683	27.5231	10.0826	21.9729	40.1246	41.7884	23.2407	29.4157	18.3133	57.3239	37.6665	32.3124	33.8399	31.5329	46.1545
GRMZM2G001696	3867.51	2810.49	1249.96	1211.12	1074.37	2877.56	2678.93	1221.6	1119.08	1503.24	1631.39	657.117	961.447	746.393	979.625	481.01	654.44	437.855	1153.72	289.116
GRMZM2G001721	3.31363	4.53166	0.937641	2.92522	1.28569	8.24619	6.13347	2.84231	4.82668	8.27403	6.28592	3.8518	8.82007	1.37737	7.26044	7.12711	6.53754	5.17205	1.77709	5.15934
GRMZM2G001724	183.543	231.179	189.142	165.265	120.319	196.045	179.023	166.401	184.295	128.717	135.671	138.656	188.879	112.58	104.708	101.638	159.628	86.1352	71.1546	63.759
GRMZM2G001750	56.9054	56.1667	65.0231	75.8306	66.0076	62.8298	59.9924	58.526	64.6847	53.108	59.2596	61.8886	78.8748	60.9468	62.6075	51.6401	96.7808	85.0072	56.4451	67.8896
GRMZM2G001755	45.9992	64.1573	59.5352	60.0431	54.9106	39.6374	36.0873	49.2195	71.2923	51.6116	52.9723	51.9355	82.3325	59.598	51.8518	56.032	76.8938	71.2354	70.2559	68.3007
GRMZM2G001764	2.12797	1.27919	1.1734	1.10348	0.412267	1.39664	1.65231	0.405439	0.953729	1.02848	1.55259	0.380549	1.60874	0.362882	3.69983	0.728423	1.63622	0.738051	0.468193	0.679618
GRMZM2G001777	4.74644	9.05847	6.78889	8.25669	5.1839	2.51839	7.48212	6.03038	4.24849	3.67693	7.95717	4.4359	5.3751	7.33633	7.85041	6.59994	6.32745	6.98585	5.18872	8.39228
GRMZM2G001799	3.07547	4.48256	2.13495	3.28438	3.64381	15.0731	15.8858	5.27655	4.46943	2.47007	3.88057	0.198887	0.83734	0.566748	1.84068	2.28322	2.42208	1.55704	2.91949	0.412692
GRMZM2G001803	7.22072	10.649	12.6671	11.8845	12.4629	9.25699	8.13	10.6309	12.5497	10.2885	9.87852	10.2501	9.65832	12.6732	11.682	12.4347	14.1254	13.0243	13.0398	13.3096
GRMZM2G001805	29.1596	27.0986	37.0832	39.8458	26.5593	19.3321	22.7565	24.1851	33.2906	24.4888	15.4484	26.872	33.5635	21.839	18.5402	21.0423	25.2923	22.1417	13.8067	17.5062
GRMZM2G001816	52.6315	41.3337	47.3819	41.4856	64.238	61.8759	46.6844	68.7541	65.0249	55.3242	65.2428	75.7171	71.6998	70.7578	93.5058	65.7029	49.897	57.0831	58.129	38.5119
GRMZM2G001820	0.944539	2.73143	5.21608	4.79309	4.88172	2.42859	3.25147	5.11947	4.50144	3.69382	2.87975	5.53272	3.29034	4.99656	4.05147	4.29453	3.93274	4.24656	3.98358	5.11096
GRMZM2G001850	31.2329	31.297	38.3922	37.5173	31.1615	25.4308	24.6165	27.4975	45.2497	38.0154	34.7209	39.0382	38.7823	50.2548	37.1797	46.0302	27.5634	41.7445	21.613	26.3542
GRMZM2G001869	21.0457	11.9054	7.70323	9.88181	7.31258	16.5273	13.7215	8.71993	7.62573	10.2254	13.1092	9.37169	9.69862	6.6154	10.4324	6.61635	9.08929	4.99197	12.8029	5.73852
GRMZM2G001887	104.529	85.1323	95.6033	94.6195	88.96	101.943	83.9432	96.9392	93.1966	86.0495	93.0371	69.8765	85.264	107.343	110.616	78.3058	81.2163	85.9636	72.9362	69.488
GRMZM2G001889	8.75576	7.4848	11.7917	13.4311	4.91765	6.98921	2.68719	4.63841	3.67136	5.78073	4.78131	3.02749	6.60567	4.3304	3.72047	5.45854	1.98908	8.29729	6.48827	7.84878
GRMZM2G001895	6.04246	8.21854	11.7533	10.1973	10.9941	4.58131	3.83461	10.4642	8.54044	8.11248	6.37163	12.6875	8.62481	9.85392	6.10977	10.8253	10.5359	11.1082	10.191	11.8053
GRMZM2G001898	20.4751	31.5469	30.9876	22.2577	28.0114	26.6348	27.0461	25.8361	36.6025	33.6533	39.1352	31.5536	53.1657	42.683	58.6004	44.2458	59.9816	58.3701	52.5743	61.3444
GRMZM2G001904	34.2309	46.962	60.7419	63.0159	38.9837	20.1879	15.8131	36.4626	48.6138	23.7032	19.0333	30.5714	45.2181	38.9711	13.9896	33.1641	38.1151	35.8394	17.757	30.3919
GRMZM2G001915	0.478382	0.799607	1.08288	1.19832	15.7505	3.06118	3.71777	8.8036	4.52925	1.59267	2.0018	5.26946	6.13692	3.21357	2.42735	3.31809	2.89427	2.71514	5.64419	2.77935
GRMZM2G001918	2.81865	6.38319	10.1733	9.30591	7.87577	2.80576	1.16867	6.37415	9.12518	3.01537	1.78231	7.12094	7.36583	8.59902	2.7564	8.35803	10.1041	8.81265	3.62792	7.94724
GRMZM2G001930	24.7013	18.3502	14.645	12.2226	110.952	150.126	81.415	68.24	67.9743	91.618	164.817	80.2102	75.6746	61.5077	161.739	69.6621	40.3092	53.4548	66.5258	61.7735
GRMZM2G001934	8.40017	4.72635	3.21654	3.53286	2.79176	7.61398	6.82695	4.05438	3.43622	6.52846	7.58619	4.34125	3.27297	3.30858	8.68961	5.74643	3.23409	4.27712	6.80608	4.15926
GRMZM2G001956	67.9952	51.4444	55.98	64.4872	47.0995	65.5288	40.5965	53.4975	62.5994	46.5879	51.6187	50.1249	65.4082	43.4963	44.2262	33.2669	39.4585	35.4384	31.3278	27.4512
GRMZM2G001973	11.0325	9.58791	14.4338	12.1179	33.7723	20.4294	29.5187	27.3547	28.9321	31.1129	35.7969	38.3158	33.8701	44.7964	28.1704	34.7969	18.6745	33.6066	27.3212	24.8603
GRMZM2G001991	3.0041	1.36946	1.41676	0.964354	2.88622	4.50316	8.15549	2.42065	2.0184	3.88193	3.60273	3.58901	2.1887	5.27231	10.5002	3.56489	4.47807	4.83037	11.6247	6.23596
GRMZM2G002002	2.62549	4.80081	7.01235	5.89982	6.25352	2.53074	2.13202	5.26139	4.40546	3.80548	2.40992	6.23515	4.57807	7.36947	4.3364	6.39145	7.05755	6.10476	8.3048	7.5169
GRMZM2G002023	5.31673	2.80736	2.38543	3.87475	3.24008	5.33824	6.70263	2.35407	2.79078	3.56145	2.1807	1.94872	1.64761	2.38918	2.62932	2.38727	2.11679	2.03896	2.15777	2.14785
GRMZM2G002034	2.41252	2.27823	1.05812	1.4054	0.58144	1.42954	1.19085	0.564402	0.780955	0.749814	1.08531	1.38936	1.02567	1.33112	1.76877	0.282104	0.634661	0.747297	1.07908	0.652246
GRMZM2G002075	41.4354	35.0631	28.4909	26.0516	10.7632	25.2775	26.1402	16.3656	10.1187	24.6696	19.8444	11.4	18.0722	11.686	19.905	16.3658	19.4778	14.3333	15.0774	14.3536
GRMZM2G002100	9.55576	16.2148	17.7582	17.3447	16.0549	10.6432	11.3408	13.8125	22.1773	11.642	10.7427	19.4246	22.582	18.214	11.6396	19.3343	28.866	21.3403	19.3175	24.5153
GRMZM2G002115	3.95706	4.72616	6.42129	4.23869	8.00671	3.94654	3.12049	8.86635	10.1406	4.85922	6.50978	7.11613	9.82889	6.10612	6.48758	6.47242	7.32582	6.18555	9.58977	11.7218
GRMZM2G002121	22.9137	28.6504	42.3607	48.7921	28.4496	26.0673	24.8822	35.0208	39.6808	29.9495	19.3187	36.1055	43.1626	43.6009	24.3102	37.1612	46.6135	52.4548	31.131	46.9347
GRMZM2G002124	3.09074	1.97618	1.37811	0.94802	1.93118	4.79471	6.03297	2.36629	2.7285	3.22211	6.57378	3.81045	3.4518	3.8931	10.1298	4.15017	2.51303	3.349	11.8541	4.66647
GRMZM2G002128	17.5125	10.2188	5.07914	6.62175	2.21626	10.0681	12.9172	3.1963	4.66344	6.82244	7.60051	2.87425	4.20849	2.78803	6.78958	2.85353	5.32297	5.07595	5.06226	4.00926
GRMZM2G002130	34.0836	21.1801	14.8991	16.7133	16.1716	27.2534	23.7112	15.3741	11.7497	25.8168	26.7111	19.6991	12.9128	17.7334	28.5602	16.9927	15.8105	18.4239	23.7087	20.3289
GRMZM2G002131	4.45729	3.7952	4.76907	2.7411	7.09373	13.0298	17.8184	8.05749	5.40934	12.7411	12.2391	12.8324	9.73689	13.1755	26.8874	15.5887	16.8433	14.8099	22.34	20.2417
GRMZM2G002135	5.92964	5.48889	7.85482	6.60497	4.6082	3.0205	5.84401	4.22876	7.48504	6.80302	5.95186	6.60361	5.47984	4.31959	8.59484	5.49387	5.71161	4.81025	7.3801	6.35228
GRMZM2G002138	2.54665	1.92563	2.07167	1.07567	1.90191	0.79663	1.68705	1.63048	1.7571	2.7766	2.39658	3.20116	2.41503	2.5614	2.66769	1.99856	1.92741	3.11907	3.16282	2.11475
GRMZM2G002165	53.1722	59.7541	63.6555	62.1667	53.1463	54.4705	39.8139	51.8271	49.3345	50.7039	46.8528	42.0001	41.2244	44.3577	30.4293	35.6162	40.0529	37.4414	56.3046	28.8313
GRMZM2G002178	8.17048	4.71619	32.2974	5.78213	107.455	82.5194	44.6828	76.6862	402.027	965.942	1504.96	777.497	721.784	598.966	1733.52	686.907	345.939	659.563	557.684	582.027
GRMZM2G002220	20.9799	29.1342	40.4387	30.501	36.9375	22.3657	19.3602	33.876	36.3913	31.1256	28.4851	36.7152	39.7568	42.4719	34.7523	35.6766	38.2747	34.0175	26.1029	34.3981
GRMZM2G002227	1.40965	0.991441	0.957312	0.633519	0.562568	0.60137	0.208738	0.527625	0.547548	0.834331	1.06963	0.327717	0.2309	1.09376	0.650242	0.501837	0.296653	0.800084	1.41118	0.8194
GRMZM2G002276	6.62638	10.1311	10.3971	9.01563	9.87171	9.32485	9.61198	9.74143	11.6152	6.90347	8.63663	10.2999	7.81618	8.592	9.85603	10.8138	9.74719	10.7616	11.6038	9.76637
GRMZM2G002286	29.6978	13.4909	13.2086	17.1291	4.38961	4.9785	9.11699	3.91613	13.0126	15.5409	10.9925	6.1745	10.085	6.82454	13.2535	10.1714	8.63788	11.9224	10.0136	10.2253
GRMZM2G002297	12.6504	14.8919	16.6228	18.3209	9.73847	7.76855	7.84891	11.2874	14.9936	12.4835	11.679	11.6262	11.0089	7.3021	12.347	12.2657	16.5056	12.9635	13.4292	13.3475
GRMZM2G002361	7.14046	10.921	13.2391	12.5689	14.3917	7.24231	7.07016	14.1553	13.5707	5.08534	7.10888	10.8538	10.8162	11.42	5.64644	12.0475	9.44539	12.7373	7.00544	10.8424
GRMZM2G002391	77.4587	49.3568	38.6657	42.1561	39.6315	57.9554	67.2316	32.9325	43.3951	58.806	80.7109	44.2345	39.6248	38.042	72.4498	45.5755	50.0309	53.2977	58.1146	44.1347
GRMZM2G002396	120.228	98.9977	118.642	116.166	36.9053	60.301	28.3996	55.753	27.5521	17.5866	11.6149	12.7297	26.867	24.0718	15.4828	48.4025	44.5299	26.5481	115.06	38.148
GRMZM2G002416	6.0243	4.67101	8.01817	8.38565	10.9454	4.24989	7.04796	10.0814	13.5434	9.17191	9.51886	15.1826	15.9551	14.355	5.82067	13.3978	16.3057	14.4496	7.12343	18.7509
GRMZM2G002427	3.47604	5.7239	4.1218	6.2237	5.23464	6.70842	6.06641	9.26424	7.35383	2.9391	3.50622	7.25487	5.6944	3.68199	5.95558	4.64061	7.29116	6.34158	5.32624	5.59109
GRMZM2G002440	6.69517	9.75065	13.9824	11.1597	15.1654	7.1864	8.77015	14.4576	22.3011	14.4468	15.8613	20.7666	17.093	18.4766	18.2552	17.4361	17.9792	19.1314	17.2995	22.0751
GRMZM2G002499	30.1605	24.7721	26.9383	29.6384	18.0139	13.567	20.0519	14.7831	34.0698	21.4032	17.5145	32.6739	28.2302	24.9028	19.591	25.7473	34.0024	20.9613	22.887	31.9455
GRMZM2G002529	13.8706	5.16086	5.2654	2.90713	6.82698	3.33171	1.69892	5.18532	4.47628	4.64979	3.60217	5.82969	7.35195	3.75618	4.04686	4.54134	5.38179	2.52604	2.61683	5.39934
GRMZM2G002531	0.923827	2.02145	2.02138	2.06583	1.88718	1.17896	0.410396	1.81329	0.806491	1.64036	1.0503	2.09115	0.756615	1.22881	1.44889	2.34022	2.61824	2.12104	0.297041	1.29316
GRMZM2G002542	1.57423	1.23022	0.965142	0.505346	0.916197	1.1193	1.45693	0.675155	1.3376	1.45585	1.36871	1.14369	1.45045	1.30871	2.90464	0.758912	2.17408	2.79217	2.11063	2.77788
GRMZM2G002548	5.40667	7.19826	6.8434	10.0021	8.73536	4.09225	6.45654	7.95096	7.0286	5.43434	5.4039	8.69957	5.22773	6.86294	3.61169	6.51934	6.43035	7.72126	6.23547	9.75204
GRMZM2G002559	1.3662	1.51649	0.618536	0.674138	3.84689	5.2455	6.27128	3.57953	1.79101	1.56669	0.863885	0.501011	0.895132	0.605741	0.567179	1.78335	0.215632	0.310169	0.115567	0.226898
GRMZM2G002568	2.13112	1.45723	4.42222	4.95983	2.95311	4.16697	5.12805	2.16035	3.10421	3.94172	4.0427	0.412872	2.61808	2.95278	3.93216	3.95146	4.76513	2.11675	1.52388	3.53936
GRMZM2G002578	60.8571	35.3108	31.0228	33.7985	22.6443	31.0764	28.055	27.805	23.8557	21.0739	22.8895	18.7519	21.7198	23.3815	19.9549	18.326	17.198	15.0741	17.3632	10.9886
GRMZM2G002606	0.000309709	0.567161	2.15173	1.34295	1.2879	2.37515e-05	0.358338	2.10924	2.58481	1.24609	1.53014	3.39394	4.7566	2.41392	0.869139	0.563814	2.36384e-05	1.31168	1.03803	0.790027
GRMZM2G002616	36.1082	23.4731	23.7501	27.4906	25.5757	30.672	28.6269	28.7048	21.5658	27.1872	30.5104	30.458	24.6003	24.9707	30.2167	30.3353	16.9796	24.847	35.6448	24.9427
GRMZM2G002617	10.3699	11.0722	7.91551	9.44633	8.45742	7.36176	11.8279	7.22388	11.6419	11.5911	12.4049	9.29048	11.8274	10.8726	11.94	11.7208	12.3281	13.9183	11.8848	12.1049
GRMZM2G002626	0.349732	3.27985	1.47154	1.54938	1.77193	1.24339	1.21496	1.62208	1.52831	1.68191	0.884616	1.49069	1.14503	0.295843	1.12292	1.66014	1.61097	1.58807	1.99974	1.61787
GRMZM2G002642	15.4927	19.4533	43.153	39.8928	33.3754	17.2129	13.1862	25.5237	36.4561	17.7272	15.591	34.9539	29.4876	34.0628	18.4657	28.4239	40.4292	40.9915	24.0884	30.3128
GRMZM2G002646	0.282994	1.54807	2.13539	2.31654	2.03917	1.60971	1.78097	1.58885	2.26717	2.51245	1.78945	1.4803	1.15886	1.8821	2.02336	1.93097	1.11665	3.53367	2.4283	2.23249
GRMZM2G002652	11.0683	8.82609	11.2494	11.2393	7.66246	5.46064	6.18796	9.15929	13.2706	12.701	8.56995	11.6406	8.18324	10.0152	10.4195	8.44356	15.4492	11.795	7.42994	16.2227
GRMZM2G002687	15.2143	20.0745	28.7008	24.2076	27.9636	18.6566	20.4068	31.4995	34.5803	22.3492	22.1689	41.0094	47.3139	41.4274	27.9706	33.0998	38.1662	43.0515	22.5467	38.5429
GRMZM2G002754	60.4497	37.9195	32.546	36.3977	28.3989	44.1425	36.289	29.7604	26.3362	27.8009	36.7777	16.5856	19.2681	27.7075	25.1712	21.6171	26.646	25.9643	28.5053	16.9586
GRMZM2G002756	123.325	155.921	122.372	110.322	62.5769	99.8994	104.026	73.2998	94.906	83.1918	63.4993	60.441	102.085	62.4907	61.8776	51.6287	79.2495	50.8854	61.7293	30.7227
GRMZM2G002765	0.275296	1.22685	2.09938	1.90936	1.52587	0.685265	0.76001	1.86125	1.23464	0.818171	0.949061	1.8535	1.04375	0.941744	2.1842	1.65004	1.14643	1.99975	0.607485	1.25403
GRMZM2G002786	18.8408	15.739	20.3447	23.0452	21.8227	11.7794	28.8613	23.2029	37.2226	20.4282	23.4164	33.3547	52.145	38.5274	19.9291	30.3567	37.0861	35.3997	24.8542	39.788
GRMZM2G002807	12.5668	14.5161	17.8103	18.8505	15.6791	12.3136	4.40236	15.508	18.9873	19.2192	15.8964	23.4919	20.3973	23.0719	17.7801	21.9118	20.5357	35.9864	20.9986	28.0802
GRMZM2G002825	111.552	114.169	147.198	142.148	142.747	123.604	137.514	161.61	166.063	130.29	126.216	146.345	160.694	146.559	129.948	154.635	162.512	168.732	137.466	169.632
GRMZM2G002828	23.2103	17.9904	24.2901	21.8202	22.7625	21.292	20.6596	23.3809	27.5361	25.7579	24.9851	41.8617	38.9237	36.7534	37.4726	33.1992	36.6224	41.5598	33.984	37.7058
GRMZM2G002851	13.177	14.7915	18.9619	15.473	15.7175	10.2537	9.07557	12.1344	12.0676	13.9368	12.5384	12.3841	14.8883	15.3133	10.2936	11.6563	17.4504	18.618	14.705	12.08
GRMZM2G002858	7.33013	3.76158	5.04824	3.34943	2.11186	2.79491	3.19305	2.23839	2.15705	2.80945	1.78258	3.66784	1.77807	2.06085	1.3644	3.19678	1.87936	3.13211	3.62858	2.92627
GRMZM2G002859	2.71034	4.4159	4.47508	5.35104	7.17844	5.10396	10.0044	6.1924	5.6381	7.89052	7.20915	6.55964	5.81871	7.95684	7.69378	8.32464	5.99801	7.42959	5.80827	6.84221
GRMZM2G002874	52.9591	53.8323	66.6389	55.8806	74.3995	58.4241	33.7597	73.408	74.2581	48.142	51.9582	54.5668	75.6605	64.0985	46.8861	56.9974	60.4727	51.4902	44.6616	44.6675
GRMZM2G002879	32.3799	33.5417	39.9562	36.157	25.922	17.9667	13.5659	27.4442	23.6892	23.7863	13.8352	16.8043	24.3428	20.4057	13.7645	22.5357	21.6928	29.6885	19.56	24.4318
GRMZM2G002894	4.17579	2.82579	5.2225	6.21374	4.16983	3.275	1.5966	4.28966	3.8126	2.98206	4.82287	4.70214	3.49349	4.32155	2.83992	4.13122	2.78583	3.34684	3.19998	4.27578
GRMZM2G002898	20.3206	25.7226	33.4797	30.8045	34.6997	20.9172	18.3078	37.0137	35.3971	21.2706	24.8083	23.5824	38.0388	32.9468	24.3366	28.9087	35.6563	33.425	20.9074	29.3898
GRMZM2G002903	0.597774	0.791759	1.91539	2.10103	1.32272	0.212512	0.221291	0.352238	2.30609	2.48578	0.870661	0.345106	2.44788	0.988462	1.30341	1.19245	1.34	1.63671	0.953656	0.868678
GRMZM2G002910	11.5789	8.24144	10.263	7.46388	6.71845	13.7344	10.8675	8.92974	10.2467	11.414	8.5634	8.47935	9.67388	8.77702	10.4476	10.1688	6.6306	10.3162	10.8482	3.27662
GRMZM2G002915	16.2906	5.63025	4.90123	5.34873	8.07652	15.6622	6.77959	8.93824	11.5611	22.9171	54.6785	21.7086	19.9847	12.2582	29.9667	12.519	8.65815	9.59914	10.7278	9.83396
GRMZM2G002948	5.56264	7.19891	4.14874	4.76915	3.94414	6.33052	5.88052	3.47265	7.83419	13.1072	6.91496	8.6542	5.66053	10.855	9.19452	10.9291	6.28405	10.4954	19.1229	8.56021
GRMZM2G002959	17.9077	35.5874	39.7874	34.1368	33.5741	19.3349	13.7498	30.6159	46.8021	34.2613	28.7982	38.7198	50.5109	42.8734	33.4404	39.2199	72.6935	53.4432	53.4279	57.3712
GRMZM2G002978	5.54604	8.69116	7.82687	7.63804	8.40157	7.75523	8.21249	10.1366	7.90891	10.1388	4.67589	5.72582	6.35909	7.22763	8.52759	9.51936	7.08328	6.07403	8.24837	7.98693
GRMZM2G002993	7.58393	3.72111	0.921411	1.17661	3.08959	5.39245	5.96651	3.52278	3.44086	2.79942	9.56671	1.70312	3.60016	1.48877	4.27994	2.24585	3.61858	1.10895	1.2718	1.21676
GRMZM2G002999	3.07929	5.03836	6.6802	8.27861	10.4968	3.14731	2.27988	7.97822	6.72799	4.2716	3.77255	11.7076	10.8757	7.23958	4.68833	9.82042	7.69525	10.8491	6.57342	10.2282
GRMZM2G003002	249.854	128.219	65.294	92.6745	33.9979	73.2812	144.002	32.3845	44.5833	103.928	91.9732	47.1974	45.0919	64.2504	101.064	96.6867	50.511	97.9149	172.478	89.9533
GRMZM2G003022	3.32793	5.06528	8.072	7.24019	11.0293	4.8257	4.99408	11.9003	11.743	9.70783	9.86303	15.8039	12.8592	14.1356	9.51581	15.4146	13.4741	14.8949	12.0905	14.6157
GRMZM2G003023	4.98935	5.10342	6.24552	4.6229	4.54833	3.57357	2.77985	3.83914	9.50907	4.09873	4.62072	6.30867	2.11977	4.5151	4.73521	6.09063	5.46181	3.48311	2.85413	5.82758
GRMZM2G003028	2.98682	2.78548	2.1258	2.49767	1.93648	6.76242	5.5342	4.62825	3.34063	5.40198	5.78689	2.69726	4.66578	3.21096	4.53891	4.38309	1.70852	2.77547	1.56874	4.3277
GRMZM2G003033	10.668	12.6505	11.6671	10.7989	8.85954	9.96651	6.52085	9.05387	7.89001	10.4623	7.76537	6.44061	4.67332	7.28943	6.06533	6.80812	8.22306	7.36772	8.64956	6.33501
GRMZM2G003038	12.5503	13.6931	27.8333	25.3749	24.5468	11.0911	8.92777	19.5738	29.5125	16.3438	12.4485	26.2422	32.3265	42.8245	15.9831	29.7814	37.4961	21.729	18.5809	26.627
GRMZM2G003043	2.81558	6.31311	10.8693	9.554	9.42273	4.41521	4.94902	8.88508	8.61992	5.88684	5.03046	9.86652	8.93265	9.83814	4.91809	9.16332	10.7148	10.6589	7.9698	9.22226
GRMZM2G003057	21.5468	17.8754	18.1241	18.0269	19.0387	14.7742	24.0137	20.047	30.2449	26.1221	29.3607	33.7782	28.4772	22.083	22.4427	23.1909	27.3358	19.1173	20.0548	23.2362
GRMZM2G003068	6.50189	5.36593	3.74619	6.26951	2.88023	5.25016	6.48186	3.70159	2.29553	6.65803	4.28583	4.27601	4.626	4.6955	5.95666	4.52496	5.20029	3.96219	3.37736	3.21527
GRMZM2G003076	0.437018	2.66788	7.99658	7.43032	5.8362	3.36416	3.06501	6.22211	7.48139	3.56301	4.23849	10.9814	14.5308	12.5404	3.72441	8.40917	10.116	6.4719	4.54282	8.83282
GRMZM2G003090	30.3478	37.934	17.7123	18.8151	15.4226	54.3059	45.6656	18.7997	32.6919	34.1825	48.0969	17.115	21.8444	22.9377	46.2997	22.409	25.4502	28.7738	56.0164	25.1427
GRMZM2G003096	79.5221	117.005	106.684	127.148	96.9973	86.0345	91.7964	96.0059	101.036	74.0034	61.1172	70.6519	101.308	71.5229	44.9145	62.7519	66.3587	55.0007	61.9715	58.4507
GRMZM2G003108	2.27266	3.36192	3.55918	2.91821	4.34689	2.69475	3.6057	3.51616	4.76543	3.50893	2.69856	4.26035	5.53982	2.69238	3.22707	3.94081	3.59677	4.49608	5.08473	6.09201
GRMZM2G003124	6.89931	6.06244	6.84496	8.57148	7.02515	4.71195	8.77755	8.18051	11.4144	7.65146	8.56368	9.62289	5.04565	5.81383	5.80456	8.79668	8.46956	11.7477	7.54496	8.6461
GRMZM2G003138	1.57819	4.42666	0.499034	2.37971	9.82826	12.3738	10.8582	7.0402	1.74714	4.52483	2.85213	1.4797	1.23807	1.98986	2.39938	4.89544	0.837519	2.05884	0.962925	2.27203
GRMZM2G003157	17.2083	49.6422	50.4703	50.4788	48.1847	28.9398	15.2347	45.3495	31.6394	18.555	17.1191	24.2393	29.8324	36.4653	10.8314	26.8865	29.0027	32.488	26.4389	21.5991
GRMZM2G003172	12.1616	9.60955	14.8868	10.7577	14.8002	10.5687	11.4055	15.8069	14.8279	13.0966	16.0638	14.4509	16.1579	18.797	20.071	15.0732	15.6404	17.4427	12.9478	14.5874
GRMZM2G003179	579.956	368.648	313.243	357.025	215.456	441.955	355.432	204.092	170.84	267.505	225.649	129.884	204.084	127.647	328.195	223.589	120.881	126.628	113.101	99.7758
GRMZM2G003246	9.54705	4.94276	3.42187	3.8309	2.85756	10.0125	4.77128	2.75452	7.18495	4.14969	6.48964	1.57216	3.90952	3.70375	2.97261	2.33665	1.75799	3.11575	3.07203	1.48648
GRMZM2G003252	4.33812	3.2115	4.31613	3.30575	8.26647	9.25345	7.21236	8.70397	18.3058	17.4871	32.365	26.9245	22.0281	15.8023	32.1103	16.5421	14.0386	16.9065	17.0569	19.1929
GRMZM2G003289	13.7471	7.51863	5.7937	5.52336	2.59269	4.37433	3.85028	3.42242	2.52504	3.97049	4.69699	2.62254	3.04163	3.24153	3.81206	3.85364	2.30965	3.55243	1.59413	1.07992
GRMZM2G003304	27.7843	17.5855	14.0346	14.9635	14.204	21.2245	30.7719	9.02441	16.2776	23.1892	30.7817	12.9899	22.1912	8.27201	34.2122	13.6243	14.0136	14.3361	12.3146	14.8729
GRMZM2G003306	60.5837	23.6723	19.1932	21.675	10.0485	27.2925	49.9918	12.4056	16.3919	28.5699	23.1022	15.2315	13.2567	13.3282	23.6795	21.6777	14.3554	19.9491	22.1566	24.5783
GRMZM2G003307	10.9918	20.8832	26.9358	24.3156	25.8709	15.4778	14.9922	27.3828	26.1355	19.9498	15.6106	25.5541	24.6838	27.9169	17.6464	23.9933	27.379	20.4269	19.4348	25.5373
GRMZM2G003318	68.21	126.086	68.1491	67.1655	67.8322	92.3831	77.7649	66.4003	125.68	63.0136	86.8396	56.7708	130.537	60.699	76.3628	56.7814	96.6922	72.7758	64.4856	60.4869
GRMZM2G003331	5.06484	3.12224	5.32003	3.33523	21.7807	13.4796	17.6326	16.3716	16.0516	13.8522	16.248	22.1922	26.5429	26.6584	23.9947	19.8478	21.1024	22.3209	16.3094	20.1015
GRMZM2G003342	3.16432	1.44038	1.99802	1.61881	1.87054	1.03123	3.26497	2.7326	1.11293	1.85582	1.8566	1.05642	2.4047	1.11537	2.53447	0.974754	2.25184	1.86498	1.59487	1.08278
GRMZM2G003377	8.00231	12.4323	17.2842	16.0992	14.5255	6.9684	6.43979	15.7515	17.4977	10.9272	8.74535	16.4664	12.572	11.1064	9.77366	16.763	16.4994	19.6817	11.8837	19.3141
GRMZM2G003384	63.4893	44.2881	50.3341	39.7823	68.0657	92.8554	71.3051	68.4891	64.6119	81.0296	93.6046	76.5814	73.8715	77.0033	109.419	65.3343	49.78	56.7857	58.399	42.483
GRMZM2G003385	17.057	30.4489	64.0381	51.1038	57.6209	21.7587	26.372	52.0555	76.5725	44.8964	37.5567	73.7365	90.255	71.8269	36.521	71.7759	88.9535	85.8597	44.7202	79.5691
GRMZM2G003411	0.224652	0.72099	1.07278	0.691069	2.07536	1.27786	1.33065	2.87292	2.65421	1.63437	0.899676	3.20412	2.07772	2.19963	1.27671	2.83079	2.79722	3.65522	1.75904	4.43736
GRMZM2G003417	6.66914	6.88696	6.64988	8.86934	9.82239	4.40317	5.64317	9.36087	6.24493	5.63897	7.53051	11.813	10.1438	8.44841	8.78954	6.21821	15.2878	8.38163	8.51579	10.0872
GRMZM2G003424	12.1471	2.57527	3.43349	4.19558	6.31386	9.89407	15.1816	6.48434	6.76964	11.0106	12.305	7.37686	3.31003	3.97225	8.77665	4.70496	5.27971	3.44553	5.06165	5.77044
GRMZM2G003426	51.1071	46.9384	28.8236	32.1355	11.7984	28.471	30.8175	16.7627	25.0702	24.1679	17.9906	7.96181	8.19873	8.7602	10.2076	8.90953	8.31589	4.18661	8.28849	4.15643
GRMZM2G003488	0.132277	0.930339	1.49719	0.806789	0.909157	0.846462	0.0979369	1.03147	1.02761	0.587184	0.876632	1.64011	0.975015	1.09966	0.854235	1.41273	1.53104	2.3274	1.98631	1.48288
GRMZM2G003506	1.70354	0.379343	0.571309	0.546858	0.881339	1.61869	3.81964	1.71215	0.367635	2.66076	2.75284	1.32017	2.37096	1.67847	2.53205	1.32758	2.09126	1.71923	3.38376	2.59348
GRMZM2G003509	2.49808	3.15249	3.36429	2.495	2.10838	1.55736	3.47608	1.97245	1.75977	2.47578	3.77883	1.7153	1.81829	1.732	2.45881	2.09731	2.49915	2.46276	2.84912	2.77441
GRMZM2G003518	1.87347	1.3288	1.39113	1.03139	2.59883	2.53767	2.64253	1.11788	1.81934	2.01116	0.966486	1.4646	1.08352	2.16702	1.95946	2.5246	0.696027	2.54155	1.34038	2.40605
GRMZM2G003526	0.390352	1.67778	0.736373	0.125308	1.38474	7.77133	5.20225	0.974049	0.379061	2.02159	3.2088	4.99042	1.59849	4.97586	4.14142	1.73708	1.43759	0.443111	5.02427	1.06817
GRMZM2G003563	0.466624	0.849025	2.66042	2.29507	2.42273	1.00219	3.87283	0.45399	4.1312	3.74355	3.85954	4.18908	2.81675	1.81345	3.75917	3.56042	1.33882	4.27831	3.48094	4.94913
GRMZM2G003565	197.168	135.747	126.708	141.687	70.432	109.306	85.2361	76.5205	75.8292	81.7879	67.5834	45.9104	45.2691	58.8736	52.251	79.351	62.8632	73.8757	71.9691	59.5962
GRMZM2G003595	3.57397	4.25694	3.96083	8.40334	3.13756	1.42607	5.96629	3.62265	5.32016	2.6588	2.26439	2.87637	3.38364	2.0318	0.672339	3.53654	7.75193	2.62084	2.49058	3.46356
GRMZM2G003607	18.9516	17.9928	16.3663	21.8492	15.0769	18.1224	13.8821	16.8967	14.378	15.5151	20.2162	15.3976	11.4279	17.7098	13.3888	15.4965	18.844	14.6477	17.9421	18.5826
GRMZM2G003625	1.76467	1.41262	1.85568	1.41585	1.35414	0.31157	0.388863	1.17205	0.888861	1.21262	0.27703	1.6565	0.658263	0.974774	0.295875	0.961827	0.842667	1.31959	0.891806	1.29944
GRMZM2G003631	24.0126	44.4654	18.9071	13.0707	19.4439	54.1895	28.6006	15.3054	23.825	29.3517	59.4151	19.0129	35.0574	23.1449	37.0824	16.1059	28.5623	30.2209	54.4977	22.541
GRMZM2G003635	8.87418	8.42753	8.79621	9.23985	14.4786	7.77887	11.2856	13.4477	10.7968	10.6075	10.1252	10.3095	6.14618	10.5981	6.69405	8.6173	13.2373	12.7477	14.8997	13.4358
GRMZM2G003638	15.0368	14.3738	12.1568	11.3779	11.0136	11.0732	10.3379	10.8879	8.34389	13.8067	10.3571	11.2364	10.5885	12.5006	13.253	11.7099	16.6697	11.5826	15.1683	12.7095
GRMZM2G003640	74.753	64.7554	61.228	58.1196	43.6666	55.1888	68.1422	49.4672	73.4025	71.2572	71.6337	52.0427	76.2265	49.3127	74.388	50.1859	71.0345	64.9444	66.7359	62.8294
GRMZM2G003642	19.6801	14.7891	20.3162	17.3124	19.3106	14.0319	14.5972	18.8781	33.6577	29.7851	29.389	31.1844	45.7803	34.0821	42.5257	34.631	45.5026	52.2085	65.7826	65.3976
GRMZM2G003648	2.44003	9.53411	4.14266	6.26625	4.32791	6.07218	14.4527	3.04432	0.592364	4.06178	10.8003	0.945441	2.99758	3.3808	2.25108	4.70522	7.06053	2.07736	6.10671	5.06552
GRMZM2G003656	28.616	15.683	15.7581	18.7669	12.7732	13.9333	10.9718	11.4543	12.3184	14.6954	15.6551	12.0137	14.6754	10.7286	14.6592	12.4108	14.3838	12.1226	15.3579	11.7176
GRMZM2G003662	12.3702	12.8027	11.7405	12.6822	9.10966	8.49735	5.89881	9.43439	15.1508	11.0529	8.89372	8.97739	9.616	10.0497	10.2414	12.2314	15.6027	12.696	12.0101	12.1121
GRMZM2G003663	3.06865	3.14746	4.9013	6.52096	4.95844	2.16052	4.53885	6.23513	5.45076	4.77818	2.54006	7.50562	6.41505	6.47537	1.46692	5.28528	5.30888	5.11623	3.56569	4.50791
GRMZM2G003682	4.40197	6.95823	2.94415	3.98234	3.99263	11.8082	7.85167	4.99279	2.72023	3.62685	2.91001	2.01292	2.9581	4.32487	2.76892	4.36544	4.85976	4.08839	6.43844	3.82156
GRMZM2G003692	47.5815	44.4166	43.4087	46.4294	39.8706	25.3713	38.55	39.692	48.8261	37.6786	36.472	47.8542	51.719	53.2384	34.401	48.1841	68.5282	62.573	51.7795	60.6641
GRMZM2G003711	28.7293	21.6197	11.6421	12.6382	8.25699	11.3484	6.3025	7.96538	8.26616	5.11697	8.07393	3.2983	7.8431	4.71775	1.47247	14.2051	5.59809	2.80119	15.9781	5.74331
GRMZM2G003715	2.83955	2.37309	4.5173	2.18013	29.7692	20.5013	18.0103	25.4965	17.9853	22.7568	24.8352	38.5929	21.1337	22.9941	30.6692	26.351	19.5849	27.7692	20.9443	25.1881
GRMZM2G003720	46.5542	24.2945	15.4565	20.1008	7.83168	23.5257	25.897	7.96902	14.1419	24.7283	12.4082	10.009	11.8638	7.20121	21.5394	11.9474	13.8406	16.965	35.3528	16.8753
GRMZM2G003724	1.53219	4.04051	4.7788	5.20268	4.01568	2.06988	1.13442	3.42102	5.35582	1.8498	1.55015	3.85247	2.50972	3.89923	2.62832	3.58144	3.84908	4.69369	3.47371	4.2605
GRMZM2G003725	1.54054	0.978159	2.03428	2.47265	1.79318	3.01221	2.70892	1.98212	1.58947	3.49049	2.43531	1.86535	2.68111	2.45467	2.9313	3.02781	3.24198	1.96734	3.30473	3.83779
GRMZM2G003732	2.56629	3.00577	3.6181	3.48185	4.16254	2.29535	1.13199	3.15963	3.37364	1.75977	1.72339	4.71012	2.87613	2.72707	1.95731	3.22168	3.90834	4.44636	3.40303	3.86953
GRMZM2G003734	4.37775	9.08675	11.0083	13.8641	10.8886	5.85365	4.86516	11.3085	11.1511	7.57371	3.52378	10.1301	11.3567	9.68652	6.46301	10.2844	12.387	12.4614	7.69739	14.6334
GRMZM2G003742	1.42638	1.95068	3.09437	1.94704	2.08399	1.43675	1.49611	1.89085	1.39824	1.09926	1.20258	2.58534	1.07085	1.84211	1.31592	2.71495	2.95161	2.40756	1.9549	2.5663
GRMZM2G003750	17.9132	23.9978	30.2519	28.5693	15.6973	18.1952	16.4206	17.0282	16.4287	14.1996	6.83219	11.5681	16.9997	12.922	11.8043	12.8218	14.2114	12.1038	11.3857	9.3265
GRMZM2G003754	10.3536	7.84835	8.5938	8.7759	11.9077	9.06633	12.3935	12.5083	9.04864	10.4681	12.5701	12.6132	16.1668	15.0117	13.7547	11.1806	10.1066	15.113	21.5419	15.3332
GRMZM2G003755	0.844587	1.35301	1.52511	1.38007	0.862191	0.164255	0.0856153	1.07107	1.07154	0.593617	0.803125	0.949031	0.662396	0.982958	0.0533846	1.12048	1.1553	1.24636	0.785111	0.981884
GRMZM2G003762	6408.31	5033.27	2766.67	2708.94	1286.39	3438.02	2507.17	1752.39	1314.73	1433.77	1544.72	588.159	1181.72	889.039	1114.41	770.609	1213.89	707.994	1114.48	511.606
GRMZM2G003765	143.022	74.8433	64.4184	89.2974	52.857	62.6971	51.6981	46.8829	54.5579	59.3361	65.6822	40.8679	52.1795	58.3461	56.9376	47.3738	48.1396	51.3715	68.1175	48.1994
GRMZM2G003769	15.1284	13.0106	4.78607	7.0322	6.89684	22.7407	19.7875	7.92614	8.86872	7.13117	10.2505	4.60972	8.97064	2.43396	6.06297	5.21129	10.7773	3.97873	12.5315	3.63821
GRMZM2G003789	15.6406	9.48313	6.91839	7.15611	4.74322	9.20337	9.31737	5.38318	12.2204	17.3573	27.3964	22.4996	21.2022	13.3513	27.3661	27.1471	34.9011	27.9582	52.5776	35.6796
GRMZM2G003814	3.63634	4.74427	4.37306	3.57606	4.38276	4.38747	4.54328	3.29988	2.06196	4.57163	2.8742	3.17563	4.65338	3.02301	5.2187	3.46608	3.36105	5.36381	4.07932	3.76959
GRMZM2G003835	34.1907	11.2367	14.4211	3.40408	9.19996	7.76497	9.79877	8.99881	5.10946	21.3036	22.4432	11.2265	28.6373	5.07691	25.188	12.9427	12.651	17.3319	2.90268	8.04257
GRMZM2G003852	27.0603	10.2287	12.096	12.4635	14.7383	15.8942	20.253	15.5048	14.1385	18.3883	22.5047	14.36	18.3081	21.029	22.1155	16.4049	19.034	17.1952	13.6711	16.3647
GRMZM2G003853	4.79636	4.54271	6.96676	5.62169	4.8684	6.3251	5.56891	7.2843	4.98746	7.34099	5.19251	6.58736	6.72054	6.288	6.62866	8.44462	9.35341	8.64071	6.85172	8.04175
GRMZM2G003861	19.4277	17.2844	24.6957	20.9163	21.0068	19.9763	25.8914	20.0438	24.8157	19.9016	19.0885	20.3825	23.5156	23.0244	20.4049	22.6996	27.9902	18.9999	19.0955	24.075
GRMZM2G003869	19.447	33.7991	40.1608	40.0918	22.3373	24.6743	11.776	29.5968	18.3961	14.9433	9.43467	12.0822	10.9842	16.8173	9.89848	17.9047	23.8138	17.7921	20.499	15.4502
GRMZM2G003875	2.20831	1.99124	3.26857	2.89011	2.44807	1.46777	2.26387	2.54327	4.37135	2.19935	1.61121	2.36951	3.61722	2.91852	1.88059	3.04053	2.39414	3.66375	2.55082	2.89174
GRMZM2G003883	35.2817	49.5565	54.6463	46.9725	63.9792	59.678	65.1681	68.3458	63.2929	47.8094	51.3121	48.6385	59.3122	64.6307	59.7025	55.4748	59.985	60.7076	43.1541	48.4187
GRMZM2G003897	79.5183	52.0434	62.2523	69.3998	55.6456	46.998	50.4114	56.7364	108.588	114.904	107.477	75.2943	91.9897	88.6924	137.551	77.7014	80.5334	84.624	89.9106	75.5242
GRMZM2G003930	7.06685	3.76452	4.6946	3.2651	1.93366	3.09977	2.78243	2.08878	2.3753	2.58786	3.68652	2.98192	1.87894	4.11057	1.83324	3.06254	3.25032	3.09227	3.88636	1.69249
GRMZM2G003937	10.2431	3.42512	7.37341	4.04251	103.634	148.639	174.758	74.5862	28.3273	58.0751	84.9632	51.9864	66.2624	66.2401	68.0059	28.4477	48.0285	50.7696	69.665	90.3156
GRMZM2G003947	2.1693	0.423803	1.63689	1.21865	1.08216	4.62724	2.40919	0.970149	0.526611	0.401235	1.71463	0.510639	0.444155	2.40448	2.25148	1.12623	0.570638	1.53905	1.16338	3.60278
GRMZM2G003963	89.6371	97.4395	103.043	103.503	93.6904	86.5241	93.9294	108.748	137.963	108.145	113.77	134.498	152.957	142.26	137.267	123.315	167.288	159.557	121.824	158.293
GRMZM2G003970	13.2703	9.20559	12.9477	9.95007	43.9301	61.0365	37.5621	49.5273	16.9058	32.1901	26.0467	16.1726	15.2199	28.2268	38.0869	13.6702	23.909	16.6308	20.9169	18.0243
GRMZM2G003979	8.18767	11.064	16.6039	15.8796	15.1276	5.33645	5.05173	12.2372	11.9262	10.3484	9.49171	18.1096	14.529	13.0461	9.28465	13.3596	15.4357	14.9096	12.6852	17.9422
GRMZM2G003988	1.62414	5.94949	7.88937	6.90815	14.3138	7.07312	9.01877	13.9313	12.8145	9.76307	9.62805	18.8006	26.2709	18.9029	17.3249	18.8517	24.0323	25.5807	20.3238	28.8283
GRMZM2G003992	9.76643	9.92187	8.03943	7.53674	14.4094	16.1608	21.693	13.5698	8.79419	9.59035	14.8214	14.5864	16.4337	14.6637	14.4981	12.4324	16.0687	11.7919	9.01519	13.5659
GRMZM2G004006	194.521	115.719	78.7185	92.901	66.6701	137.117	107.49	73.2009	56.3511	73.5145	85.6931	38.1495	59.3072	51.0063	59.9574	43.1883	47.9185	38.0493	52.8809	30.0178
GRMZM2G004023	1.09155	6.93605	8.33017	7.85996	7.06665	3.31596	2.07425	7.43939	6.90685	4.83197	4.38303	5.99136	6.95169	4.67381	3.83473	6.20049	7.65962	8.99979	6.17701	6.96568
GRMZM2G004036	2.31229	0.903497	0.872396	0.742274	3.076	4.93224	1.99734	3.24556	3.74235	7.9834	11.697	3.13581	6.94381	3.63098	9.95507	2.74394	3.64958	3.49975	3.03129	1.60011
GRMZM2G004040	3.75326	8.9438	11.1656	12.5433	9.8423	5.58936	3.50928	10.3848	10.1595	6.28635	5.92108	8.22228	7.85841	11.0201	3.73281	7.7852	9.56987	9.97337	11.1596	8.97579
GRMZM2G004057	103.875	75.052	68.5303	63.8174	94.3024	126.078	114.575	99.3272	111.953	121.11	132.295	97.6079	106.372	109.026	184.648	101.131	99.2328	88.7859	92.7102	75.0133
GRMZM2G004060	350.097	159.629	100.744	82.3434	98.968	189.279	166.14	103.043	26.9858	141.71	117.586	58.7934	39.1382	35.1214	128.188	41.4526	209.951	81.2261	114.028	125.843
GRMZM2G004079	5.65286	5.1047	4.66204	4.22843	4.70607	6.13791	8.28737	3.50068	5.99123	5.85187	4.99436	5.77024	3.99846	8.72531	7.49665	5.51069	5.48454	5.60062	5.22048	3.98493
GRMZM2G004087	10.5037	21.2049	19.6823	11.0146	19.562	25.8901	30.8481	20.7495	17.5097	28.7529	31.6591	11.3956	15.1978	16.6879	33.5929	24.4095	16.2099	21.6606	24.7855	23.5501
GRMZM2G004111	67.3256	53.7446	43.4275	42.5275	38.3363	51.4728	75.039	39.7415	55.1848	54.6306	64.0867	49.0878	63.252	52.9609	74.8015	38.2286	56.7495	50.08	55.3879	44.4854
GRMZM2G004128	15.2181	17.6586	11.3091	13.3232	7.71942	13.6074	18.4374	8.34271	11.979	16.3766	14.7258	5.53918	8.87558	8.1786	11.1678	7.04569	7.76379	6.93612	6.59506	6.03134
GRMZM2G004131	15.8112	14.1468	8.90481	10.8868	7.16355	10.9162	11.7065	8.29103	6.89812	10.3415	12.1713	9.76669	6.00552	8.76293	10.0416	8.49763	5.54566	7.15327	11.7976	6.9454
GRMZM2G004138	24.2868	16.5587	11.5633	13.149	9.74491	23.4546	22.1542	12.3507	19.4501	29.3954	39.935	15.8763	26.3264	22.9108	50.1085	27.2959	35.447	35.95	33.3017	32.2675
GRMZM2G004140	12.7132	9.18099	14.7019	16.7373	15.1651	11.7703	9.62081	13.9865	9.62099	6.38993	6.23731	12.1809	11.1739	9.62809	5.82063	12.2091	7.91554	13.865	5.56432	9.28435
GRMZM2G004161	6.4115	3.75673	2.18016	2.05701	2.9093	6.16114	9.25427	2.2234	4.21153	5.80853	6.3952	3.35946	3.81121	4.80586	8.91225	4.72621	2.61994	13.1363	16.5151	8.06027
GRMZM2G004172	57.9505	49.6061	38.0407	39.0337	36.6886	50.969	61.755	37.4049	47.0037	53.9025	70.1104	43.2209	50.7536	45.2986	71.2323	42.3343	49.1693	53.8051	54.6122	51.3211
GRMZM2G004182	7.59405	11.7071	6.15673	7.4701	4.90961	12.1196	11.0014	5.24936	8.20318	7.66477	9.37839	2.87541	6.95319	6.24713	5.96324	3.74296	6.13239	6.53948	9.75768	4.77073
GRMZM2G004183	42.553	21.8697	14.319	17.7211	26.8163	50.8354	52.5098	27.7414	26.2451	42.8984	49.4515	33.1245	28.2575	26.4521	50.1331	26.6699	23.0936	30.2445	30.8392	31.4363
GRMZM2G004188	1.38598	1.20345	1.44766	1.73024	1.91204	2.18991	2.58567	1.39299	1.10057	1.59499	0.551053	1.79009	0.756747	2.21908	1.91798	2.19291	1.00978	1.58463	1.65177	2.74837
GRMZM2G004191	1.75476	0.538331	1.21287	1.02126	0.458194	0.978501	0.850036	0.516344	0.557443	0.339752	0.580787	0.444859	0.376103	0.481194	0.52957	0.817445	0.692153	0.36765	0.492579	0.858049
GRMZM2G004207	3.3549	0.655441	0.949318	0.14601	7.60503	16.6862	19.0889	6.69195	3.9557	8.3353	16.5935	4.98479	8.75073	2.77975	14.0196	7.49482	3.05446	2.16827	5.80623	3.69747
GRMZM2G004222	8.76114	9.58787	10.116	7.42768	7.604	7.56701	3.04839	5.38902	7.21249	8.93464	6.90671	4.54236	2.86602	6.42661	7.64388	6.88439	5.63867	7.58447	5.84653	4.05133
GRMZM2G004259	14.785	7.37499	8.59434	8.59343	10.8706	10.0443	7.70842	7.76242	14.76	14.0658	14.7231	10.8303	8.21167	16.0708	15.7741	8.25076	13.586	8.07879	10.8506	13.421
GRMZM2G004278	22.403	47.3907	60.0409	42.2406	33.7418	28.013	15.6338	35.2603	28.6316	29.1486	23.4473	29.6335	33.9545	33.8236	36.3474	34.7592	44.1656	39.3157	24.8579	37.207
GRMZM2G004290	14.2604	22.2882	15.5077	9.42479	15.2506	29.2253	25.464	15.4372	16.6989	13.6535	21.7475	14.9513	6.87014	16.2717	25.5382	12.9407	11.9158	18.0922	20.3941	14.9764
GRMZM2G004301	1.97763	2.00002	1.15416	0.636309	1.49917	1.65427	3.52807	1.38339	1.6945	2.49602	2.06018	1.12688	3.1698	1.7408	2.20011	2.6055	1.11284	1.43435	2.41234	2.28218
GRMZM2G004305	8.26992	3.82116	4.57915	5.04563	8.78784	8.33007	7.89817	9.62029	15.8032	24.2887	39.3176	30.9241	35.3877	20.709	51.2922	18.3167	14.2523	25.6918	35.8659	28.5987
GRMZM2G004320	5.03871	7.23657	7.61121	8.65392	7.72452	6.49556	4.65181	7.97433	6.91898	4.5567	5.57966	7.06195	5.73728	7.22403	8.01036	8.87074	7.5832	11.9176	6.07411	11.4491
GRMZM2G004349	0.270473	1.26822	1.02047	2.06016	19.808	19.6008	16.4212	18.5724	8.4049	8.24689	8.54235	10.0344	11.217	6.29354	6.81901	6.15849	12.5455	12.7149	9.2963	11.5149
GRMZM2G004352	29.1961	52.5097	44.1337	37.6948	42.2884	50.599	26.63	52.4257	31.0865	16.636	17.057	20.0872	26.5337	30.2211	10.5315	25.3312	26.8678	21.3624	20.7348	10.2928
GRMZM2G004356	6.70108	5.38634	3.86556	5.82395	4.11757	5.85364	3.82739	2.77673	2.86259	3.47042	3.99516	1.18696	2.35208	1.80389	3.44434	2.88804	3.00711	2.28203	3.6342	3.17977
GRMZM2G004377	18.4218	26.66	31.9682	20.5385	10.0522	13.7194	8.42864	14.5126	12.1661	10.4068	11.769	8.01771	12.6776	14.5929	12.0433	18.0732	17.3419	15.1943	42.0568	13.7787
GRMZM2G004382	38.4804	67.3743	80.6746	77.2544	71.7875	38.5649	29.9829	71.4899	78.2935	57.6485	51.6771	58.2918	83.4727	86.5579	56.0401	85.7062	103.908	106.423	69.9689	96.243
GRMZM2G004396	59.6442	32.5711	27.3197	30.6545	67.0797	82.0912	69.5211	67.5373	34.1544	71.7732	88.7584	67.3227	41.9517	54.8575	106.294	56.4227	41.4232	68.2952	85.2986	73.588
GRMZM2G004397	6.66866	11.3761	14.9118	10.808	16.6966	11.3334	15.4144	18.3145	13.2674	12.3945	11.0048	19.7889	18.1166	15.2344	11.1791	16.6956	19.2538	17.2632	18.6088	22.6909
GRMZM2G004412	1.29123	1.31007	1.98437	1.93753	1.9649	0.845128	1.28938	1.62414	1.56199	1.48214	1.1616	3.17811	1.56698	2.33907	1.0092	2.74965	2.92213	2.67603	1.58299	2.61409
GRMZM2G004414	9.53511	15.6553	6.22055	8.2708	4.97365	13.9182	14.4998	7.177	3.75589	3.34242	1.95573	2.19676	3.35863	1.24438	3.80314	3.5678	3.38851	1.90147	4.09439	1.76133
GRMZM2G004422	9.08296	11.4649	9.20629	9.98624	11.8007	8.30965	6.25958	12.8737	6.29872	7.36966	4.87431	9.44129	7.94158	12.7119	5.39087	8.63101	9.41932	9.73728	12.2682	15.1743
GRMZM2G004435	8.35382	13.5895	7.20448	6.64581	6.35056	12.3095	9.13078	5.33563	8.30539	11.7544	12.0737	5.37562	5.53867	6.51055	13.2238	7.19917	8.88621	6.99959	13.3431	8.66932
GRMZM2G004455	11.5373	17.6996	24.2202	23.5291	15.0948	8.4345	7.14113	15.5665	15.4938	13.698	11.5004	20.6068	20.2478	20.95	11.3471	20.272	20.5893	27.1368	26.0707	27.6803
GRMZM2G004459	15.6636	16.7059	20.6608	20.458	19.5626	13.8388	13.2924	17.287	19.5628	14.4868	16.6814	16.4459	19.7317	18.7084	13.6133	19.816	16.7755	20.7773	16.316	18.4734
GRMZM2G004468	15.0855	12.2417	14.9721	23.8488	15.4229	7.29738	13.5921	13.2678	18.5833	15.0913	12.8375	19.241	23.4687	12.0177	12.568	14.6806	21.9866	23.5979	23.1045	17.0643
GRMZM2G004475	2.90847	8.08394	9.26922	8.40554	7.38225	3.67756	4.06796	8.77227	13.8122	11.7191	7.56232	12.1498	14.8128	11.2871	15.9554	11.0288	18.8782	13.2104	21.0351	21.7436
GRMZM2G004480	5.24065	4.67135	3.19965	3.67105	2.65064	6.17151	6.91149	5.05713	2.14692	5.21005	4.03871	2.60108	1.12352	2.4238	3.85274	2.72078	3.70181	2.94751	2.81054	4.01185
GRMZM2G004483	7.88314	9.24644	1.72183	1.66201	3.15963	12.8217	5.56262	2.73641	7.89385	4.04563	7.01808	2.22924	8.05382	1.61133	3.07442	1.10905	7.07043	1.42451	2.51112	2.1587
GRMZM2G004511	371.024	266.796	136.543	170.652	154.002	378.362	424.957	163.892	142.659	263.69	343.947	148.955	159.399	116.781	298.269	129.715	171.647	133.137	177.893	152.825
GRMZM2G004516	25.5894	9.99873	5.6131	8.02349	3.29856	6.77006	10.5746	2.50588	5.05653	10.5668	8.27861	2.76702	5.84867	3.79292	5.76469	2.64822	1.56546	2.0266	3.82982	4.8182
GRMZM2G004523	176.826	123.631	75.4006	72.8653	37.4697	96.3436	68.4291	41.7735	30.318	55.9653	51.5871	23.2266	33.7425	26.2161	50.9491	36.1328	45.3494	36.1377	82.9288	33.758
GRMZM2G004528	189.181	138.55	84.6622	103.94	145.424	229.591	213.321	173.116	93.9292	102.711	108.915	66.4038	65.1033	77.0105	54.6208	33.1231	55.6072	38.19	51.1481	25.9159
GRMZM2G004531	6.65	10.2763	9.63168	10.3181	14.5147	9.56161	14.7704	14.2831	8.10899	11.0425	9.53129	12.0598	8.73753	14.0943	10.634	12.3829	12.6049	12.043	14.8313	14.2706
GRMZM2G004534	29.2143	41.5152	41.0713	39.1367	47.005	34.5811	26.7052	47.547	39.9388	33.8095	37.3589	40.5358	46.249	48.7545	42.9876	39.1707	42.1602	48.8178	36.0615	46.9606
GRMZM2G004548	109.76	77.0425	51.763	60.7521	30.9837	85.8859	112.473	39.0887	33.6513	51.9043	60.8184	28.3891	36.6062	28.5344	59.8951	33.3177	41.0772	35.805	54.0093	39.8173
GRMZM2G004572	1.68872	0.109973	0.212375	0.26092	0.0695581	0.204252	1.25031	0.314109	0.658396	0.478229	0.84728	0.223581	0.461016	0.467958	0.0764484	0.597806	0.296691	0.35205	0.23124	1.22854
GRMZM2G004582	0.735535	0.958003	1.01753	0.472229	0.543593	0.34865	0.726112	1.07064	1.72158	0.544177	1.08523	0.569994	1.00401	0.54353	0.452381	0.581891	0.773947	0.695788	0.175314	0.916184
GRMZM2G004583	35.4272	35.9578	27.1917	29.7326	29.3835	36.8452	30.8702	24.5238	31.0893	21.1524	28.4361	16.6164	22.1961	18.1559	21.0187	14.4015	25.6964	19.608	19.4252	14.1124
GRMZM2G004592	3.31753	5.48657	3.34091	6.38276	3.91488	2.94332	4.19988	3.02237	2.15304	4.30636	5.7425	2.06945	5.8211	3.23665	3.65854	4.64602	4.26798	3.15085	3.83364	3.40419
GRMZM2G004619	27.0477	19.0233	16.6675	14.8473	14.6287	20.5776	29.2378	15.9451	15.6164	24.5152	21.8919	15.3011	20.2559	14.4151	30.9155	17.7506	15.0839	15.9657	16.494	15.9469
GRMZM2G004641	38.2198	22.9921	13.516	14.3733	29.3914	46.8236	54.5143	27.3848	26.3669	44.8918	59.4336	34.5992	39.4747	28.2431	57.4055	34.0836	25.6246	32.3588	34.2471	33.2706
GRMZM2G004653	2.14574	0.76855	0.608369	0.631407	0.40825	0.889967	0.529562	0.61351	1.64957	1.12448	0.436873	0.17852	0.439339	0.792809	0.494893	0.136587	0.484836	0.608936	0.511444	0.382427
GRMZM2G004683	2.72916	1.49294	1.33854	2.10262	1.75477	1.55238	0.606194	1.354	0.16725	0.302872	0.517717	1.5862	1.11324	0.382381	0.503563	0.403768	0.178842	0.309802	1.67446	0.559127
GRMZM2G004694	20.2187	10.7494	10.8171	6.75645	41.9983	112.179	150.924	54.8974	24.4618	48.125	57.0078	48.5459	45.7411	36.1887	96.1697	52.755	43.5083	54.4624	52.8532	50.0248
GRMZM2G004696	260.355	162.727	124.416	133.433	141.746	310.293	324.491	124.176	112.467	149.828	217.433	85.9385	116.09	74.5792	153.096	106.036	109.833	110.036	109.724	78.397
GRMZM2G004703	124.034	124.776	93.4415	84.0074	112.897	180.548	169.857	118.176	143.682	166.982	163.654	101.099	154.402	130.964	207.39	126.327	153.943	134.128	115.573	113.992
GRMZM2G004709	23.8423	14.6113	17.5564	19.3026	12.0074	14.3788	16.9151	12.8523	14.7494	17.3246	17.7929	20.1441	18.2935	19.8372	15.3879	19.2346	15.9782	17.7486	11.0736	12.4891
GRMZM2G004715	3.22157	4.32366	3.54067	2.69782	1.98752	1.49387	1.24446	1.57281	1.70021	2.12438	1.41711	1.19399	1.37659	1.70784	1.35682	0.997292	1.7686	1.51049	1.10173	2.2681
GRMZM2G004732	2.86199	2.9799	1.47979	1.91962	1.83493	4.0282	2.5813	1.62056	1.37538	2.98241	2.46465	1.68859	1.27821	1.93224	1.60821	1.87468	0.45856	2.22615	2.18137	1.99039
GRMZM2G004736	4.75425	7.93664	11.6622	9.88974	12.1514	5.72364	5.12001	11.3177	10.0835	6.56915	7.96927	11.5273	7.89934	9.41676	6.57424	10.6332	8.33281	11.7677	10.1988	9.82578
GRMZM2G004741	17.1048	12.9503	14.079	14.52	9.78162	9.51665	8.77066	8.08379	9.43272	9.07813	10.5064	9.31403	6.25814	10.2737	12.1355	11.4011	9.42153	11.5257	8.80107	8.50285
GRMZM2G004768	13.9011	24.0545	16.4833	16.4684	26.7112	34.123	27.2009	23.0217	19.7664	26.691	22.8123	22.058	29.2757	21.4619	22.1377	21.9947	20.1993	22.167	24.6137	18.9643
GRMZM2G004784	19.452	16.4491	19.9087	17.0728	30.8451	31.458	39.7136	30.3647	24.2571	20.9089	36.7357	31.1742	34.4022	19.1509	23.5651	17.8955	17.5438	19.4683	13.8767	18.9121
GRMZM2G004795	11.4881	11.6873	5.77005	6.3094	4.16429	17.0178	15.1901	6.15932	8.61688	8.83892	9.38631	4.94993	18.8998	8.22719	11.4582	9.41294	5.61169	7.94226	18.6298	6.21248
GRMZM2G004835	4.4688	6.64889	4.96954	7.95201	9.65669	9.30075	10.2903	11.0227	12.4974	10.5851	12.6656	15.4744	19.8119	15.7949	14.7078	14.6853	21.0176	18.8342	17.6842	18.2237
GRMZM2G004847	15.8314	26.8057	26.8782	36.2603	26.576	10.5066	14.8471	30.5071	30.2345	25.1824	20.2118	27.4007	40.1947	30.1243	20.9344	29.7958	36.6478	30.2512	38.1693	33.2655
GRMZM2G004858	4.02022	2.37818	2.56176	1.42767	1.76656	2.59859	1.89416	2.42857	1.8183	1.96061	2.77326	2.17654	4.12196	4.67559	3.49558	2.77973	2.61548	3.3223	7.69932	4.8595
GRMZM2G004878	4.83429	3.50446	1.60602	1.94039	1.20681	2.39138	2.49018	2.2697	1.63292	2.90304	2.29007	1.64297	2.99673	2.67839	2.24001	4.54484	2.54305	2.4103	3.89241	2.01306
GRMZM2G004880	38.653	49.0852	43.584	49.4914	37.7206	46.2214	34.5805	42.8824	36.753	29.7345	28.9779	34.6057	32.3763	28.8877	21.2743	23.6727	23.6481	26.0936	32.4552	20.1217
GRMZM2G004888	0.545878	2.312	2.74911	2.68408	1.56769	0.787391	1.53602	1.48036	1.98815	1.23922	0.815356	1.83472	1.94696	1.12254	1.05913	2.24241	0.743133	1.36487	0.857896	1.53354
GRMZM2G004908	0.168324	2.82813	4.50896	3.78239	2.76167	0.957453	2.36789	4.0952	2.86047	3.30013	2.66091	3.00015	3.86001	3.63827	1.70818	3.64536	2.65673	3.24826	3.00906	3.98364
GRMZM2G004932	6.55603	7.73327	9.27361	6.6925	10.6516	7.60349	6.49953	10.8504	10.6168	10.6277	8.98236	10.4583	9.1602	15.4803	12.148	11.5536	13.5979	13.045	14.6087	10.6684
GRMZM2G004946	1.24199	0.660325	0.532303	0.520139	0.249684	0.353231	0.417325	0.234307	0.241213	0.520695	0.415645	0.192493	0.203438	0.0917783	0.305549	0.319331	0.217809	0.159898	0.068644	0.389786
GRMZM2G004990	0.270135	1.0177	0.0878857	1.56532	0.864246	1.55601	2.76212	0.954932	3.15682	1.87695	3.21286	2.89679	0.554467	1.39971	2.1509	1.34917	1.36838	0.911216	0.386327	0.939264
GRMZM2G004996	27.2336	41.0445	47.3377	39.8709	55.277	66.1589	59.5304	59.0572	48.9567	37.2988	37.9263	33.0385	58.4161	36.8118	33.6491	35.6476	45.5426	36.6188	36.6291	32.1723
GRMZM2G004997	37.7549	32.0316	37.0222	35.4437	35.4128	32.5355	41.294	35.2176	35.7815	36.2318	42.8118	38.2151	39.2555	42.2099	40.9015	37.6671	48.2513	46.7992	47.0484	49.5219
GRMZM2G005024	22.9127	16.7781	11.8775	9.00838	10.7091	17.3019	15.2702	10.6749	20.696	16.5843	25.1199	14.7078	15.826	20.6974	21.1418	12.4985	12.3255	13.2518	13.3085	9.02365
GRMZM2G005036	17.1338	10.3849	17.4369	14.7649	17.8335	8.39814	10.4931	17.0438	23.6266	13.9809	16.8056	18.9408	21.6555	16.9942	13.3496	18.8138	20.8082	17.4036	14.7818	21.8646
GRMZM2G005052	5.87596	4.81244	2.36471	2.76651	3.01212	7.79877	9.86115	3.75661	3.23339	7.53407	7.58072	3.49103	2.6337	2.60527	9.36801	3.71885	3.29751	3.33506	2.05291	3.48457
GRMZM2G005080	66.0935	42.2704	36.1104	37.3296	37.2567	65.8355	85.4056	43.273	37.9944	59.8548	84.1771	40.9507	34.2146	46.8248	84.1286	45.0426	41.8256	44.5912	46.3692	41.422
GRMZM2G005082	4.2475	4.66631	3.85531	4.40374	2.43586	4.87699	2.90791	3.12318	3.52947	4.20743	3.75113	2.4903	2.42923	4.73639	2.27537	3.71077	3.06788	1.89392	5.89303	1.57666
GRMZM2G005107	31.0814	30.5448	23.9887	25.16	23.8885	36.3953	25.6357	28.6125	16.7755	22.9337	20.0992	16.7995	15.9296	22.4425	21.0149	16.4875	21.4473	15.5447	20.015	17.7789
GRMZM2G005126	14.5188	8.9305	10.8625	11.7468	15.3197	10.9306	13.7737	12.4398	10.2619	14.0893	10.5349	14.6337	14.7325	13.5917	14.1815	14.2088	14.0537	13.4289	13.6005	13.8481
GRMZM2G005146	643.501	581.351	321.067	386.478	98.146	282.349	173.346	123.637	108.062	191.499	181.954	53.7787	116.83	68.4627	151.166	151.29	132.084	92.3039	157.391	81.6367
GRMZM2G005155	15.4571	6.83616	7.70523	7.89328	5.18384	6.11855	5.97908	7.01079	2.34537	4.48761	4.84182	4.87955	3.42338	3.66357	4.21187	4.96455	1.26995	3.53001	10.3448	4.35519
GRMZM2G005170	7.93791	6.28806	6.5714	6.84441	7.94889	3.3957	8.97278	9.77154	4.71215	3.36181	2.1214	3.75919	2.7088	3.37974	1.98964	3.16442	5.10429	3.12873	1.61836	3.6084
GRMZM2G005187	6.20973	7.51019	7.13522	7.9736	7.34284	15.3482	16.4201	8.301	7.1787	8.86027	15.5194	7.30847	8.96065	5.03763	16.5045	8.32718	7.97462	6.71335	9.09213	9.57649
GRMZM2G005195	6.10746	7.54539	10.9208	10.9645	13.3372	7.14669	8.79434	12.4513	7.07366	7.02463	4.60606	7.29044	6.10851	7.24249	5.37405	6.91669	7.69675	9.28679	7.09379	9.04651
GRMZM2G005199	0.52929	1.79559	3.62048	2.94812	2.86591	1.18744	0.195383	2.34001	3.44321	2.92949	0.670514	2.87609	4.12511	5.54755	1.54007	4.45215	4.38909	0.711302	6.85845	2.09614
GRMZM2G005205	1.9419	3.40844	2.19694	1.33244	0.430543	3.45182	1.0244	0.302851	2.35717	6.10598	5.52101	1.87888	1.13316	5.38123	3.13516	4.60583	3.06062	1.65292	0.69429	4.02847
GRMZM2G005207	5.46702	1.03499	2.1986	1.02036	6.63626	1.88336	2.54951	3.38743	3.08664	12.1502	7.36966	6.26066	1.73551	1.02762	7.08671	3.30045	23.8302	4.66057	3.78814	10.1181
GRMZM2G005209	9.22481	6.64574	8.9185	8.11929	10.6757	6.35403	8.11059	10.8507	15.6839	10.6601	9.11423	13.8506	18.6517	16.6159	10.771	14.0422	13.7408	13.7965	10.3067	13.2858
GRMZM2G005229	6.07824	1.98144	4.48196	5.75177	2.47782	0.269577	1.50032	2.95891	7.07179	2.1417	3.13867	2.09801	4.9765	2.96421	3.26865	0.9276	5.41911	2.97374	2.27598	2.47931
GRMZM2G005251	10.4305	11.6341	14.644	10.5129	13.3072	13.8807	19.0211	14.2313	16.6733	16.5356	18.7093	17.7943	20.3436	15.5203	20.2072	13.5122	19.4193	16.2672	13.7883	18.0616
GRMZM2G005256	4.31428	8.70317	10.5688	8.54055	8.58212	8.04038	7.356	5.76645	9.31858	8.78926	9.1011	9.24836	6.18283	11.772	13.2748	10.3627	8.11098	6.61285	11.519	9.43782
GRMZM2G005260	175.833	201.094	171.512	132.724	109.188	187.196	127.785	134.496	114.057	106.11	100.622	76.9024	105.178	101.172	91.0111	91.6225	69.6445	82.4925	94.1524	37.161
GRMZM2G005278	5.28541	4.71413	5.48339	4.94877	4.63677	5.85171	5.33628	3.9312	1.59993	3.20546	1.8355	3.17645	3.20176	2.66299	4.22367	2.57723	3.79189	1.09038	2.74869	4.65216e-05
GRMZM2G005281	3.92489	4.49223	4.81325	3.14624	4.85914	1.39532	2.39344	3.16435	4.8836	3.14577	2.91956	4.81104	7.7684	2.53779	2.86706	4.26966	2.83536	4.09363	4.10991	4.3249
GRMZM2G005298	0.368141	0.583624	1.12707	0.910998	0.579535	0.349946	0.387061	0.559068	0.435134	0.856425	0.283344	0.260435	0.183495	0.413907	0.447845	0.598211	0.388654	0.423882	0.320416	0.651161
GRMZM2G005304	3.60249	8.30952	9.16343	7.49823	7.65226	3.71821	3.26954	7.50318	5.92451	4.64273	3.67412	6.48398	10.3741	7.98631	3.43072	7.61911	10.088	10.6192	17.0348	12.8828
GRMZM2G005308	9.76055	10.2682	8.05858	7.51051	10.2498	10.5751	7.34491	10.9123	11.7334	9.94303	10.1885	10.3803	13.5229	17.4224	13.8496	12.1387	10.0258	9.23822	16.3539	10.6363
GRMZM2G005339	4.94043	3.47655	8.03053	6.97813	6.84651	2.58546	2.30766	6.62621	19.9277	5.76733	6.25883	11.8688	11.0686	18.3451	3.83394	11.4067	12.7361	20.4697	8.17204	15.3396
GRMZM2G005346	0.780697	4.238	6.20504	6.48631	6.38642	1.14709	5.49126	3.73726	6.73057	4.25853	4.15963	6.62802	7.11973	7.68274	2.9365	6.14149	6.3614	6.28997	3.69238	6.63345
GRMZM2G005347	6.77318	7.51068	8.49753	7.71916	6.02693	3.64847	2.65059	7.13372	5.56374	3.44323	2.8674	4.64677	4.40315	3.82905	2.80622	4.90362	5.07122	4.74171	3.46979	4.06562
GRMZM2G005350	7.39107	7.52008	9.26061	9.29985	10.0228	6.9236	7.28271	10.0293	7.78458	7.29339	5.75207	9.33566	8.52512	8.708	6.94018	9.93338	11.0816	10.6345	7.77444	10.8616
GRMZM2G005365	4.85097	3.32565	6.76996	5.42515	3.77552	3.42145	5.37218	3.66708	4.43445	6.26185	6.25998	4.57004	4.63795	5.1173	7.54259	2.67156	6.76654	4.22868	3.6808	5.99269
GRMZM2G005419	22.5321	20.2168	14.7155	14.7051	5.70673	11.8672	20.3898	6.84245	5.47007	18.2137	10.8121	6.24558	7.5182	7.34403	9.62038	8.54136	9.62501	5.14067	9.54774	6.84317
GRMZM2G005433	10.1804	11.2909	7.68188	11.5932	6.97059	12.6946	23.4993	5.46714	17.6149	12.6534	13.4736	4.36031	3.92366	7.0804	5.62075	5.56219	5.76408	6.04224	5.995	3.85387
GRMZM2G005435	3.90609	2.58077	2.24147	3.31551	2.73317	0.850197	0.956236	2.17536	3.88792	5.35122	3.27455	2.70231	3.84101	3.43589	3.77008	3.48931	2.69733	4.20063	1.74605	4.71894
GRMZM2G005444	25.4559	17.7742	25.3574	23.07	23.6051	18.541	16.2041	22.7549	51.8507	50.758	47.6024	64.6533	60.0014	43.2709	58.4966	44.1144	50.7124	47.4852	34.7402	61.2879
GRMZM2G005452	0.567962	1.80914	2.38995	1.8334	2.45434	1.24105	0.488936	2.82314	0.827283	1.12714	1.78184	2.03342	1.68632	1.76275	0.785967	2.62853	4.72948	1.74075	2.2743	3.13575
GRMZM2G005456	4.90479	20.7756	21.4321	15.8441	16.9176	10.5421	10.3798	14.9468	13.6336	14.2551	11.1136	11.3819	12.5572	16.0339	14.1171	16.5432	14.856	18.573	22.6762	19.0586
GRMZM2G005483	0.241787	0.18895	1.09467	0.89259	1.52781	1.46127	2.32718	2.07395	1.05657	1.11802	0.840887	2.57634	1.38616	1.34003	0.948016	2.72576	1.7809	1.98987	0.864462	2.25877
GRMZM2G005486	0.918222	0.645809	0.415719	0.648473	0.895762	0.652872	0.951781	0.572811	0.713329	0.253265	0.348371	0.355784	0.30081	0.814238	0.508269	0.272407	0.240417	0.312697	0.787902	0.379398
GRMZM2G005493	86.485	74.0692	78.8933	73.4	51.6539	38.4918	36.908	54.7035	51.6465	48.3057	49.7971	50.6644	66.0105	53.201	57.603	58.3558	121.207	95.6153	125.284	104.775
GRMZM2G005522	4.55132	3.48833	2.77385	1.742	5.04545	17.6739	10.4981	7.37109	6.45951	9.4542	18.1531	9.0888	10.179	6.50013	19.1371	8.04945	7.09142	7.2529	9.88859	9.66659
GRMZM2G005526	0.434031	1.14169	1.52148	2.12655	1.34217	1.50799	0.613828	1.2399	1.84578	1.03964	0.813352	1.58066	0.177691	0.902305	0.400409	1.76386	1.88096	2.8334	1.9269	1.67414
GRMZM2G005552	17.2432	13.2956	7.34589	8.30503	5.42438	12.1969	23.5276	4.03487	9.28473	13.4195	18.666	5.00517	2.994	5.31676	12.453	8.23509	6.06597	5.65817	5.50462	10.0414
GRMZM2G005557	0.639153	1.54919	0.482287	1.00573	1.98393	2.7267	5.83462	1.79424	2.46852	3.54654	2.06885	1.38996	3.78821	0.354233	3.72248	0.740231	0.725186	0.725539	3.00134	1.43805
GRMZM2G005562	210.932	118.551	123.125	130.173	128.98	201.851	175.461	119.351	67.2162	117.218	115.729	81.7696	76.955	79.5346	109.704	88.0895	55.1932	62.6141	104.272	70.6797
GRMZM2G005583	9.92846	8.49458	6.91048	5.96438	9.22236	8.885	12.8008	8.98378	8.17515	8.35865	8.11817	9.68341	12.0569	10.3409	12.3181	8.98426	11.2553	8.92234	11.3836	11.856
GRMZM2G005592	5.54896	6.961	8.69495	7.2786	6.73416	3.73776	5.91033	7.56084	8.39896	6.19403	5.10925	6.71185	6.21892	8.90234	5.11925	6.87361	9.01421	5.96741	7.44841	8.81153
GRMZM2G005622	5.06213	8.12738	6.43397	7.59149	8.02632	7.95431	8.92847	10.1692	6.29016	5.84897	4.93106	6.73659	5.62749	6.71684	7.44752	6.67677	8.96813	10.3132	10.4701	7.47847
GRMZM2G005640	32.891	24.0024	18.9355	17.2479	15.2384	15.7444	20.1743	14.4827	6.8808	17.2416	13.388	12.2549	8.05245	8.04698	14.4699	13.9819	14.5242	11.2938	13.8717	10.9563
GRMZM2G005646	6.31816	9.87495	10.1851	8.4816	6.45228	7.35108	7.08775	6.9871	8.64535	8.14485	7.74818	10.3117	14.4261	7.74611	8.12511	8.80399	11.2817	7.82411	9.85719	9.22132
GRMZM2G005652	22.0463	25.9999	44.0017	31.4387	52.3214	35.0427	33.0716	53.015	45.2695	39.1953	52.5281	87.9225	66.7817	67.4238	48.0246	75.2953	66.9945	73.2052	70.3429	66.6222
GRMZM2G005732	9.83157	5.41212	3.52417	4.89336	3.03307	4.95697	5.35102	3.30417	2.98279	3.52959	3.91886	2.29513	1.95015	2.74537	1.77338	1.30898	2.14597	2.41519	3.59804	1.07438
GRMZM2G005737	21.3698	45.836	42.7745	44.7928	33.0288	34.9086	36.2459	34.3087	36.5996	40.2227	39.3301	41.5957	40.2465	39.3464	37.4792	40.8972	42.2187	39.7045	51.8615	47.6629
GRMZM2G005753	5.10267	8.87803	14.6743	11.4852	14.9886	10.1583	9.07723	12.5604	17.7719	13.4706	11.2688	18.021	26.7136	21.7158	13.3386	19.2634	18.521	19.6003	10.9412	16.9916
GRMZM2G005771	51.7763	32.8347	23.8284	29.3129	21.3923	39.8012	47.8547	25.092	37.9954	52.6212	53.0099	28.8078	38.5074	28.789	61.4658	27.6707	38.0008	42.6637	34.8413	33.5351
GRMZM2G005788	30.1464	26.735	21.2229	22.3993	24.1363	36.3666	32.6024	24.8283	29.7965	37.2143	46.0496	34.5394	39.3928	33.2278	38.9053	30.5485	32.9826	26.1288	25.9162	24.471
GRMZM2G005791	6.4794	5.06758	6.35572	7.58548	7.18683	4.39289	7.02154	7.65032	4.17248	5.90873	3.9801	6.85193	8.13617	4.39973	6.66517	6.46297	8.82707	9.74837	7.41032	8.814
GRMZM2G005840	442.053	354.276	171.494	206.687	60.8296	174.236	139.099	85.8766	107.783	133.486	122.139	39.097	83.0333	45.0046	70.9252	43.3342	64.4622	37.6349	53.5987	30.5236
GRMZM2G005844	0.945966	1.83766	2.49804	1.87975	1.82976	0.672361	1.05058	1.12103	1.87469	1.04912	1.1959	1.19582	0.774746	2.18104	1.30767	1.78169	1.74788	1.69081	0.979219	0.597112
GRMZM2G005848	2.45661	1.46806	2.67149	2.18025	2.24273	1.02747	1.49788	1.89309	2.6662	1.22949	1.82751	2.35166	1.30186	4.64514	0.866553	1.64975	1.15738	3.60882	2.37661	1.91997
GRMZM2G005849	4.38639	3.75503	3.73032	3.61853	105.895	94.1432	72.8889	94.6344	18.7557	15.8376	19.7734	22.5664	12.8851	27.0165	18.7865	16.5307	22.2465	18.8678	26.4623	17.4154
GRMZM2G005859	322.212	290.576	219.265	189.638	136.695	207.572	185.007	147.325	162.226	148.168	140.31	84.1135	132.078	104.27	107.209	103.687	119.833	100.151	104.394	58.4281
GRMZM2G005865	0.0023572	2.45428	6.67978	6.68444	3.11949	6.90045	5.07376	4.45376	0.00025727	5.70466	0.00246094	6.8604	0.00262332	9.2326	0.00258153	5.58856	0.00276236	0.000414021	8.5647	0.00274449
GRMZM2G005869	5.17436	3.26789	5.19922	5.33447	5.60747	4.53566	2.90408	5.49416	4.40918	3.87443	3.94837	3.1075	3.94073	2.76785	1.72813	3.95937	4.68518	4.14564	3.30693	1.77794
GRMZM2G005886	13.6355	16.4126	13.8784	12.5911	13.0259	20.0953	17.2543	15.7309	24.1369	10.5609	11.4231	10.8555	14.1024	10.6932	5.71799	12.7732	10.3395	9.2883	14.714	7.30845
GRMZM2G005887	178.776	203.85	219.19	184.187	214.234	165.222	231.462	182.346	291.034	244.827	243.956	203.782	300.743	205.401	245.079	217.651	327.153	294.242	210.9	226.602
GRMZM2G005909	8.38478	6.23543	7.3474	7.5539	4.07785	7.50024	6.60854	4.47137	4.4651	5.30291	5.30194	3.98247	6.87788	3.74761	4.11726	4.65403	5.9454	3.22385	4.83519	5.1659
GRMZM2G005938	18.7271	25.708	25.0106	21.8653	14.2566	11.6656	8.09838	15.5594	14.5644	15.0199	10.8986	10.3385	15.609	10.1953	9.7087	14.2581	13.8634	15.8026	13.5096	12.4546
GRMZM2G005939	7.4314	2.73451	2.49511	3.04874	13.8158	27.8008	58.7105	13.7169	2.00965	6.4602	7.46962	2.087	5.13279	4.47387	4.35097	2.61614	4.66196	4.4644	11.6129	3.09514
GRMZM2G005947	7.31435	6.02196	7.64985	9.17952	10.7988	3.22537	3.06624	9.09119	7.89624	5.00028	5.35477	10.721	7.78386	9.61989	4.73048	10.2908	10.8617	10.1901	8.60843	12.3754
GRMZM2G005954	12.6489	9.99966	14.8617	8.78443	196.14	210.035	140.307	158.095	89.2274	89.4587	127.326	99.8451	119.62	101.815	144.984	92.7161	74.4679	82.2966	87.5304	74.5242
GRMZM2G005955	2.05546	8.93985	6.97947	5.93846	8.43089	12.8682	9.79904	14.6688	10.479	14.7912	11.7402	7.56608	7.15455	6.69651	11.2851	10.5857	4.59597	8.42043	13.228	11.2041
GRMZM2G005973	206.003	338.865	219.873	192.63	192.063	309.322	179.656	225.989	183.237	123.07	123.476	94.3213	131.799	124.847	96.3535	121.131	134.571	123.888	152.849	76.1134
GRMZM2G005980	1.78215	5.9571	11.9108	10.1342	9.28703	2.51839	3.87664	8.06972	14.8796	5.98154	5.06362	10.3229	10.9728	14.5947	7.74295	12.1526	12.7202	11.5376	6.43945	12.2126
GRMZM2G005984	383.524	388.332	164.84	165.355	87.684	331.94	150.525	116.475	185.009	111.4	145.273	50.708	129.391	71.056	83.291	79.2012	72.5889	61.6031	63.8435	24.1206
GRMZM2G005990	3.90173	10.5498	14.5182	7.71298	10.8403	4.07263	4.04716	8.90248	8.24654	8.61114	4.68217	8.50408	11.1356	12.9952	5.38899	8.36338	14.8211	11.623	6.15045	11.0393
GRMZM2G005996	1.85251	2.33239	2.21268	1.43754	0.969168	1.90258	1.67638	1.18387	1.41132	1.25635	2.53803	1.28978	1.77008	1.08606	2.04135	0.95347	1.08746	1.22667	1.31285	1.19372
GRMZM2G005998	7.70684	3.21004	3.00305	2.10152	1.7159	3.24332	4.22164	2.62955	5.0383	2.8331	4.27706	0.804136	2.31385	3.45061	2.93255	2.83295	2.04197	4.96299	1.13897	2.33354
GRMZM2G006006	34.6171	29.6979	28.9924	30.4389	21.1712	27.0186	20.7089	21.5776	20.198	25.7563	26.7636	18.4562	32.7879	20.6844	26.2455	19.8598	28.5998	25.608	31.3522	24.8493
GRMZM2G006042	8.54259	9.79697	12.8539	11.609	10.8255	6.43382	8.64988	9.57187	7.70322	6.27914	5.68233	5.71727	5.51793	6.27856	6.75766	6.88037	7.99646	5.54125	3.36055	5.44603
GRMZM2G006069	2.84229	4.12862	4.42834	3.6541	4.92722	4.62122	5.8288	4.16689	6.30891	4.7528	4.38087	5.69566	3.04641	4.56065	3.71955	5.1603	4.26985	4.57031	5.24794	4.994
GRMZM2G006071	8.92059	9.58994	12.8868	11.8455	28.6852	18.2984	24.6685	29.038	19.0528	15.6052	16.7916	21.622	21.6999	30.6246	21.0638	22.6575	19.8584	18.8004	22.4263	16.9746
GRMZM2G006080	10.1849	7.4525	7.79644	8.16407	9.32192	7.36417	12.9188	10.2904	7.62141	9.49963	8.84928	9.7734	6.59898	10.4418	10.3812	10.5495	9.85126	9.73601	10.1344	10.1887
GRMZM2G006083	1.57437	6.06121	4.03276	3.08063	4.30873	4.29202	7.49365	4.09598	3.32364	6.18335	3.81701	2.80951	2.93538	2.74233	4.3074	3.91675	3.53665	3.34484	4.46466	3.26723
GRMZM2G006085	29.6894	17.8473	17.7499	20.3805	18.735	26.6307	22.32	15.3867	24.6169	18.9241	28.8822	19.9985	20.5102	18.8855	30.34	16.5315	22.8292	23.2845	17.9636	22.7577
GRMZM2G006107	38.5219	31.4455	28.1755	27.2209	24.6252	26.791	22.7415	22.9281	21.0878	22.6734	22.3642	22.862	19.4698	25.6623	27.2658	23.41	20.1163	22.7174	27.0758	22.0946
GRMZM2G006117	10.4734	13.9022	25.2188	18.4248	52.5126	19.0632	25.3917	43.5325	46.2919	24.8488	25.4245	72.2145	61.9417	61.1123	33.201	54.2059	60.7702	59.4927	29.312	59.6789
GRMZM2G006121	54.3346	53.2813	41.0865	37.2665	41.1654	54.5618	53.7325	44.6246	30.9924	34.0128	33.8633	14.4249	19.5643	22.9531	22.7907	17.4307	18.7928	18.7869	38.5822	15.2008
GRMZM2G006130	42.3264	48.972	52.3716	53.6592	46.4262	32.1611	25.5893	49.8809	31.6407	33.6349	34.8038	38.2172	41.6895	36.7708	34.0973	38.6291	59.3676	49.7452	59.7276	53.0008
GRMZM2G006144	6.05074	6.55006	9.25541	8.84823	6.3349	6.39321	3.03603	4.3369	4.56748	6.04977	6.35131	5.06926	9.48582	8.60457	7.71827	5.68489	9.25884	6.22246	10.5251	5.42656
GRMZM2G006178	11.6442	21.9645	32.9853	24.1252	37.5265	13.7685	20.1291	29.5341	30.4285	20.8881	17.782	37.997	39.6104	37.6326	20.8923	32.9021	35.4441	33.4489	23.897	25.4691
GRMZM2G006216	1.24545	2.57236	2.8452	1.64774	3.62166	2.48004	3.68848	2.69183	3.99843	5.33784	3.41264	5.4064	5.27012	4.44519	4.78751	3.48036	2.73019	3.14838	3.68123	4.70846
GRMZM2G006219	3.51834	9.1233	6.27507	5.74982	7.02057	9.55157	11.367	7.68192	6.36724	7.45408	7.07873	6.32053	5.23913	6.55889	6.49176	6.45245	9.42348	6.35387	11.4356	5.17926
GRMZM2G006229	18.1138	12.4763	15.7732	14.3741	12.019	17.0931	8.29061	10.1679	16.2374	17.4202	15.4097	8.93038	12.9455	14.7788	14.8873	12.1427	8.4878	10.0928	13.4164	7.10851
GRMZM2G006234	1.96	2.10607	1.99983	1.22946	1.73823	3.48398	2.35805	0.993321	0.572292	3.08143	3.873	1.14193	2.40785	2.03676	5.42464	2.18051	1.28897	1.25151	1.92709	1.01724
GRMZM2G006246	5.01274	2.83248	2.95737	3.00836	2.64934	2.45557	3.11279	2.11003	1.73993	2.03746	2.53938	2.59128	1.58921	2.31708	3.87867	2.24769	2.04176	1.78403	1.85989	2.2363
GRMZM2G006252	5.71687	1.39563	0.807337	1.52464	1.10707	3.74519	2.12301	2.00535	2.42822	3.69766	2.69972	3.67282	4.09591	0.791025	5.26676	3.17654	1.50384	1.4815	5.10784	1.18587
GRMZM2G006287	0.882211	1.99933	2.86247	5.38081	1.09535	1.12908	0.653182	0.770486	0.428346	1.30539	1.00412	0.683661	0.722531	1.17346	1.30223	0.889862	1.39243	1.00145	1.1355	4.17576
GRMZM2G006293	9.15252	2.713	2.85775	3.44463	3.70861	3.8148	6.30911	1.87038	4.29065	5.37043	6.18653	5.38063	1.80936	15.2176	10.7731	5.9923	4.64921	4.65738	8.35002	4.06221
GRMZM2G006297	9.08455	19.8044	32.8242	30.8297	29.8049	9.32317	11.917	26.3936	29.442	14.0782	13.069	25.6832	26.4289	30.8456	13.4339	31.3492	35.945	36.729	26.8212	35.7861
GRMZM2G006329	3.40708	4.5855	4.28482	4.01029	3.60912	3.49916	6.30644	3.24719	3.49234	5.46152	5.62537	5.13389	2.32534	3.77646	6.19917	4.99772	5.5767	3.54527	5.14325	5.57991
GRMZM2G006341	0.889537	0.99307	1.42349	0.938243	1.04246	0.451769	0.470421	0.94377	1.19588	0.517091	0.562479	1.52639	1.04076	1.12686	0.29309	1.20639	2.00563	1.29827	0.454325	1.00247
GRMZM2G006352	8.55303	10.5048	4.19067	4.49713	5.14754	23.7379	28.9919	9.66477	2.97125	8.44689	12.0555	4.84136	4.80288	3.01542	8.05669	4.81287	6.72935	2.92824	6.75596	3.79636
GRMZM2G006363	7.8341	4.91383	2.10009	4.07757	2.28543	3.81117	2.59488	2.71599	3.90383	2.89799	3.78046	2.55619	2.02613	3.21725	0.760766	1.03524	0.547111	1.05309	4.33335	1.28395
GRMZM2G006370	0.718776	0.786399	0.867804	1.246	0.41436	0.613068	0.128904	0.53808	0.929862	1.15944	1.26244	0.389913	0.353213	0.16488	1.45888	0.76767	0.378163	0.815942	0.389331	0.656578
GRMZM2G006377	8.44666	20.9304	31.1946	27.5388	46.4979	22.079	22.7856	40.7444	71.3819	51.8874	56.3225	89.3708	103.585	76.9291	52.2263	78.0377	79.5847	77.7989	48.3345	83.7159
GRMZM2G006416	11.2747	10.6375	10.5663	12.1137	11.1041	7.92441	9.80564	10.7238	16.0765	9.72988	6.11689	13.136	13.8601	13.5385	6.77329	14.5025	15.5565	12.175	16.4986	10.5765
GRMZM2G006428	10.071	10.7481	11.9541	10.4225	11.6515	9.5119	10.35	12.7642	12.7146	11.9658	8.74435	11.5319	11.8181	11.8492	11.6485	12.1739	11.9413	17.0212	18.613	13.7926
GRMZM2G006453	58.7932	85.5961	50.0877	49.7129	26.2905	63.388	53.5809	29.0841	32.8161	58.3538	58.5145	28.5148	47.9283	26.6584	35.8747	33.8419	44.683	36.792	68.0674	44.1663
GRMZM2G006468	160.105	298.296	429.946	396.992	142.206	91.9545	74.7311	196.973	212.996	97.3268	68.7036	109.959	251.496	151.685	53.1713	183.584	229.471	186.316	202.524	177.487
GRMZM2G006474	4.50318	2.58068	4.16252	4.28854	4.64264	2.95002	2.72286	4.25859	3.43077	4.18568	3.12359	4.79833	2.82755	3.32768	3.66977	4.87622	5.34305	4.64323	3.86406	4.79895
GRMZM2G006477	25.5033	21.8693	26.5446	31.0013	24.8192	18.3313	20.4656	24.8864	25.9703	24.3535	16.9814	28.8963	26.0159	23.7249	19.7622	24.1001	30.9375	30.0986	26.2627	35.2297
GRMZM2G006480	7.67356	18.3125	17.4271	6.56888	6.09256	13.1593	4.20461	6.11674	3.10474	4.16578	5.66097	4.78956	9.60162	7.56047	8.92303	8.0726	15.0308	10.4045	25.0169	9.20428
GRMZM2G006493	40.3178	26.3559	25.2893	34.9293	24.5703	20.9201	24.5253	24.1122	30.1386	32.3442	33.9942	40.0949	33.0242	34.7796	30.6615	29.9132	30.7775	31.7103	42.3755	43.8501
GRMZM2G006507	7.18901	19.367	20.6725	22.0676	22.2027	11.944	10.3162	17.3733	29.4833	24.9729	18.6878	31.9171	27.6847	33.5025	23.5793	35.6736	42.5646	34.6903	52.9638	38.3782
GRMZM2G006526	7.56846	8.5761	7.42423	3.4014	8.39016	8.07197	7.28471	7.74754	9.18692	8.39919	8.13578	7.62464	4.95885	9.22813	11.87	9.43035	7.16735	6.01397	4.32953	5.02789
GRMZM2G006565	1.19082	2.04731	0.89856	0.611629	0.211217	0.338678	0.529004	0.297146	0.9251	0.440509	0.150598	0.276844	0.390113	0.263992	0.10986	0.0706557	0.501204	0.135177	2.55453	0.889973
GRMZM2G006661	0.429603	4.43303	5.56486	4.2413	4.97351	1.43776	2.5446	4.03639	4.65847	4.40753	3.2386	6.06519	6.4505	5.23349	4.4918	5.63692	5.86602	7.11991	6.96304	7.41421
GRMZM2G006672	16.6288	15.4849	18.3006	18.5156	19.1848	18.0832	23.6412	15.1454	17.752	20.0192	19.2758	19.2678	25.7518	22.2973	23.6015	17.6267	23.4673	17.6288	21.5696	20.2671
GRMZM2G006673	10.7353	11.7545	12.384	11.1104	13.6599	12.5003	12.5559	11.5621	12.3561	16.2874	17.5114	17.0577	14.1438	15.5208	18.4441	16.1029	16.5847	17.0608	17.9113	17.9272
GRMZM2G006704	96.7069	65.5176	79.7399	80.6145	79.3672	77.6326	83.1495	73.4644	116.63	91.4541	101.096	69.2005	162.238	85.1502	115.12	86.9951	117.76	102.252	113.765	94.8771
GRMZM2G006707	14.8207	27.9678	29.7388	25.4264	29.7051	32.737	35.1966	35.2942	28.0969	33.3345	29.7385	30.5922	32.5865	35.5159	36.1023	29.2538	32.7893	31.242	35.5395	33.5677
GRMZM2G006736	13.0205	16.353	18.6849	16.1219	13.4031	12.7295	10.6732	13.3442	9.70869	8.60098	7.64515	7.3874	8.18827	8.50486	6.0061	9.1051	9.78607	9.50162	6.31781	3.37883
GRMZM2G006745	42.4881	24.9505	25.1712	25.4275	12.61	17.2518	15.555	16.0267	14.9985	25.123	19.5151	18.3445	15.5765	34.1235	27.3007	20.9977	15.273	18.9436	53.4367	16.9688
GRMZM2G006752	11.6708	12.5811	16.5582	13.8794	15.9913	16.4438	19.0124	17.247	11.6027	12.3955	12.106	16.6893	18.2718	16.2142	14.1061	19.5795	12.2443	13.5032	12.4012	17.8687
GRMZM2G006765	5.84521	6.58828	7.93892	5.61787	5.81174	5.11514	6.32516	7.71353	6.986	5.73831	3.9804	4.32031	5.89197	7.35127	2.79998	5.86922	6.26875	4.33841	1.28606	1.86687
GRMZM2G006780	1.49302	0.57445	1.87241	1.53415	0.993023	0.424626	1.54759	1.21079	0.98159	0.747853	0.755263	2.77807	2.07873	1.12011	0.826392	1.46167	2.12803	1.86429	0.788444	1.98429
GRMZM2G006781	10.9652	8.38406	7.15311	5.48975	6.41511	7.06849	8.52321	8.59263	10.7984	8.66705	6.78895	6.72053	8.97202	8.39589	9.05144	9.53181	9.48728	14.5983	9.21635	8.98467
GRMZM2G006790	20.4423	21.1682	21.7324	25.0315	22.873	26.9996	27.0601	29.029	35.5835	29.5152	35.5543	35.2584	46.4333	31.5905	39.7751	24.2551	36.7968	29.3221	28.5324	33.0341
GRMZM2G006791	367.023	404.414	297.222	307.661	270.378	459.526	233.836	330.667	193.989	178.334	187.993	125.377	157.632	154.261	127.648	152.5	129.685	129.811	165.237	80.8634
GRMZM2G006806	14.5282	12.7342	8.74044	11.0921	9.83743	17.0302	7.84939	10.7777	10.1044	13.3631	11.4212	8.06352	8.68277	12.4042	11.0485	11.1829	6.19741	12.2574	5.0539	9.78182
GRMZM2G006894	111.638	105.437	113.23	94.6403	368.998	407.628	443.908	321.986	148.229	261.064	281.861	257.409	195.143	242.054	402.088	242.548	199.974	242.182	201.106	262.181
GRMZM2G006937	1.88804	4.41501	5.76478	6.47122	8.05645	1.09554	5.32371	5.4868	17.1443	4.93977	5.27741	8.5572	10.3056	7.32969	4.02753	11.4657	8.91697	5.10139	2.11172	6.3441
GRMZM2G006942	0.446114	0.873125	1.08757	0.780074	1.16198	0.882734	0.388047	1.38693	1.46323	0.991562	0.845851	0.94115	0.731604	1.01828	0.411411	0.975077	0.91346	1.78446	2.55141	1.63208
GRMZM2G006943	0.752492	1.11018	0.78984	0.513262	0.457373	0.0594484	0.6012	0.360182	0.365363	0.459776	0.515406	0.745119	0.0684768	0.246104	0.578516	0.722981	0.49399	0.379642	0.444619	0.902591
GRMZM2G006948	2.41083	2.06728	2.65437	3.94692	3.52779	2.16623	2.79643	3.2836	2.41913	2.73314	1.62607	3.79877	2.76426	3.96387	1.95588	3.78984	4.14333	4.24183	3.67764	5.04078
GRMZM2G006953	267.569	182.836	159.923	171.507	131.026	230.283	259.701	157.824	169.972	202.661	205.21	149.619	172.559	199.614	238.169	137.051	154.734	152.206	166.683	122.28
GRMZM2G006965	12.0696	9.18121	10.5607	9.76866	9.28058	9.31205	7.98556	7.72958	7.79287	7.97962	7.46957	7.56217	5.88893	7.6855	7.58122	8.38028	9.38984	8.74523	8.90594	10.8756
GRMZM2G006973	6.57389	1.71334	2.62604	0.818055	0.967704	2.5544	2.28899	1.59221	1.00703	2.14572	3.06312	1.87122	1.87284	1.12696	2.98037	2.43389	2.55417	2.45856	2.19135	2.99137
GRMZM2G006977	1.73969	2.01481	3.12787	2.6311	32.0833	27.1288	23.367	35.5562	7.456	11.2566	12.2717	15.587	12.1909	15.7161	13.2544	12.1858	9.66516	12.4054	9.02701	14.512
GRMZM2G007012	6.4183	6.26966	3.70797	3.79367	2.13454	3.56525	5.49456	2.18964	3.21371	6.30663	5.96088	1.86517	2.29976	2.55671	3.42323	1.7851	1.7939	1.58463	3.01184	1.24918
GRMZM2G007021	10.5571	11.6005	13.4886	10.0286	12.7362	14.1119	18.0186	14.2613	17.9228	16.5467	17.095	15.8225	11.1077	11.9584	16.7722	16.1662	14.4116	14.8534	13.1213	12.8273
GRMZM2G007025	15.0034	3.26939	5.44284	5.83509	9.78744	20.1044	24.5666	12.1493	15.9703	22.6271	30.6505	23.7006	26.9385	25.4253	50.974	21.2279	28.5379	32.2609	40.0249	40.2515
GRMZM2G007038	36.9473	77.5835	103.534	122.371	90.612	28.8066	32.5462	78.0304	68.1837	35.8388	25.1678	59.0081	70.421	61.3545	23.9617	60.3518	66.8542	63.3343	56.6067	66.9054
GRMZM2G007055	2.43046	0.181903	0.61111	0.140008	1.13076	2.01419	1.19859	1.38861	1.98686	2.54489	4.47152	3.12789	1.65751	3.02358	4.66594	3.56007	2.45229	4.66156	6.65151	6.35783
GRMZM2G007060	0.777864	4.34109	5.10785	5.47413	4.74922	4.38322	3.78269	5.77696	7.38005	4.45565	4.08439	7.54801	6.66893	8.62518	4.48431	7.89127	10.1864	7.23024	7.03601	6.61147
GRMZM2G007063	32.7964	29.8041	25.86	23.4086	14.4379	27.2927	23.7739	19.4909	14.477	20.4706	21.5821	13.1415	14.0825	13.291	21.3079	18.1401	12.9244	14.477	16.5672	14.2796
GRMZM2G007080	13.9274	8.73245	10.1427	9.87739	11.9926	5.98766	7.19426	12.7291	11.952	9.22576	9.21634	10.0399	11.9371	10.4361	7.6197	12.4916	13.3377	10.2937	9.26417	7.80189
GRMZM2G007103	12.5884	6.39435	9.26135	10.3046	11.2338	6.71291	4.19414	10.6997	13.141	10.2447	7.36298	14.389	17.5268	17.093	8.27463	11.2037	6.62289	11.9677	6.97613	9.80005
GRMZM2G007120	25.7557	20.9416	21.4356	22.8074	18.8873	20.8559	28.3593	19.4832	31.4359	39.071	34.2614	30.5541	39.7924	27.3091	39.4544	27.2972	33.4764	30.0439	30.0049	32.9905
GRMZM2G007122	29.7607	30.167	31.8949	37.2299	31.5574	34.654	30.9762	32.0036	33.7024	26.007	29.7279	27.9265	38.5039	35.1395	27.5222	31.7335	38.7753	36.4759	33.8942	30.9351
GRMZM2G007140	0.389439	0.913009	0.44079	1.12513	0.86344	0.830695	1.15335	0.121471	0.378174	1.29655	1.47752	0.301792	0.318951	0.431672	0.359281	1.15534	1.22933	0.221037	1.67084	1.13187
GRMZM2G007146	13.1914	16.9991	19.5949	16.1398	10.2709	6.79556	4.03019	10.4592	18.7609	10.4353	15.9767	14.776	15.2152	18.8094	9.71637	16.8475	17.6817	17.4193	13.4222	13.8683
GRMZM2G007157	2.15691	2.28632	3.45522	3.50104	1.43721	0.861094	2.31233	2.07793	3.16004	1.14989	1.87692	1.95048	4.34237	2.41958	1.06319	2.96434	1.77579	2.59903	3.1076	1.82593
GRMZM2G007160	5.54427	10.7427	6.73605	7.32298	19.8182	7.58147	9.38736	14.2734	16.7489	8.93815	12.221	30.0991	29.1862	26.5134	8.19333	15.7343	13.4227	9.82654	16.9134	9.91128
GRMZM2G007188	9.05077	13.3927	15.8688	18.0509	9.03631	7.35511	4.45762	7.96522	11.3218	9.95708	7.23418	10.0204	11.3265	4.84635	6.26259	8.09426	10.0344	9.78129	11.7889	10.6909
GRMZM2G007190	2.1058	5.39409	6.82085	5.04133	5.04125	3.07225	5.38183	3.85301	5.96382	1.52124	3.01013	3.34211	6.07973	5.16701	1.46074	4.99108	7.26246	6.68647	4.8921	4.8848
GRMZM2G007195	39.1155	22.5439	27.585	19.2687	167.51	156.534	218.14	153.496	119.823	175.659	284.421	353.173	276.464	243.338	402.186	221.509	193.291	254.976	264.035	295.54
GRMZM2G007201	20.7236	19.5457	15.7848	14.2116	19.8048	26.4212	34.3909	17.8286	29.7389	23.4082	46.9942	22.4951	31.019	24.1412	34.9413	21.1984	30.4465	24.7402	34.2358	21.3628
GRMZM2G007206	60.8557	37.0206	32.8165	42.7194	28.7842	39.6654	44.895	29.4076	25.9108	35.7684	35.44	25.8655	23.6297	23.5652	40.4976	33.7633	29.5413	27.8117	39.5664	35.0346
GRMZM2G007229	6.12858	12.8062	14.9792	13.0016	14.1787	7.10466	6.11582	12.7993	15.978	8.32908	7.75055	14.6092	14.6215	15.2847	6.94456	15.0986	16.3319	16.1823	11.6226	13.774
GRMZM2G007249	89.1455	81.71	54.3564	40.5523	34.4689	127.729	163.037	40.1228	38.6323	66.0545	75.2381	21.5165	51.4134	31.3805	71.4749	52.3113	46.3056	44.3577	39.7414	34.4442
GRMZM2G007256	15.0632	8.76202	9.47063	6.12719	114.895	227.037	242.002	119.009	43.9231	48.5676	60.3584	42.335	39.7852	91.1331	52.4227	31.6371	50.4256	55.4882	128.269	68.9329
GRMZM2G007260	17.086	28.55	37.2298	37.5831	35.8452	25.7202	43.5706	27.3776	46.2572	32.423	35.4446	32.4646	44.2883	31.3189	46.272	34.6586	58.8257	42.6986	40.4281	60.2525
GRMZM2G007276	123.935	122.245	110.245	111.34	66.5982	68.158	63.3245	76.1285	73.3775	67.8764	77.9987	60.6214	85.5595	64.4471	68.5807	65.0386	105.024	70.727	81.5405	73.0845
GRMZM2G007277	1.0074	0.196814	0.63344	1.02406	1.97296	1.5629	0.124312	1.88533	1.71195	1.67686	2.44186	4.1636	2.06262	1.02359	3.09795	2.68977	1.85502	1.62891	1.20059	2.02165
GRMZM2G007283	4.48291	5.65857	3.90868	3.51184	4.36863	6.37318	6.38029	4.46219	4.71206	5.9931	6.14997	4.73816	6.0844	4.10459	3.66437	4.54408	3.58945	5.87629	3.35873	3.83996
GRMZM2G007300	33.6613	33.8569	39.3419	36.4651	56.3724	38.6851	47.8491	54.0415	62.1073	32.488	31.7269	39.0377	58.1178	50.004	31.0669	39.5521	50.5396	42.8629	38.1913	37.2923
GRMZM2G007324	0.658595	0.714021	0.344721	0.410626	0.648237	1.94894	4.4648	0.740976	0.530681	1.01397	1.1555	0.354026	0.897971	0.810216	1.09581	0.70476	0.672946	1.65948	1.88285	0.531108
GRMZM2G007339	8.51551	12.3396	8.51984	11.7058	9.41287	9.25199	9.6299	8.2195	7.97485	9.69185	7.37079	6.15039	7.30902	6.61008	10.425	7.56315	7.40395	7.57607	10.2268	7.48027
GRMZM2G007347	2.70505	5.80465	7.37447	8.72984	5.1289	3.60728	3.5049	4.85847	8.82472	7.27067	4.7214	5.76072	5.50204	4.73424	5.66618	6.04312	9.99643	10.4682	6.46292	9.00454
GRMZM2G007372	102.384	70.4852	46.0441	44.772	21.8136	57.8125	39.5905	24.5766	31.6899	47.066	43.9557	16.9116	24.2154	25.0159	39.6103	30.4207	20.4182	30.8836	33.7349	19.2633
GRMZM2G007381	70.0361	66.7723	60.2459	56.9128	59.3612	78.8215	87.4113	60.2928	65.2899	108.813	128.809	91.18	98.6585	86.5032	141.409	73.7304	69.9038	76.549	130.495	76.9349
GRMZM2G007384	6.1931	5.8438	6.66706	6.47395	6.45542	5.5284	5.53973	7.20834	6.69467	7.8275	6.74641	8.01788	6.26554	6.18323	6.89833	7.50617	7.18403	8.59374	7.15885	7.27303
GRMZM2G007385	4.31563	2.95098	3.98916	5.12587	4.11394	2.60822	1.56265	3.83578	2.72402	2.79377	2.50186	6.10195	6.00865	3.34854	4.27995	4.16101	5.67627	6.736	2.46875	5.37556
GRMZM2G007399	18.3014	17.8776	21.0982	25.4582	26.9384	19.519	15.8086	21.8824	24.4365	16.1729	12.2154	26.5922	24.1487	27.8934	16.8842	20.6621	26.4787	17.8895	23.2651	23.0074
GRMZM2G007404	6.81142	8.40914	12.5531	4.29888	57.2938	55.8056	63.8339	62.0764	72.3296	107.591	223.876	199.249	150.125	159.301	265.124	108.062	133.745	171.173	192.803	236.273
GRMZM2G007441	44.2419	38.8764	17.4253	20.506	11.6665	33.8193	20.4153	11.5391	16.6235	16.8301	22.3757	8.56931	7.45898	10.9521	13.6731	10.4298	9.29814	9.91171	17.9095	5.43809
GRMZM2G007453	8.28094	9.41638	10.5722	11.0421	6.37499	7.17995	6.5981	6.5581	5.9536	5.86409	4.87139	4.65008	3.25427	6.33139	3.63119	6.31253	4.2249	5.621	4.92273	5.39944
GRMZM2G007466	67.2622	51.3237	58.569	60.2991	73.1555	61.0457	51.9604	72.8665	41.2309	41.615	32.0947	35.3605	36.2766	43.791	32.1048	39.904	42.9335	48.0917	39.7255	40.426
GRMZM2G007475	4.09374	2.77259	2.07441	2.79486	2.71858	3.68691	3.4351	1.858	4.67224	2.1201	3.1063	2.11494	1.78814	2.5409	1.63658	1.69995	3.87678	3.40782	2.34182	2.60624
GRMZM2G007477	29.2729	15.2948	16.2777	16.6109	19.9595	32.2521	50.2938	17.4661	13.4425	22.0637	21.9011	14.1781	13.7215	15.6837	23.4248	14.7426	12.8351	13.3967	25.0864	15.4965
GRMZM2G007486	4.67289	13.3538	14.1818	10.4004	11.6274	9.60538	6.8188	13.8399	15.3723	14.3621	12.4052	12.1199	15.354	16.2871	14.9239	15.5703	13.9251	14.0306	17.1319	15.6386
GRMZM2G007489	2.42647	2.30255	1.63477	2.35003	8.03129	12.0768	25.4082	9.40654	4.12349	4.55212	3.28784	3.9622	1.56143	2.0172	3.118	2.34278	2.55319	2.4593	5.20522	1.87102
GRMZM2G007514	0.984791	0.917585	1.00032	1.19157	0.403092	0.430895	0.224348	0.519825	0.147124	0.42034	0.431108	0.670227	0.423835	0.461825	0.314491	0.69668	0.199273	0.391031	0.704186	0.471791
GRMZM2G007546	2.76082	2.15752	3.63514	2.36686	1.78606	1.76671	2.65664	2.22736	5.08074	2.14469	1.04746	2.04683	1.72588	4.10027	4.58468	3.1876	5.29608	5.30298	3.37243	3.82303
GRMZM2G007555	12.7873	15.5634	9.18942	7.64475	9.84881	13.8563	14.968	9.08267	11.0954	14.8995	17.4384	10.2046	6.9588	7.03449	13.6289	9.92241	13.0351	12.66	4.74174	13.5927
GRMZM2G007587	42.6393	33.2968	29.8439	25.1068	17.393	30.9137	36.9472	20.4111	18.9341	34.0871	24.4399	20.5037	18.6914	17.0553	39.4768	19.8546	25.0605	22.2683	17.6354	19.6319
GRMZM2G007590	23.06	22.786	18.0911	19.5617	20.0124	20.3433	26.3416	17.514	15.6966	25.0886	27.0757	21.4619	24.6045	23.3756	30.0253	19.6311	16.6597	24.7649	26.3824	20.5215
GRMZM2G007630	3.29704	6.69903	1.24393	2.11678	2.0468	5.15736	0.976441	2.46814	6.08318	8.5375	4.58659	3.83252	2.70028	2.19275	4.86675	2.34751	0.346923	3.36839	4.71518	1.64272
GRMZM2G007651	107.93	84.1196	98.1632	111.891	94.976	115.539	95.3653	109.484	81.449	88.2027	84.3449	88.1338	101.915	88.7386	76.9102	80.6284	102.05	90.0477	90.2447	103.637
GRMZM2G007675	16.1595	20.7303	25.3063	21.0443	24.8671	14.6796	19.5336	25.6095	22.2056	19.5343	15.2668	27.3547	26.0462	27.7634	14.8911	24.8199	30.2156	27.8309	23.4138	25.9201
GRMZM2G007680	1.6049	1.36446	2.74462	2.5962	1.00279	0.518686	2.47655e-06	0.636411	0.425038	0.755598	0.276769	0.728065	0.119492	1.05119	0.740306	0.735824	0.460558	1.65619	0.127019	0.589472
GRMZM2G007681	0.950077	0.768976	2.58597	1.7991	1.91085	0.386012	0.552694	1.20653	0.889645	0.753101	0.490157	0.96156	0.944852	1.76772	0.406948	1.06703	1.74945	1.69476	0.582312	1.21159
GRMZM2G007683	97.9878	69.7694	59.5801	61.9728	52.5071	72.4822	66.6148	53.1553	57.0068	67.3733	71.1685	63.8377	64.9541	45.5051	71.3579	52.1516	59.2419	60.046	41.1249	46.3346
GRMZM2G007695	18.7149	11.6491	15.5996	13.3427	27.212	38.0631	24.3292	28.4405	19.8641	22.8621	22.1543	20.9112	14.0799	29.9105	33.2263	25.3073	12.5939	16.9214	17.4281	17.619
GRMZM2G007721	5.57428	9.12807	11.6663	10.4634	14.2098	6.50458	7.74265	13.8088	11.1007	7.16502	10.1685	9.69214	13.7388	12.3245	4.79856	11.769	11.7746	14.8915	8.42771	11.3905
GRMZM2G007734	4.5709	5.51475	5.53521	5.01976	6.52245	4.44735	3.02802	5.50473	4.78655	4.5077	5.74278	4.00825	9.64768	6.26656	4.21693	6.29888	3.67049	5.73486	2.58037	4.32953
GRMZM2G007757	3.42867	3.44654	3.36515	3.90726	3.71438	2.93526	1.76425	5.04242	3.02778	2.40401	1.64373	4.60977	5.10807	2.64127	2.39818	3.59211	2.56632	3.56414	1.71627	3.95162
GRMZM2G007791	1.47486	1.13153	0.691645	1.71647	3.14982	2.88496	1.91287	3.22102	1.33955	3.274	2.44859	3.23479	0.302562	3.00425	4.08319	2.24274	1.75159	2.5837	4.48363	3.36939
GRMZM2G007795	4.59092	1.53758	1.89705	1.82463	1.26017	1.39896	1.94233	1.29559	0.318438	1.21305	2.90297	0.885872	1.07428	1.26712	2.1177	1.15352	2.53036	1.24081	4.6897	2.08677
GRMZM2G007801	11.3383	14.7677	21.1038	22.9304	9.72028	3.76216	7.55533	13.7927	17.9836	7.68952	7.40854	12.0083	15.545	10.8922	3.83544	12.5579	16.1062	19.5199	11.0804	20.5569
GRMZM2G007810	2.27019	4.03633	6.73209	6.51068	14.1518	5.83826	3.23259	15.2758	13.1339	7.90767	9.0636	18.6235	14.6043	13.7733	5.88864	14.0516	13.4293	14.4928	11.3085	12.9598
GRMZM2G007835	66.5195	62.0943	47.2174	42.286	40.594	84.1425	78.2246	49.1217	48.3378	62.8631	71.0616	48.1366	60.7797	45.2912	83.3263	53.5449	46.1409	44.9238	52.6891	45.2246
GRMZM2G007848	19.0107	20.4812	24.4862	19.4696	14.4336	10.9831	9.47573	13.6257	17.1261	12.891	13.6856	15.5127	13.8736	18.6982	12.1735	14.7923	17.1841	15.4978	14.711	14.287
GRMZM2G007854	3.69801	5.40896	7.4325	7.38033	8.27568	2.79901	3.75866	8.34043	8.35633	3.87675	4.42174	8.95604	6.85086	7.96207	3.2785	6.77733	11.3082	10.5459	4.18065	7.86655
GRMZM2G007867	10.0894	2.90491	1.79638	2.47178	1.74396	2.83162	4.29406	2.97845	1.41792	2.64723	2.8534	2.26334	2.6093	2.05983	3.06175	1.87164	2.65413	1.65751	3.20462	3.08678
GRMZM2G007871	1.58562	9.258	15.374	10.6831	14.83	6.11539	8.15468	13.7862	19.7812	6.71643	8.93349	18.9953	15.4939	16.4324	8.2848	16.0458	19.3994	17.3135	13.9039	18.8583
GRMZM2G007899	9.93978	6.01995	2.62355	1.59535	4.73801	9.54094	5.5195	2.32526	6.27397	2.94147	7.85651	0.91881	3.87201	2.75442	6.64828	2.94882	1.83031	3.13119	2.13205	2.88887
GRMZM2G007907	29.5001	22.4886	25.676	23.4219	17.7049	8.3253	15.4328	16.8869	12.7084	25.9319	17.4107	11.5097	13.4663	17.515	25.2003	21.2994	26.4326	21.3013	18.1423	17.0896
GRMZM2G007914	21.6725	13.9474	13.6239	15.2199	10.3932	14.1405	14.8172	10.2146	10.6371	12.4726	12.1775	12.3714	14.196	11.0422	13.6042	9.83398	13.4487	12.9951	9.74691	18.835
GRMZM2G007915	16.8996	13.4427	16.0663	14.2032	12.1368	9.32965	12.1543	13.0709	13.0294	14.3996	11.0609	11.9105	14.6518	12.5591	12.3787	12.6853	18.2834	15.892	10.2339	15.516
GRMZM2G007922	2.94491	8.08511	10.0517	7.7827	8.76472	4.49677	2.58883	7.24451	7.54582	6.01185	5.28022	7.63901	10.1099	10.7789	4.7294	8.58884	9.42468	10.6961	11.7479	10.5374
GRMZM2G007928	134.82	108.394	92.0567	87.4308	169.528	401.947	191.585	226.985	421.624	527.041	695.517	520.882	689.871	344.747	759.54	336.457	401.054	521.092	396.454	330.702
GRMZM2G007933	8.24547	11.0099	11.8522	9.67545	11.9834	8.05299	10.6545	11.1623	12.327	10.987	9.8194	14.8334	8.98639	14.0779	11.7909	10.1318	13.6499	7.88693	10.8261	9.07106
GRMZM2G007939	161.616	119.666	71.5334	56.5156	78.4436	267.581	171.749	103.946	72.449	124.339	205.391	111.959	108.153	85.8719	264.368	93.7493	90.1021	92.3738	116.835	108.709
GRMZM2G007957	11.2206	13.0313	13.3246	17.549	12.1379	8.8407	7.82838	14.426	7.98099	10.2925	6.41504	9.50308	10.1992	9.61794	8.26146	9.51616	14.2573	10.5564	15.8568	11.647
GRMZM2G008058	10.7341	12.3097	14.1768	13.2903	17.5019	5.43711	9.81535	14.9109	13.1494	11.0197	10.894	21.6846	15.7859	15.9339	11.703	18.2511	21.0856	15.4118	11.3484	18.6145
GRMZM2G008060	0.694402	4.47692	5.50175	2.89785	7.23605	4.69024	2.82771	3.68209	5.73169	5.77966	4.60458	7.93727	6.25587	12.8926	5.60549	5.45919	11.8733	8.07961	6.20675	9.22612
GRMZM2G008061	14.5931	15.7791	18.229	14.6685	12.1712	9.59875	10.6681	13.3818	17.0235	10.7517	10.716	11.8173	16.3595	12.2853	11.3214	14.2837	19.3083	16.0909	14.2517	13.3581
GRMZM2G008093	1.7976	1.20409	2.27684	2.30821	2.07817	1.05517	0.475331	2.20273	2.74309	2.0424	1.13667	1.59204	1.89287	2.633	1.12534	2.05698	2.70211	2.55069	0.734428	2.39903
GRMZM2G008095	15.132	10.448	9.45473	11.9535	11.6305	18.615	19.3869	12.5239	9.43425	16.1401	22.7989	13.4341	9.15401	24.4926	23.3511	14.3145	10.0217	20.1149	31.5749	17.8715
GRMZM2G008108	125.627	233.76	435.736	444.33	160.16	88.8385	85.2434	197.115	261.291	110.165	72.604	255.258	388.521	186.606	68.5565	303.525	288.989	219.14	137.759	172.554
GRMZM2G008123	2.86852	2.72808	4.73848	6.4645	4.02273	1.92569	10.1394	3.34868	2.13082	2.78903	0.837036	3.66991	5.13832	4.89646	2.361	6.5928	9.33522	4.45941	4.08996	3.68528
GRMZM2G008175	1.14616	3.12376	4.20877	2.5692	4.49664	1.42614	1.66065	3.66144	6.93889	2.11273	1.81187	3.99187	6.08877	2.52531	1.0574	4.65722	7.38685	3.74057	3.27829	3.31991
GRMZM2G008202	8.26891	5.76739	1.91582	2.68986	1.44851	1.90197	1.80048	1.19962	1.41332	2.73836	1.84523	2.16727	0.449221	1.07809	3.70195	1.14857	1.56675	1.2786	0.800546	0.605604
GRMZM2G008209	7.0412	5.62072	5.87598	5.71765	5.6629	4.1125	9.81514	5.77349	14.3646	12.0602	12.1741	14.7168	19.684	11.2616	16.6862	12.5963	18.9433	17.4689	14.6765	18.541
GRMZM2G008216	6.29696	7.18366	19.6553	10.4938	148.991	106.709	109.822	169.985	164.596	99.5433	127.83	234.649	194.368	137.258	108.586	125.893	112.412	137.047	95.2785	145.848
GRMZM2G008226	10.2878	15.59	20.9347	17.2591	9.82996	8.67674	1.75776	12.9168	5.26955	6.27306	4.1462	6.16879	6.65291	6.68443	4.95076	7.23771	5.35304	8.40086	12.4314	8.77249
GRMZM2G008232	49.5032	44.3423	49.3352	45.2748	46.0766	39.1823	45.2961	46.6135	67.5719	58.7375	60.8328	42.8859	73.8192	53.0598	59.2414	45.4436	69.2876	54.3384	68.7921	56.0381
GRMZM2G008242	0.596327	2.33007	2.84982	1.96753	5.59705	3.95732	6.7699	7.25409	9.36175	5.58837	5.40473	8.78023	8.62825	5.28796	4.40118	4.95351	7.84337	4.62564	4.90671	6.52001
GRMZM2G008247	72.8861	166.622	203.441	191.757	167.618	71.7493	55.2175	191.816	198.298	121.947	143.022	131.586	194.349	210.397	101.846	201.392	243.813	300.297	180.345	255.2
GRMZM2G008259	27.293	28.9982	21.9774	23.0348	15.4441	21.6465	30.645	16.3527	25.1643	23.9364	28.4986	15.6827	21.8458	14.6132	24.6081	18.0145	21.1307	16.0095	18.1962	16.2942
GRMZM2G008263	31.7306	30.0751	28.6616	21.9303	24.4494	31.3068	21.5822	31.1734	31.3546	16.39	16.896	16.5888	17.9159	12.8684	10.1542	12.1378	15.4159	10.771	5.65657	1.32376
GRMZM2G008273	9.45008	9.70353	11.9399	9.87683	10.8659	10.6257	13.0172	10.3509	13.6584	10.5686	9.31075	11.275	9.39001	11.8147	12.7733	11.6706	9.24987	19.7319	11.4718	12.7748
GRMZM2G008287	4.20246	2.55418	6.64162	4.4106	2.88884	0.497642	2.19798	4.29437	3.27615	2.49603	2.6572	4.60116	3.0418	7.59316	3.86376	6.68028	5.75333	4.85969	1.6692	2.80156
GRMZM2G008290	193.188	142.22	81.4932	85.1629	133.671	445.264	382.025	125.561	87.2421	240.872	222.372	139.386	128.757	156.959	306.229	150.722	117.564	134.777	471.741	188.168
GRMZM2G008309	5.21635	2.64809	1.12618	2.35177	4.57237	10.6118	4.72599	3.63928	2.98839	4.01525	9.26574	3.8902	3.33364	3.91022	5.00689	3.03665	2.92154	4.4665	2.98089	5.74587
GRMZM2G008327	1.10656	2.18506	2.52449	2.26655	3.36603	0.784175	1.90132	2.22762	2.5904	2.90385	2.09387	2.93292	2.05491	2.09715	3.64256	2.86804	4.62555	3.02441	1.34633	3.67203
GRMZM2G008353	11.5311	10.9261	3.4804	6.29274	9.13982	15.9876	8.5375	7.37321	6.85847	10.7706	10.0257	4.02114	6.13856	4.95284	5.585	6.15761	2.72998	1.31029	5.56557	3.11183
GRMZM2G008356	4.98442	7.55024	9.30867	9.04106	9.23583	5.63843	5.06301	7.5413	12.5014	11.1894	9.795	13.6962	9.96793	13.5737	14.2908	14.097	13.5461	13.5523	9.05584	17.9501
GRMZM2G008369	1.40784	2.75046	2.56726	3.23885	3.06934	1.66833	1.3898	2.78111	2.27852	2.34354	0.741845	2.36381	0.960848	1.69055	1.94822	2.15791	1.97515	1.33176	2.34894	2.14329
GRMZM2G008374	0.252407	0.493168	0.344716	0.0917263	0.223991	0.616125	0.560686	0.0890991	0.367668	0.186733	1.11733	0.240115	0.206714	0.139876	0.806707	0.487021	1.06245	0.286547	0.541506	0.104802
GRMZM2G008410	11.1699	9.87774	16.0441	15.1608	14.3815	5.99146	9.28593	15.3423	14.653	9.35152	7.80669	20.8812	19.9017	22.0477	12.565	18.7784	13.6093	19.9096	13.1721	18.7955
GRMZM2G008425	3.45544	9.12256	8.39425	10.0764	5.21958	4.81944	4.45619	6.22361	8.80627	5.86561	3.94233	5.805	6.45735	7.37302	5.58184	6.45389	7.20258	7.26467	3.32468	10.2593
GRMZM2G008456	16.8465	14.1637	11.5991	10.6879	18.3072	28.2265	38.0764	16.9224	23.1909	25.9738	33.2794	22.9326	24.4649	24.4674	45.8196	29.3072	24.8015	24.6653	36.3788	24.0949
GRMZM2G008490	2.38257	4.93812	5.78429	5.08781	4.01928	4.56657	5.5222	3.81271	3.77226	6.24617	3.99568	4.13422	3.30877	3.61504	6.11635	4.36392	4.3055	4.23327	4.22217	3.48386
GRMZM2G008497	4.3027	6.10866	11.4695	11.3414	12.4424	2.69814	3.46552	11.3449	10.6375	7.08173	4.47544	14.2186	13.3055	15.2779	5.65649	13.0705	11.7385	14.2159	7.55188	14.7861
GRMZM2G008507	29.6519	27.845	9.03026	9.99619	13.2404	47.7252	47.5096	16.7835	12.1132	16.1283	25.1328	9.05695	11.2217	7.42098	21.2078	7.1032	6.51905	4.6645	7.07957	4.51089
GRMZM2G008513	3.56519	6.00551	7.71023	7.18472	12.6093	7.04142	3.95945	11.8617	8.31096	5.49515	6.69061	9.82332	10.544	9.11112	4.71873	8.81398	10.8373	10.0778	11.6136	12.9112
GRMZM2G008528	6.91522	7.47575	8.89659	8.57141	8.0062	13.8375	18.8626	8.79555	3.55302	6.00966	5.5487	3.47335	1.67809	4.836	6.01976	5.08232	2.82968	3.91941	8.14036	4.4663
GRMZM2G008539	4.30447	1.76601	0.873281	0.594292	3.86516	6.27414	3.66504	3.28942	2.82147	4.45847	5.57977	4.00278	6.34565	3.45761	10.8213	4.9163	3.7366	5.13056	6.77152	6.24348
GRMZM2G008556	4.64888	6.144	8.82138	8.16402	7.82135	3.59709	6.37781	4.73398	5.68647	5.61437	5.36048	4.89008	3.29594	5.8799	3.84737	7.0987	5.2921	4.56738	3.22646	6.24483
GRMZM2G008558	4.76149	4.83263	3.12216	3.81613	2.50573	3.86916	5.7328	3.6398	2.86741	5.47787	5.37648	2.90861	4.52152	1.88629	7.25393	3.47485	2.33251	2.04867	5.5103	5.50961
GRMZM2G008607	0.605802	6.66642	9.75601	8.21751	7.26983	4.92827	5.86733	10.062	6.86532	5.54425	6.98217	7.5631	14.8463	11.8195	15.2494	14.6087	35.6237	22.2417	87.8767	27.5687
GRMZM2G008623	5.9454	8.22017	9.83005	9.14291	10.3306	8.99657	8.56048	12.101	11.5469	8.05436	7.22339	9.74631	12.6102	12.1592	10.5278	10.5767	12.3492	13.1519	11.5954	11.2473
GRMZM2G008638	2.06762	3.00353	5.72665	7.39963	4.18761	2.01207	2.25715	4.16185	1.41544	2.55414	2.16826	3.18457	0.786981	3.43913	2.64585	2.94245	3.59787	2.63809	2.6889	3.36365
GRMZM2G008647	3.50726	5.08782	5.7122	4.76421	2.83019	2.77407	8.45237	3.28578	1.64597	4.20809	3.87916	3.79954	3.66378	2.17201	3.23656	3.85657	2.91237	5.00757	3.75867	1.63803
GRMZM2G008649	77.9288	52.3035	41.6403	42.6112	39.0199	59.1204	56.0415	42.799	31.863	50.6205	64.8377	31.0619	39.0014	33.2707	52.4586	38.8267	38.4491	39.3632	43.4593	34.9879
GRMZM2G008663	0.187788	0.733756	1.41699	1.38649	1.91522	0.267041	0.139037	1.9915	1.36767	0.486266	0.712461	1.16419	0.153798	1.14484	0.259868	0.668528	1.38316	1.59876	0.671399	1.71533
GRMZM2G008665	4.04458	1.81341	1.53271	3.16587	2.05795	0.577413	2.1476	2.35234	3.0984	4.50661	2.07493	4.09124	5.98761	2.70209	7.49281	2.23736	2.99195	1.31701	2.07413	4.72024
GRMZM2G008687	14.4921	18.9361	24.6155	21.4504	21.4235	23.0549	19.362	28.1312	22.088	13.7577	6.3399	11.3727	23.2303	12.2143	8.30112	12.0092	13.7111	15.7263	17.8187	12.4674
GRMZM2G008710	5.56674	7.50127	10.5066	14.3245	7.94937	6.6373	10.2973	10.61	13.4852	7.02925	8.5406	12.337	6.7196	10.7391	4.54057	11.0506	11.5463	7.90807	4.90745	9.35188
GRMZM2G008714	0.796137	1.49318	2.60915	1.68626	2.57711	2.26427	7.89867	3.52051	3.47894	4.65322	4.12804	6.10789	4.69461	5.8519	7.19794	5.23957	4.59812	6.41655	3.38518	5.55335
GRMZM2G008715	2.70562	7.48688	7.82324	6.5543	8.58777	6.66051	3.46784	5.4452	7.01768	7.08803	5.38489	5.95223	3.70048	8.07399	7.66009	7.57901	4.03166	8.69871	7.75124	8.30908
GRMZM2G008726	1.85394	0.579517	1.09323	0.325715	1.50722	2.33347	2.47076	1.58206	2.31777	2.15158	1.32059	1.38723	1.66088	0.563699	1.78928	0.885102	0.470899	1.52401	0.853359	0.632337
GRMZM2G008728	12.0915	18.2631	18.1366	19.4213	15.5261	19.2915	14.848	16.9258	21.7653	17.7825	17.1565	14.6822	14.7337	18.3063	19.9977	16.4873	21.5671	16.404	16.2583	16.2857
GRMZM2G008748	39.4862	22.7694	30.6528	20.6317	40.4762	39.9641	39.1723	35.8839	50.6055	45.3894	48.7092	53.6797	46.0091	48.4584	69.6948	45.2863	46.5024	38.5705	29.9395	29.4528
GRMZM2G008751	14.4299	4.59416	3.93192	4.20327	3.08082	9.68993	6.92467	5.33438	4.41135	6.02987	8.95547	3.83098	3.50166	6.51638	6.90275	5.39076	6.74823	6.21841	9.47796	6.65701
GRMZM2G008765	53.6721	41.2266	31.0546	31.8767	24.0731	33.2649	31.0276	25.4485	22.7389	43.6304	35.0736	24.1311	19.3004	26.025	40.1438	26.4663	21.0804	24.3624	46.4598	24.1814
GRMZM2G008773	1.89203	4.18396	3.71497	2.8445	1.52836	8.40245	7.29588	2.45884	9.09077	8.39836	9.34067	4.96315	12.9531	6.55321	17.2637	7.60011	19.1847	11.1841	16.9116	13.9121
GRMZM2G008789	15.2875	14.0972	25.6088	21.3966	3.52502	7.82616	4.07474	4.29153	3.11751	4.86343	3.09334	3.90947	4.50736	4.91414	6.34662	13.2431	5.46919	9.54451	8.74519	5.20484
GRMZM2G008859	6.87031	8.5632	10.1962	8.8403	8.58665	5.18481	5.99233	6.86557	11.7696	9.48239	8.97825	9.17654	12.7787	12.0448	8.21286	9.42318	10.4078	11.8606	8.76633	9.74967
GRMZM2G008862	3.78097	6.58113	6.73738	5.77443	6.42265	7.27037	6.86954	6.37209	6.32044	7.21413	6.82484	6.13074	3.8109	3.14593	6.81257	6.85051	4.08445	6.01874	5.82116	6.86656
GRMZM2G008864	8.80454	7.81877	4.83175	5.13885	4.52529	10.5285	13.0376	5.24285	5.24651	9.47485	13.6653	6.35779	7.21092	3.10524	13.2917	6.41134	6.31661	7.0416	8.299	8.47447
[truncated: 19,642 more rows]

## Sheet: Table S7
Supplemental Tabel S7. RNAseq data for four caterpillar feeding time points after Cuffdiff.
[truncated: 5,472 more rows]

[truncated: 6 more sheets: Table S8, Table S9, Table S10, Table S11, Table S12, Table S13]
